# Supplementary material for: Comparative transcriptomic and proteomic analyses provide insights into the key genes involved in high-altitude adaptation in the Tibetan pig
Source: Sci Rep. 2017 Jun 16;7:3654. doi: 10.1038/s41598-017-03976-3 (PMC5473931; doi:10.1038/s41598-017-03976-3)
Supplement: Supplementary file 2 — Supplementary Table S4 [file 41598_2017_3976_MOESM2_ESM.xls]

## Sheet: List
Table S4. All DEGs of RNA-seq for heart tissues
Table S4-1. DEGs of TH vs YH comparsions
Table S4-2. DEGs of TL vs YL comparsions
Table S4-3. DEGs of TH vs TL comparsions
Table S4-4. DEGs of YH vs YL comparsions
Table S4. All DEGs of RNA-seq for heart tissues
Comparison groups	TH vs YH	TH vs TL	TL vs YL	YH vs YL
DEGs	299	169	242	368
Up-regulated DEGs	38	38	40	35
Down-regulated DEGs	261	169	202	333
DEGs(>500 FPKM)	31	17	21	19
DEGs(10 to 500 FPKM)	254	162	359	233
DEGs(<10 FPKM)	189	75	241	158

## Sheet: Table S4-1
Table S4-1. DEGs of TH vs YH comparsions
Gene ID	Gene Name	Fold_change	P-value	FDR	UP/DOWN regulate
ENSSSCG00000000660	A2M	0.436362	1.69873e-13	4.39209e-12	DOWN
ENSSSCG00000011470	ABHD6	0.495135	1.35677e-05	0.000148223	DOWN
ENSSSCG00000017695	ACACA	0.307285	0.00108407	0.00729532	DOWN
ENSSSCG00000028123	ACAD8	0.415689	2.54336e-06	3.15312e-05	DOWN
ENSSSCG00000011064	ACBD5	0.424545	0.000712305	0.00507895	DOWN
ENSSSCG00000002348	ACOT6	0.445667	2.15964e-06	2.70943e-05	DOWN
ENSSSCG00000007133	ACSS1	0.367586	3.84602e-21	1.52813e-19	DOWN
ENSSSCG00000010190	ACTA1	2.63671	8.67674e-34	5.5882e-32	UP
ENSSSCG00000004803	ACTC1	2.24357	4.17508e-16	1.28199e-14	UP
ENSSSCG00000006213	ADHFE1	0.335539	5.23522e-23	2.22372e-21	DOWN
ENSSSCG00000009430	AKAP11	0.429816	0.000252389	0.00205318	DOWN
ENSSSCG00000001090	ALDH5A1	0.415341	2.09295e-05	0.000219637	DOWN
ENSSSCG00000002357	ALDH6A1	0.188348	2.56366e-09	4.87587e-08	DOWN
ENSSSCG00000016822	AMACR	0.465678	0.000252389	0.00205318	DOWN
ENSSSCG00000016784	ANKH	0.489959	8.1723e-17	2.62692e-15	DOWN
ENSSSCG00000008200	ANKRD23	0.467219	1.65057e-53	1.722e-51	DOWN
ENSSSCG00000011831	APOD	0.339515	1.12794e-14	3.15895e-13	DOWN
ENSSSCG00000010992	AQP7	0.324867	1.12794e-14	3.15895e-13	DOWN
ENSSSCG00000012133	ASB11	0.318059	1.43395e-19	5.3074e-18	DOWN
ENSSSCG00000016606	ASB15	0.321714	3.20726e-06	3.88442e-05	DOWN
ENSSSCG00000030395	ASB5	0.397214	0.000252389	0.00205318	DOWN
ENSSSCG00000007602	BAIAP2L1	0.144816	0.00124766	0.00815921	DOWN
ENSSSCG00000004465	BCKDHB	0.373901	2.69635e-12	6.43947e-11	DOWN
ENSSSCG00000012766	BGN	5.48481	0.000496036	0.00369028	UP
ENSSSCG00000010836	BROX	0.452313	0.000894276	0.00613847	DOWN
ENSSSCG00000001801	BTBD1	0.432273	4.97979e-21	1.96547e-19	DOWN
ENSSSCG00000010389	C14H10orf71	0.419637	6.26807e-10	1.25361e-08	DOWN
ENSSSCG00000003524	C1QA	0.255998	3.25346e-14	8.84783e-13	DOWN
ENSSSCG00000003525	C1QC	0.295348	4.06435e-17	1.33042e-15	DOWN
ENSSSCG00000015663	C4BPA	0.46364	1.23447e-11	2.84166e-10	DOWN
ENSSSCG00000028481	CALCOCO1	0.434081	1.88809e-07	2.76095e-06	DOWN
ENSSSCG00000001068	CAP2	0.340125	3.1581e-07	4.46438e-06	DOWN
ENSSSCG00000014170	CAST	0.449755	4.03091e-22	1.66848e-20	DOWN
ENSSSCG00000013302	CAT	0.439038	1.52567e-26	7.33636e-25	DOWN
ENSSSCG00000017705	CCL5	0.484903	3.41785e-13	8.6244e-12	DOWN
ENSSSCG00000023014	CD300LG	0.431564	1.79423e-06	2.28473e-05	DOWN
ENSSSCG00000015092	CD3E	0.162162	0.000377989	0.00293699	DOWN
ENSSSCG00000006800	CD53	0.442328	0.000712305	0.00507895	DOWN
ENSSSCG00000022623	CDADC1	0.479754	5.84196e-05	0.00056305	DOWN
ENSSSCG00000015380	CDCA7L	0.446559	1.69883e-05	0.00018148	DOWN
ENSSSCG00000010348	CDHR1	0.218689	1.07223e-05	0.000118885	DOWN
ENSSSCG00000002825	CES1	0.0717145	1.85055e-12	4.43735e-11	DOWN
ENSSSCG00000009138	CFI	0.155917	0.00123623	0.00809926	DOWN
ENSSSCG00000004142	CITED2	0.472193	9.54563e-15	2.6988e-13	DOWN
ENSSSCG00000025268	CKM	0.496843	0	0	DOWN
ENSSSCG00000009668	CLU	0.350592	1.21078e-146	2.54122e-144	DOWN
ENSSSCG00000008813	CORIN	0.334041	2.95454e-05	0.000301884	DOWN
ENSSSCG00000029691	CORO1A	0.414095	0.000894276	0.00613847	DOWN
ENSSSCG00000029481	CPLX1	0.493626	1.57044e-07	2.32889e-06	DOWN
ENSSSCG00000011530	CRBN	0.432857	7.22926e-05	0.000690417	DOWN
ENSSSCG00000015025	CRYAB	2.19687	1.28294e-39	9.61667e-38	UP
ENSSSCG00000022858	CS	0.47112	7.66564e-31	4.45456e-29	DOWN
ENSSSCG00000013354	CSRP3	2.23459	4.4822e-38	3.21134e-36	UP
ENSSSCG00000004192	CTGF	5.72069	0.000894791	0.00612316	UP
ENSSSCG00000005443	CTNNAL1	0.346667	0.00108407	0.00729532	DOWN
ENSSSCG00000012970	CTSW	0.22831	3.49768e-05	0.000352336	DOWN
ENSSSCG00000008977	CXCL10	0.070609	8.12976e-41	6.30587e-39	DOWN
ENSSSCG00000010414	CXCL12	0.362509	8.47481e-11	1.84379e-09	DOWN
ENSSSCG00000023489	CXCL9	0.175445	9.66257e-07	1.27124e-05	DOWN
ENSSSCG00000022970	CYP27A1	0.431602	0.000252389	0.00205318	DOWN
ENSSSCG00000026219	DCAF6	0.389233	2.30872e-08	3.88196e-07	DOWN
ENSSSCG00000004401	DDO	0.418487	6.07089e-12	1.42319e-10	DOWN
ENSSSCG00000006126	DECR1	0.422672	6.56499e-21	2.57972e-19	DOWN
ENSSSCG00000020785	DES	3.44311	6.76546e-07	9.14363e-06	UP
ENSSSCG00000013418	DF	0.370033	2.2662e-33	1.43365e-31	DOWN
ENSSSCG00000020833	DNAJC5G	0.366218	3.92867e-20	1.50402e-18	DOWN
ENSSSCG00000015894	DPP4	0.224606	9.89191e-19	3.48758e-17	DOWN
ENSSSCG00000023972	DRAM1	0.434421	0.000252389	0.00205318	DOWN
ENSSSCG00000011119	ECHDC3	0.438851	6.10859e-06	7.11339e-05	DOWN
ENSSSCG00000016290	EFHD1	0.420921	5.70502e-11	1.25496e-09	DOWN
ENSSSCG00000001963	EGLN3	0.46598	7.84197e-20	2.93293e-18	DOWN
ENSSSCG00000021278	EIF4B	0.339219	7.06521e-30	3.93886e-28	DOWN
ENSSSCG00000011516	EIF4E3	0.439235	0.00030522	0.00244945	DOWN
ENSSSCG00000017939	EIF5A	2.08178	0.000228026	0.00188507	UP
ENSSSCG00000009666	EPHX2	0.386802	2.69748e-09	5.11947e-08	DOWN
ENSSSCG00000026406	EPHX4	0.015625	4.98186e-14	1.3385e-12	DOWN
ENSSSCG00000001862	ETFA	0.449773	1.27972e-53	1.34296e-51	DOWN
ENSSSCG00000017382	EZH1	0.453924	7.22926e-05	0.000690417	DOWN
ENSSSCG00000016453	FAM115A	0.330656	3.46216e-13	8.72387e-12	DOWN
ENSSSCG00000015567	FAM129A	0.395554	2.63219e-08	4.39685e-07	DOWN
ENSSSCG00000009472	FBXL3	0.465624	0.000202741	0.00170127	DOWN
ENSSSCG00000005981	FBXO32	0.42835	2.23102e-07	3.22801e-06	DOWN
ENSSSCG00000011885	FBXO40	0.274853	5.35217e-25	2.39305e-23	DOWN
ENSSSCG00000009860	FBXW8	0.458855	1.67493e-08	2.87316e-07	DOWN
ENSSSCG00000006350	FCGR2B	0.282333	0.000112189	0.00101083	DOWN
ENSSSCG00000004541	FECH	0.483547	4.67235e-08	7.49593e-07	DOWN
ENSSSCG00000024954	FGF1	0.316899	4.42783e-19	1.58619e-17	DOWN
ENSSSCG00000007372	FITM2	0.43279	5.59706e-29	3.02581e-27	DOWN
ENSSSCG00000009320	FLT1	0.460335	0.000252389	0.00205318	DOWN
ENSSSCG00000002383	FOS	14.9317	7.73489e-05	0.000725502	UP
ENSSSCG00000012258	FUNDC1	0.492597	3.43456e-09	6.42944e-08	DOWN
ENSSSCG00000011317	FYCO1	0.315492	1.20786e-15	3.60942e-14	DOWN
ENSSSCG00000016111	FZD7	0.310418	0.00108407	0.00729532	DOWN
ENSSSCG00000009907	GATC	0.47142	1.28781e-07	1.92901e-06	DOWN
ENSSSCG00000012000	GBE1	0.444843	6.10859e-06	7.11339e-05	DOWN
ENSSSCG00000006924	GBP1	0.141634	1.17389e-13	3.05725e-12	DOWN
ENSSSCG00000006923	GBP2	0.216724	3.49768e-05	0.000352336	DOWN
ENSSSCG00000006919	GBP4	0.172548	0.000377989	0.00293699	DOWN
ENSSSCG00000016866	GHR	0.477002	0.000202741	0.00170127	DOWN
ENSSSCG00000027873	GIPC2	0.479548	0.000712305	0.00507895	DOWN
ENSSSCG00000030420	GLG1	0.453812	0.000202741	0.00170127	DOWN
ENSSSCG00000020786	GNG7	0.314709	1.43395e-19	5.3074e-18	DOWN
ENSSSCG00000008228	GNLY	0.0743934	1.28884e-09	2.51563e-08	DOWN
ENSSSCG00000022732	GNS	0.470145	6.37185e-07	8.65757e-06	DOWN
ENSSSCG00000023715	GNS1	0.36634	8.64428e-06	9.79758e-05	DOWN
ENSSSCG00000006650	GOLPH3L	0.495389	0.000555093	0.00411078	DOWN
ENSSSCG00000002797	GOT2	0.459724	8.97583e-52	8.8469e-50	DOWN
ENSSSCG00000030732	GP1BB	0.0692547	1.05008e-30	6.02361e-29	DOWN
ENSSSCG00000023591	GPR111	0.225902	0.000377989	0.00293699	DOWN
ENSSSCG00000001725	GPR116	0.495702	2.30853e-11	5.2198e-10	DOWN
ENSSSCG00000002815	GPR56	0.457986	6.10859e-06	7.11339e-05	DOWN
ENSSSCG00000009956	GRK3	0.396101	2.54336e-06	3.15312e-05	DOWN
ENSSSCG00000002886	HAMP	38.765	0.000733026	0.00517499	UP
ENSSSCG00000007978	HBA	2.26297	8.51042e-08	1.30323e-06	UP
ENSSSCG00000014725	HBB	2.27359	9.85106e-09	1.75043e-07	UP
ENSSSCG00000015368	HDAC9	0.0595489	9.25747e-15	2.62148e-13	DOWN
ENSSSCG00000026025	HMGCL	0.346284	1.1596e-16	3.68101e-15	DOWN
ENSSSCG00000028431	HSD17B4	0.367174	2.95454e-05	0.000301884	DOWN
ENSSSCG00000016078	HSPE1	2.08741	4.29488e-08	6.92772e-07	UP
ENSSSCG00000028523	HUS1	0.344378	2.91116e-06	3.57433e-05	DOWN
ENSSSCG00000024883	IGF2	0.164801	4.94931e-40	3.74135e-38	DOWN
ENSSSCG00000025924	IGFBP5	0.207481	2.98793e-09	5.64071e-08	DOWN
ENSSSCG00000008203	IGKC	0.235618	4.41512e-35	2.93902e-33	DOWN
ENSSSCG00000010044	IGLC	0.224737	7.10672e-56	7.73073e-54	DOWN
ENSSSCG00000030893	IGLV-3	0.015625	0.000349966	0.00273953	DOWN
ENSSSCG00000030825	IGLV-9	0.0338663	3.59396e-08	5.85537e-07	DOWN
ENSSSCG00000010687	INPP5F	0.354464	8.72773e-05	0.000813493	DOWN
ENSSSCG00000013566	INSR	0.393615	8.72773e-05	0.000813493	DOWN
ENSSSCG00000014277	IRF1	0.468552	5.84196e-05	0.00056305	DOWN
ENSSSCG00000002471	ISG12(A)	0.463819	8.76423e-26	4.06114e-24	DOWN
ENSSSCG00000029117	ITFG1	0.457709	1.69883e-05	0.00018148	DOWN
ENSSSCG00000022209	ITGB1BP2	0.364575	5.88489e-50	5.64444e-48	DOWN
ENSSSCG00000024844	ITGB5	0.492056	1.14666e-08	2.0075e-07	DOWN
ENSSSCG00000024621	KAT2B	0.448384	2.15964e-06	2.70943e-05	DOWN
ENSSSCG00000011622	KBTBD12	0.277375	0.00108407	0.00729532	DOWN
ENSSSCG00000010570	KCNIP2	0.144806	1.7529e-45	1.48913e-43	DOWN
ENSSSCG00000014060	KIAA1191	0.264705	0.00123623	0.00809926	DOWN
ENSSSCG00000010931	KLHL12	0.41184	8.72773e-05	0.000813493	DOWN
ENSSSCG00000001487	KLHL31	0.321171	1.06751e-11	2.4637e-10	DOWN
ENSSSCG00000030799	KLHL38	0.440544	2.23102e-07	3.22801e-06	DOWN
ENSSSCG00000009391	KPNA3	0.479689	0.000712305	0.00507895	DOWN
ENSSSCG00000023604	LAP3	0.389935	2.80119e-15	8.23282e-14	DOWN
ENSSSCG00000025034	LAPTM5	0.332432	1.02881e-09	2.0236e-08	DOWN
ENSSSCG00000009412	LCP1	0.364854	0.00108407	0.00729532	DOWN
ENSSSCG00000010359	LDB3	0.442733	1.36542e-98	2.29803e-96	DOWN
ENSSSCG00000002712	LDHD	0.344804	8.64428e-06	9.79758e-05	DOWN
ENSSSCG00000028833	LDLR	0.476634	4.51056e-10	9.18588e-09	DOWN
ENSSSCG00000000022	LDOC1L	0.339265	0.000352831	0.00275954	DOWN
ENSSSCG00000011964	LNP1	0.317288	1.01985e-08	1.80676e-07	DOWN
ENSSSCG00000026945	LRRC2	0.20102	2.59625e-55	2.79019e-53	DOWN
ENSSSCG00000006867	LRRC39	0.313603	9.41112e-53	9.53946e-51	DOWN
ENSSSCG00000011827	LSG1	0.494955	4.63755e-05	0.000456589	DOWN
ENSSSCG00000004324	LYRM2	0.481227	2.81661e-11	6.32849e-10	DOWN
ENSSSCG00000003738	MAPRE2	0.423487	7.45475e-21	2.92292e-19	DOWN
ENSSSCG00000021325	MCFD2	0.44122	1.47642e-32	9.17749e-31	DOWN
ENSSSCG00000009186	METAP1	0.425316	7.22926e-05	0.000690417	DOWN
ENSSSCG00000010569	MGEA5	0.481327	5.84196e-05	0.00056305	DOWN
ENSSSCG00000029674	MGST2	0.312827	1.31694e-17	4.44123e-16	DOWN
ENSSSCG00000011512	MITF	0.357812	0.00108407	0.00729532	DOWN
ENSSSCG00000026850	MMRN2	0.113373	2.64391e-05	0.000272644	DOWN
ENSSSCG00000015540	MR1	0.29384	3.20726e-06	3.88442e-05	DOWN
ENSSSCG00000018084	MT-ND3	2.46308	1.65163e-180	3.92869e-178	UP
ENSSSCG00000018092	MT-ND6	2.02098	0	0	UP
ENSSSCG00000030999	MYH6	0.112154	3.13368e-89	4.69789e-87	DOWN
ENSSSCG00000016157	MYL1	0.101383	6.1755e-08	9.6811e-07	DOWN
ENSSSCG00000016752	MYL7	4.96325	2.14527e-37	1.51872e-35	UP
ENSSSCG00000001063	MYLIP	0.307178	9.81589e-06	0.000109859	DOWN
ENSSSCG00000015747	MYOM2	0.448627	1.93009e-94	3.10206e-92	DOWN
ENSSSCG00000027519	MYOM3	0.385093	2.80119e-15	8.23282e-14	DOWN
ENSSSCG00000029311	MYPN	0.291066	1.15355e-14	3.22054e-13	DOWN
ENSSSCG00000009459	MZT1	0.466667	4.07991e-15	1.18737e-13	DOWN
ENSSSCG00000004748	NDUFAF1	0.355142	8.74091e-08	1.33737e-06	DOWN
ENSSSCG00000008494	NDUFAF7	0.499028	0.000159683	0.00138356	DOWN
ENSSSCG00000016127	NDUFS1	0.484093	3.28075e-34	2.1439e-32	DOWN
ENSSSCG00000010904	NEK7	0.211738	2.83528e-11	6.36243e-10	DOWN
ENSSSCG00000007307	NFS1	0.360755	2.92551e-08	4.84597e-07	DOWN
ENSSSCG00000011968	NIT2	0.424255	6.85334e-14	1.8194e-12	DOWN
ENSSSCG00000003231	NKG7	0.348805	8.72773e-05	0.000813493	DOWN
ENSSSCG00000025565	NOMO1	0.465079	6.10859e-06	7.11339e-05	DOWN
ENSSSCG00000003430	NPPA	37.6019	2.46084e-197	6.55245e-195	UP
ENSSSCG00000003431	NPPB	41.9562	0	0	UP
ENSSSCG00000020758	NQO2	0.48213	0.000202741	0.00170127	DOWN
ENSSSCG00000003662	NT5C1A	0.131673	1.57117e-10	3.36088e-09	DOWN
ENSSSCG00000026310	NUBPL	0.266631	0.000377989	0.00293699	DOWN
ENSSSCG00000009881	OAS2	0.408705	2.5236e-05	0.000261598	DOWN
ENSSSCG00000027864	OBSCN	0.416275	5.93681e-09	1.08074e-07	DOWN
ENSSSCG00000026753	OSBPL11	0.472214	0.000712305	0.00507895	DOWN
ENSSSCG00000011252	OXSR1	0.393768	0.00108407	0.00729532	DOWN
ENSSSCG00000016672	PAC1	0.385552	3.15375e-19	1.14124e-17	DOWN
ENSSSCG00000013424	PALM	0.347352	0.000894276	0.00613847	DOWN
ENSSSCG00000006267	PCMTD1	0.444194	5.35232e-10	1.08137e-08	DOWN
ENSSSCG00000005785	PCSK6	0.384389	0.000101677	0.000935006	DOWN
ENSSSCG00000003805	PDE4B	0.28345	1.02886e-08	1.82091e-07	DOWN
ENSSSCG00000015796	PDLIM3	2.03422	8.48146e-05	0.000790953	UP
ENSSSCG00000022758	PECR	0.374019	8.72773e-05	0.000813493	DOWN
ENSSSCG00000022516	PEPD	0.461149	6.10859e-06	7.11339e-05	DOWN
ENSSSCG00000021129	PFKM	0.296476	5.32241e-118	9.68896e-116	DOWN
ENSSSCG00000003506	PINK1	0.35265	1.06841e-14	3.00164e-13	DOWN
ENSSSCG00000014194	PJA2	0.350617	2.95454e-05	0.000301884	DOWN
ENSSSCG00000015811	PLEKHA2	0.329828	2.91116e-06	3.57433e-05	DOWN
ENSSSCG00000005171	PLIN2	0.381588	7.93364e-09	1.42247e-07	DOWN
ENSSSCG00000013512	PLIN4	0.341749	0.00030522	0.00244945	DOWN
ENSSSCG00000015446	PNPLA8	0.297278	0.000112189	0.00101083	DOWN
ENSSSCG00000003839	PPAP2B	0.480336	8.82091e-16	2.64479e-14	DOWN
ENSSSCG00000005084	PPM1A	0.308477	1.12822e-13	2.9426e-12	DOWN
ENSSSCG00000008451	PPM1B	0.37787	2.7751e-10	5.77013e-09	DOWN
ENSSSCG00000017647	PPM1E	0.274526	3.49768e-05	0.000352336	DOWN
ENSSSCG00000006774	PPM1J	0.389102	8.72773e-05	0.000813493	DOWN
ENSSSCG00000010925	PPP1R12B	0.413804	6.6426e-08	1.03587e-06	DOWN
ENSSSCG00000015271	PRELP	0.498054	0.000555093	0.00411078	DOWN
ENSSSCG00000025465	PRKACB	0.404827	7.75743e-18	2.6614e-16	DOWN
ENSSSCG00000028494	PRKACB1	0.397656	2.54336e-06	3.15312e-05	DOWN
ENSSSCG00000011363	PRKAR2A	0.363214	2.92551e-08	4.84597e-07	DOWN
ENSSSCG00000026563	PRKAR2B	0.294062	0.000112189	0.00101083	DOWN
ENSSSCG00000016975	PTCD2	0.40236	2.58029e-07	3.69145e-06	DOWN
ENSSSCG00000002425	PTPN21	0.499708	0.000159683	0.00138356	DOWN
ENSSSCG00000010908	PTPRC	0.218702	0.00123623	0.00809926	DOWN
ENSSSCG00000012909	PTPRCAP	0.336681	0.00108407	0.00729532	DOWN
ENSSSCG00000015535	QSOX1	0.374175	0.00030522	0.00244945	DOWN
ENSSSCG00000014900	RAB30	0.330794	0.000352831	0.00275954	DOWN
ENSSSCG00000025890	RAB9B	0.439528	7.35835e-06	8.39879e-05	DOWN
ENSSSCG00000030514	RBL2	0.494536	0.000159683	0.00138356	DOWN
ENSSSCG00000010626	RBM20	0.496717	0.000159683	0.00138356	DOWN
ENSSSCG00000008237	RETSAT	0.281031	3.26668e-10	6.73728e-09	DOWN
ENSSSCG00000011198	RFTN1	0.391104	0.00030522	0.00244945	DOWN
ENSSSCG00000024989	RFTN11	0.472781	0.000712305	0.00507895	DOWN
ENSSSCG00000029805	RHOBTB3	0.201784	3.33319e-05	0.000336526	DOWN
ENSSSCG00000017735	RHOT1	0.431589	0.000202741	0.00170127	DOWN
ENSSSCG00000026721	RNASE4	0.375432	2.69748e-09	5.11947e-08	DOWN
ENSSSCG00000025029	RNF11	0.414672	2.48107e-27	1.23293e-25	DOWN
ENSSSCG00000001543	RPL10A	2.05396	1.85112e-14	5.12794e-13	UP
ENSSSCG00000024974	RPL13	2.15865	5.40116e-08	8.56504e-07	UP
ENSSSCG00000025928	RPL18	2.09353	1.62417e-08	2.79413e-07	UP
ENSSSCG00000013889	RPL18A	2.04049	2.64585e-06	3.26884e-05	UP
ENSSSCG00000021590	RPL23	2.26557	1.33009e-14	3.70185e-13	UP
ENSSSCG00000025507	RPL27	2.15345	1.92829e-06	2.43804e-05	UP
ENSSSCG00000009146	RPL34	2.04686	5.84567e-26	2.74439e-24	UP
ENSSSCG00000005595	RPL35	2.47134	0.00105892	0.00714222	UP
ENSSSCG00000011856	RPL35A	2.19527	2.55518e-09	4.86492e-08	UP
ENSSSCG00000012842	RPLP2	2.11639	1.22079e-16	3.85466e-15	UP
ENSSSCG00000022859	RPS2	2.2089	2.92153e-11	6.54775e-10	UP
ENSSSCG00000021825	RPS21	2.48038	5.95351e-07	8.10768e-06	UP
ENSSSCG00000002529	RPS22	2.38104	3.23859e-05	0.000327717	UP
ENSSSCG00000005169	RPS6	2.1107	4.62756e-10	9.392e-09	UP
ENSSSCG00000027353	RPS7	2.08135	7.50891e-16	2.26282e-14	UP
ENSSSCG00000029785	RPS9	2.03516	1.01965e-10	2.20759e-09	UP
ENSSSCG00000006328	RXRG	0.46585	6.99429e-27	3.39995e-25	DOWN
ENSSSCG00000006624	SELENBP1	0.481648	4.67235e-08	7.49593e-07	DOWN
ENSSSCG00000030663	SERPINB9	0.384024	0.00030522	0.00244945	DOWN
ENSSSCG00000030396	SETD7	0.445966	7.22926e-05	0.000690417	DOWN
ENSSSCG00000001229	SLA-5	0.251195	3.03838e-97	5.06586e-95	DOWN
ENSSSCG00000001398	SLA-6	0.406907	1.9834e-08	3.36668e-07	DOWN
ENSSSCG00000001469	SLA-DMB	0.420682	2.08205e-09	3.99825e-08	DOWN
ENSSSCG00000001456	SLA-DQA1	0.341881	7.13807e-49	6.70227e-47	DOWN
ENSSSCG00000001457	SLA-DQB*G07	0.351841	6.68555e-29	3.56031e-27	DOWN
ENSSSCG00000001453	SLA-DRA1	0.305089	7.18591e-85	1.02557e-82	DOWN
ENSSSCG00000001455	SLA-DRB*K07G	0.250064	3.72902e-22	1.54711e-20	DOWN
ENSSSCG00000004039	SLC22A3	0.458442	1.57044e-07	2.32889e-06	DOWN
ENSSSCG00000013550	SLC25A23	0.366612	8.656e-07	1.14984e-05	DOWN
ENSSSCG00000003467	SLC25A34	0.497238	9.33303e-09	1.66501e-07	DOWN
ENSSSCG00000008801	SLC30A9	0.455138	5.84196e-05	0.00056305	DOWN
ENSSSCG00000030512	SLC8A1	0.366576	8.18872e-10	1.62861e-08	DOWN
ENSSSCG00000011468	SLMAP	0.452407	0.000712305	0.00507895	DOWN
ENSSSCG00000022913	SLPI	6.99217	0.000590485	0.00431555	UP
ENSSSCG00000008215	SMYD1	0.311051	3.57481e-14	9.67748e-13	DOWN
ENSSSCG00000022034	SMYD3	0.367451	2.63219e-08	4.39685e-07	DOWN
ENSSSCG00000016057	STAT1	0.355774	3.02837e-10	6.26753e-09	DOWN
ENSSSCG00000025836	SULT1C4	0.327786	0.00030522	0.00244945	DOWN
ENSSSCG00000000094	SUN2	0.415216	6.61274e-11	1.45106e-09	DOWN
ENSSSCG00000029613	SYNM	0.3423	9.9254e-13	2.42229e-11	DOWN
ENSSSCG00000009111	SYNPO2	0.384162	7.55116e-11	1.64887e-09	DOWN
ENSSSCG00000026596	SYNRG	0.372049	9.81589e-06	0.000109859	DOWN
ENSSSCG00000025395	TCTEX1D1	0.0669485	9.44913e-09	1.68404e-07	DOWN
ENSSSCG00000010816	TGFB2	9.24024	0.000571395	0.00420012	UP
ENSSSCG00000008236	TGOLN2	0.40375	7.51808e-07	1.00466e-05	DOWN
ENSSSCG00000001800	TM6SF1	0.471406	1.67493e-08	2.87316e-07	DOWN
ENSSSCG00000009808	TMEM120B	0.320889	3.31712e-05	0.000335283	DOWN
ENSSSCG00000016530	TMEM140	0.279751	3.35066e-06	4.04437e-05	DOWN
ENSSSCG00000001227	TMP-SLA-3	0.437487	1.61306e-25	7.3787e-24	DOWN
ENSSSCG00000020906	TNFSF10	0.415406	1.9834e-08	3.36668e-07	DOWN
ENSSSCG00000011963	TOMM70A	0.467165	1.69883e-05	0.00018148	DOWN
ENSSSCG00000022099	TP53INP2	0.438174	1.66107e-22	6.97259e-21	DOWN
ENSSSCG00000016475	TRBC2	0.189638	3.49768e-05	0.000352336	DOWN
ENSSSCG00000023863	TSC22D1	0.334925	7.72915e-136	1.53209e-133	DOWN
ENSSSCG00000004438	TSPYL1	0.380723	0.000252389	0.00205318	DOWN
ENSSSCG00000006370	TSTD1	0.347606	0.00108407	0.00729532	DOWN
ENSSSCG00000004143	TXLNB	0.363854	2.63219e-08	4.39685e-07	DOWN
ENSSSCG00000001252	UBD	0.287662	1.29908e-17	4.38931e-16	DOWN
ENSSSCG00000014833	UCP2	0.38506	8.64428e-06	9.79758e-05	DOWN
ENSSSCG00000024356	ULK2	0.326532	2.91116e-06	3.57433e-05	DOWN
ENSSSCG00000015052	USP28	0.477349	4.17146e-09	7.74389e-08	DOWN
ENSSSCG00000000712	VWF	0.471523	1.67493e-08	2.87316e-07	DOWN
ENSSSCG00000006137	WWP1	0.424725	2.09295e-05	0.000219637	DOWN
ENSSSCG00000000633	YBX3	2.32864	7.1096e-07	9.54366e-06	UP
ENSSSCG00000026636	ZBTB4	0.485501	0.000252389	0.00205318	DOWN
ENSSSCG00000005264	ZFAND5	0.427148	6.39156e-15	1.83912e-13	DOWN
ENSSSCG00000023223	ZNF22	0.434724	0.000712305	0.00507895	DOWN
ENSSSCG00000025910	ZNF277	0.444003	2.23102e-07	3.22801e-06	DOWN
ENSSSCG00000004799	ZNF770	0.417616	0.000894276	0.00613847	DOWN

## Sheet: Table S4-2
Table S4-2. DEGs of TL vs YL comparsions
Gene ID	Gene Name	Fold_change	P-value	FDR	UP/DOWN regulate
ENSSSCG00000009523	A2LD1	0.166739	1.20453e-05	0.000507982	DOWN
ENSSSCG00000009708	AADAT	3.05176e-05	5.22015e-12	4.56246e-10	DOWN
ENSSSCG00000007909	ABAT	0.005127	1.11961e-06	5.61108e-05	DOWN
ENSSSCG00000016442	ABP1	0.000420385	2.25272e-29	4.11679e-27	DOWN
ENSSSCG00000011250	ACAA	0.122201	2.34259e-10	1.78077e-08	DOWN
ENSSSCG00000012138	ACE2	0.00904498	6.71366e-06	0.000296252	DOWN
ENSSSCG00000015699	ACMSD	0.000995443	1.88477e-07	1.04599e-05	DOWN
ENSSSCG00000007858	ACSM2B	8.21013e-05	8.35148e-32	1.62468e-29	DOWN
ENSSSCG00000030033	ACSM4	0.000133212	2.93239e-19	4.04983e-17	DOWN
ENSSSCG00000023325	ACY1	0.0986906	1.74169e-38	3.84276e-36	DOWN
ENSSSCG00000003463	AGMAT	0.000540596	7.2262e-14	7.34475e-12	DOWN
ENSSSCG00000010184	AGT	2.67693	2.27643e-08	1.44004e-06	UP
ENSSSCG00000016402	AGXT	0.00129797	3.79894e-10	2.78261e-08	DOWN
ENSSSCG00000016829	AGXT2	0.00149357	2.06742e-17	2.63407e-15	DOWN
ENSSSCG00000029256	AKR1A1	0.184582	1.36465e-12	1.26611e-10	DOWN
ENSSSCG00000030447	AKR1C3	3.05176e-05	1.63185e-08	1.05065e-06	DOWN
ENSSSCG00000003491	AKR7A2	0.0905352	3.40175e-17	4.21538e-15	DOWN
ENSSSCG00000028996	ALDH1A1	0.0158596	2.31389e-25	3.73775e-23	DOWN
ENSSSCG00000005361	ALDH1B1	0.068597	7.49185e-06	0.00032272	DOWN
ENSSSCG00000030626	ALDH1L1	0.00318059	6.71366e-06	0.000296252	DOWN
ENSSSCG00000009889	ALDH2	0.0745588	6.83541e-08	3.97641e-06	DOWN
ENSSSCG00000024752	ALDH4A1	0.352787	7.43229e-05	0.00266796	DOWN
ENSSSCG00000002357	ALDH6A1	0.307712	4.24028e-05	0.0015916	DOWN
ENSSSCG00000006324	ALDH9A1	0.247583	1.04046e-07	5.97587e-06	DOWN
ENSSSCG00000005394	ALDOB	0.000161759	3.63969e-128	1.77971e-125	DOWN
ENSSSCG00000002524	AMN	0.000143672	3.31471e-18	4.4422e-16	DOWN
ENSSSCG00000010522	ANKRD2	6.13521	7.78066e-08	4.51178e-06	UP
ENSSSCG00000015244	APLP2	0.428696	0.000106504	0.00375607	DOWN
ENSSSCG00000001849	APN	0.0250894	2.54396e-12	2.31283e-10	DOWN
ENSSSCG00000015069	APOC3	0.00647517	1.3803e-13	1.37211e-11	DOWN
ENSSSCG00000001411	APOM	0.0507193	2.3012e-06	0.000107858	DOWN
ENSSSCG00000021193	AQP2	3.05176e-05	6.71366e-06	0.000296252	DOWN
ENSSSCG00000023211	ASPDH	3.05176e-05	4.06745e-05	0.00156571	DOWN
ENSSSCG00000005701	ASS1	0.0235351	1.37378e-73	4.77971e-71	DOWN
ENSSSCG00000008314	ATP6V1B1	0.000148703	2.06742e-17	2.63407e-15	DOWN
ENSSSCG00000013337	BBOX1	3.05176e-05	1.10491e-10	8.80618e-09	DOWN
ENSSSCG00000012525	BEX1	0.049828	1.26756e-06	6.28294e-05	DOWN
ENSSSCG00000024331	BHMT	3.05176e-05	1.88477e-07	1.04599e-05	DOWN
ENSSSCG00000014111	BHMT-2	0.000248761	2.88793e-43	6.96646e-41	DOWN
ENSSSCG00000014980	C11ORF70	0.0150007	4.06745e-05	0.00156571	DOWN
ENSSSCG00000013480	C19ORF77	0.000176573	1.99813e-14	2.06573e-12	DOWN
ENSSSCG00000003951	C1ORF210	0.0171949	8.61569e-17	1.04614e-14	DOWN
ENSSSCG00000004565	CA12	3.05176e-05	2.22877e-05	0.000900066	DOWN
ENSSSCG00000006125	CALB1	3.05176e-05	4.06745e-05	0.00156571	DOWN
ENSSSCG00000026710	CARHSP1	0.148666	0.000203388	0.00683958	DOWN
ENSSSCG00000013302	CAT	0.236449	6.07858e-33	1.19537e-30	DOWN
ENSSSCG00000017704	CCL16	0.00263625	4.06745e-05	0.00156571	DOWN
ENSSSCG00000017723	CCL2	3.876	1.65797e-05	0.000681729	UP
ENSSSCG00000031023	CD24	0.0217531	0.000135803	0.00474315	DOWN
ENSSSCG00000021209	CD81	2.35426	4.83306e-54	1.32485e-51	UP
ENSSSCG00000021259	CDA	0.0193083	6.17621e-07	3.22017e-05	DOWN
ENSSSCG00000022721	CDH16	0.00114347	2.62578e-22	3.99207e-20	DOWN
ENSSSCG00000012852	CDHR5	0.000637375	4.06745e-05	0.00156571	DOWN
ENSSSCG00000012463	CHM	3.60998	1.38442e-100	5.69249e-98	UP
ENSSSCG00000009500	CLDN10	0.0521247	1.30945e-05	0.000549665	DOWN
ENSSSCG00000002720	CLEC18A	0.000273271	7.2262e-14	7.34475e-12	DOWN
ENSSSCG00000004870	CNDP2	0.256785	1.4896e-05	0.000618114	DOWN
ENSSSCG00000009909	COX6A1	0.399125	4.80935e-07	2.53676e-05	DOWN
ENSSSCG00000009413	CPB2	3.05176e-05	1.88477e-07	1.04599e-05	DOWN
ENSSSCG00000009268	CRY	0.0514583	2.78225e-42	6.4534e-40	DOWN
ENSSSCG00000003780	CRYZ	0.124212	5.50018e-10	3.98037e-08	DOWN
ENSSSCG00000003789	CTH	0.0605942	6.396e-07	3.31566e-05	DOWN
ENSSSCG00000023666	CTSB	0.241856	5.07184e-62	1.55525e-59	DOWN
ENSSSCG00000011171	CTSL1	0.170328	7.09578e-27	1.22264e-24	DOWN
ENSSSCG00000011030	CUBN	0.00270194	1.76036e-11	1.50941e-09	DOWN
ENSSSCG00000008977	CXCL10	0.426459	1.77285e-07	9.86905e-06	DOWN
ENSSSCG00000004875	CYB5A	0.230409	4.70049e-26	7.87419e-24	DOWN
ENSSSCG00000002993	CYP2A6	0.00371758	4.61691e-09	3.11676e-07	DOWN
ENSSSCG00000010546	CYP2C33	5.19239e-05	4.60176e-55	1.28085e-52	DOWN
ENSSSCG00000000046	CYP2D6	0.000987746	2.06742e-17	2.63407e-15	DOWN
ENSSSCG00000024778	CYP4A24	0.000184471	7.2262e-14	7.34475e-12	DOWN
ENSSSCG00000016857	DAB2	0.143435	1.45282e-06	7.08474e-05	DOWN
ENSSSCG00000009942	DAO	5.86658e-05	3.32747e-27	5.78852e-25	DOWN
ENSSSCG00000006941	DDAH1	0.188377	3.26937e-05	0.0012693	DOWN
ENSSSCG00000022009	DDC	0.00237635	3.31714e-33	6.59491e-31	DOWN
ENSSSCG00000029990	DEFB1	0.00847906	2.11939e-42	4.97974e-40	DOWN
ENSSSCG00000028896	DIO1	0.000282207	2.0465e-10	1.57555e-08	DOWN
ENSSSCG00000014110	DMGDH	3.05176e-05	5.9781e-11	4.89393e-09	DOWN
ENSSSCG00000001759	DNAJA4	2.10164	6.3175e-09	4.18667e-07	UP
ENSSSCG00000020833	DNAJC5G	9.0795	5.11125e-14	5.22445e-12	UP
ENSSSCG00000021971	DPEP1	0.000162916	4.16419e-20	6.07568e-18	DOWN
ENSSSCG00000006040	DPYS	0.000432219	2.84914e-12	2.57733e-10	DOWN
ENSSSCG00000003854	ECHDC2	0.311465	3.15326e-07	1.70805e-05	DOWN
ENSSSCG00000009134	EGF	0.00423453	7.42968e-05	0.00270458	DOWN
ENSSSCG00000027559	EGF1	0.00442552	5.76961e-08	3.4679e-06	DOWN
ENSSSCG00000009132	ENPEP	0.0207999	1.90498e-79	6.89298e-77	DOWN
ENSSSCG00000025777	ER	0.00868538	1.10491e-10	8.80618e-09	DOWN
ENSSSCG00000001780	FAH	0.173906	0.000216249	0.00720511	DOWN
ENSSSCG00000010340	FAM213A	0.121525	3.9147e-05	0.00151335	DOWN
ENSSSCG00000010944	FBP1	0.0086327	1.3097e-51	3.48456e-49	DOWN
ENSSSCG00000011885	FBXO40	2.00044	3.39696e-05	0.00131601	UP
ENSSSCG00000015413	FGL2	2.12814	2.36276e-05	0.000935386	UP
ENSSSCG00000007372	FITM2	2.15523	8.39833e-08	4.83894e-06	UP
ENSSSCG00000016578	FLNC	3.40926	3.77443e-57	1.08392e-54	UP
ENSSSCG00000015270	FMOD	0.0696519	0.000211993	0.00711572	DOWN
ENSSSCG00000014812	FOLR2	0.104098	5.0021e-11	4.15128e-09	DOWN
ENSSSCG00000004017	FRMD1	0.0430878	7.42968e-05	0.00270458	DOWN
ENSSSCG00000027926	FTCD	0.000526465	1.88477e-07	1.04599e-05	DOWN
ENSSSCG00000003153	FTL	0.21909	1.76659e-226	1.14147e-223	DOWN
ENSSSCG00000015084	FXYD2	0.00719769	4.04717e-283	2.81621e-280	DOWN
ENSSSCG00000010202	FXYD4	3.05176e-05	1.04245e-07	5.96837e-06	DOWN
ENSSSCG00000015083	FXYD6	2.22875	0.000125149	0.00439651	UP
ENSSSCG00000011317	FYCO1	2.8486	1.5102e-05	0.000623803	UP
ENSSSCG00000008486	GALM	0.157496	1.72624e-07	9.6691e-06	DOWN
ENSSSCG00000004672	GATM	0.00486964	2.88793e-43	6.96646e-41	DOWN
ENSSSCG00000006227	GGH	0.0794762	5.5709e-05	0.00206112	DOWN
ENSSSCG00000010056	GGT1	0.0183666	3.07755e-08	1.91997e-06	DOWN
ENSSSCG00000020786	GNG7	2.60774	4.28061e-06	0.000193612	UP
ENSSSCG00000023192	GPR98	0.00999027	3.07755e-08	1.91997e-06	DOWN
ENSSSCG00000002847	GPT2	0.000169768	1.58284e-15	1.81245e-13	DOWN
ENSSSCG00000017092	GPX3	0.0704855	0	0	DOWN
ENSSSCG00000027439	HAO1	0.000418082	5.81491e-08	3.44929e-06	DOWN
ENSSSCG00000006720	HAO2	0.00448436	3.06915e-25	4.9139e-23	DOWN
ENSSSCG00000003594	H-FABP	2.23728	0	0	UP
ENSSSCG00000022417	HNF1B	0.000830944	0.000248316	0.00821304	DOWN
ENSSSCG00000007371	HNF4A	0.00228353	3.69115e-06	0.000169064	DOWN
ENSSSCG00000010523	HOGA1	0.222806	7.47328e-07	3.83021e-05	DOWN
ENSSSCG00000009699	HPGD	0.109611	0.000168219	0.00575316	DOWN
ENSSSCG00000021867	HPN	0.00475963	1.10491e-10	8.80618e-09	DOWN
ENSSSCG00000006079	HRSP12	0.111183	2.38196e-14	2.44854e-12	DOWN
ENSSSCG00000002686	HSD17B2	3.05176e-05	5.81491e-08	3.44929e-06	DOWN
ENSSSCG00000016646	IFRD1	2.73332	0.000132937	0.00465202	UP
ENSSSCG00000024883	IGF2	3.20848	2.02859e-11	1.72306e-09	UP
ENSSSCG00000008203	IGKC	0.455858	1.19014e-06	5.93171e-05	DOWN
ENSSSCG00000008648	IRG6	0.0928301	5.68992e-07	2.98383e-05	DOWN
ENSSSCG00000002471	ISG12(A)	0.186871	5.73393e-51	1.50345e-48	DOWN
ENSSSCG00000027982	ISG15	0.190033	5.12846e-08	3.0928e-06	DOWN
ENSSSCG00000000293	ITGA5	39.1462	0	0	UP
ENSSSCG00000017253	KCNJ16	3.05176e-05	2.22877e-05	0.000900066	DOWN
ENSSSCG00000008556	KHK	0.0943882	3.28453e-07	1.77384e-05	DOWN
ENSSSCG00000009347	KL	0.0403108	0.000248316	0.00821304	DOWN
ENSSSCG00000024668	KLK1	0.000552636	1.42368e-34	2.89408e-32	DOWN
ENSSSCG00000025686	KMO	0.0692968	2.28777e-05	0.000913693	DOWN
ENSSSCG00000011802	KNG1	3.05176e-05	1.76036e-11	1.50941e-09	DOWN
ENSSSCG00000002452	LGMN	0.202408	6.78573e-15	7.30758e-13	DOWN
ENSSSCG00000023396	LIX1	3.79269	0.000142089	0.00488721	UP
ENSSSCG00000011538	LMCD1	3.41704	2.56775e-05	0.00100772	UP
ENSSSCG00000015929	LRP2	0.000863695	3.53141e-24	5.55568e-22	DOWN
ENSSSCG00000026945	LRRC2	2.097	3.89124e-10	2.83872e-08	UP
ENSSSCG00000008115	MAL	0.0495876	0.000248316	0.00821304	DOWN
ENSSSCG00000023018	MCCD1	0.000131621	1.52479e-19	2.17217e-17	DOWN
ENSSSCG00000000666	MFAP5	2.03897	2.763e-10	2.0742e-08	UP
ENSSSCG00000000961	MIOX	6.54067e-05	6.83646e-87	2.68881e-84	DOWN
ENSSSCG00000011723	MME	0.0511191	1.20741e-16	1.44666e-14	DOWN
ENSSSCG00000017300	MRC2	8.60887	1.18349e-67	3.82352e-65	UP
ENSSSCG00000023684	MT1A	0.0872609	1.12658e-09	7.96176e-08	DOWN
ENSSSCG00000030300	MT2A	0.124116	8.0339e-27	1.37122e-24	DOWN
ENSSSCG00000030999	MYH6	4.61764	6.46623e-30	1.21862e-27	UP
ENSSSCG00000027519	MYOM3	2.64873	2.52891e-05	0.000996797	UP
ENSSSCG00000029311	MYPN	2.71476	7.24304e-05	0.00264196	UP
ENSSSCG00000008296	NAT8	0.00129527	1.58284e-15	1.81245e-13	DOWN
ENSSSCG00000005944	NDRG1	0.0907774	3.09981e-12	2.76265e-10	DOWN
ENSSSCG00000030957	NFKB1	2.14966	2.03713e-06	9.62293e-05	UP
ENSSSCG00000015526	NPHS2	3.05176e-05	0.000135803	0.00474315	DOWN
ENSSSCG00000001107	OATV1	3.05176e-05	2.03175e-06	9.75025e-05	DOWN
ENSSSCG00000008829	OCIAD2	0.0874285	0.000168219	0.00575316	DOWN
ENSSSCG00000002341	PAPLN	0.048358	0.000211993	0.00711572	DOWN
ENSSSCG00000012926	PC	0.0373355	1.92951e-13	1.89721e-11	DOWN
ENSSSCG00000007507	PCK1	4.91629e-05	6.77676e-197	3.95501e-194	DOWN
ENSSSCG00000002009	PCK2	0.00480728	1.19169e-26	2.01495e-24	DOWN
ENSSSCG00000015796	PDLIM3	5.48664	6.33884e-26	1.05213e-23	UP
ENSSSCG00000009192	PDLIM5	2.1375	5.10464e-11	4.21704e-09	UP
ENSSSCG00000027710	PDZD3	0.00383047	2.22877e-05	0.000900066	DOWN
ENSSSCG00000006693	PDZK1	0.00225108	3.31471e-18	4.4422e-16	DOWN
ENSSSCG00000003753	PDZK1IP1	0.00398693	2.93239e-19	4.04983e-17	DOWN
ENSSSCG00000022516	PEPD	0.21918	4.96813e-08	3.00613e-06	DOWN
ENSSSCG00000012625	PGRMC1	0.323456	2.71714e-13	2.64293e-11	DOWN
ENSSSCG00000006717	PHGDH	0.0122948	2.22877e-05	0.000900066	DOWN
ENSSSCG00000021041	PM20D1	0.162735	8.34318e-05	0.00297722	DOWN
ENSSSCG00000000061	PMM1	0.0999702	7.81196e-09	5.15818e-07	DOWN
ENSSSCG00000002135	PNP	0.051516	1.30945e-05	0.000549665	DOWN
ENSSSCG00000015332	PON1	0.000169472	2.97069e-15	3.31763e-13	DOWN
ENSSSCG00000025465	PRKACB	2.18623	5.00694e-05	0.00186007	UP
ENSSSCG00000002913	PRODH2	0.000309033	1.10491e-10	8.80618e-09	DOWN
ENSSSCG00000005287	PSAT1	0.028821	7.42968e-05	0.00270458	DOWN
ENSSSCG00000011326	PTH1R	0.120331	8.00069e-08	4.62455e-06	DOWN
ENSSSCG00000023594	RARRES2	0.0796417	8.57107e-34	1.72297e-31	DOWN
ENSSSCG00000029400	RBP5	0.00422615	6.71366e-06	0.000296252	DOWN
ENSSSCG00000030876	RBP51	0.00246567	1.59518e-82	6.01248e-80	DOWN
ENSSSCG00000007932	ROGDI	0.0919184	1.0481e-05	0.000445121	DOWN
ENSSSCG00000005474	SAL1	0.00321713	2.03175e-06	9.75025e-05	DOWN
ENSSSCG00000017521	SCRN2	0.131636	0.000187266	0.00632092	DOWN
ENSSSCG00000009870	SDSL	0.00192235	7.06818e-10	5.0745e-08	DOWN
ENSSSCG00000021208	SEPP1	0.254307	9.45137e-31	1.81909e-28	DOWN
ENSSSCG00000004890	SERPINB2	3.48996	3.52428e-19	4.79408e-17	UP
ENSSSCG00000025698	SERPINE1	3.26603	4.11646e-07	2.19044e-05	UP
ENSSSCG00000030658	SERPINF2	0.00151888	8.52032e-13	8.07066e-11	DOWN
ENSSSCG00000001456	SLA-DQA1	2.1153	7.42006e-11	5.99303e-09	UP
ENSSSCG00000001457	SLA-DQB*G07	2.11126	6.58218e-07	3.40242e-05	UP
ENSSSCG00000001455	SLA-DRB*K07G	2.38644	1.41039e-05	0.000589301	UP
ENSSSCG00000004659	SLC12A1	0.000212875	1.11961e-06	5.61108e-05	DOWN
ENSSSCG00000016609	SLC13A1	0.0136276	3.69115e-06	0.000169064	DOWN
ENSSSCG00000010455	SLC16A12	0.0292675	2.03175e-06	9.75025e-05	DOWN
ENSSSCG00000003105	SLC1A5	0.218927	0.000126631	0.00443995	DOWN
ENSSSCG00000004041	SLC22A1	3.05176e-05	4.06745e-05	0.00156571	DOWN
ENSSSCG00000013025	SLC22A12	3.05176e-05	7.2262e-14	7.34475e-12	DOWN
ENSSSCG00000023571	SLC22A6	0.000160992	4.53006e-16	5.32193e-14	DOWN
ENSSSCG00000029516	SLC22A8	7.24092e-05	1.89548e-36	4.03447e-34	DOWN
ENSSSCG00000010116	SLC25A1	0.23985	6.86085e-06	0.000296953	DOWN
ENSSSCG00000012623	SLC25A6	0.294297	1.57869e-06	7.67786e-05	DOWN
ENSSSCG00000015105	SLC37A4	0.0640282	4.00314e-13	3.85239e-11	DOWN
ENSSSCG00000001419	SLC44A4	0.00237742	7.42968e-05	0.00270458	DOWN
ENSSSCG00000018042	SLC47A2	0.0178596	2.64408e-13	2.58577e-11	DOWN
ENSSSCG00000008943	SLC4A4	0.0398246	2.3012e-06	0.000107858	DOWN
ENSSSCG00000004923	SLC51B	3.05176e-05	1.04245e-07	5.96837e-06	DOWN
ENSSSCG00000013338	SLC5A12	0.000106389	1.04474e-24	1.65801e-22	DOWN
ENSSSCG00000024058	SLC5A2	4.05485e-05	0.0001	0	DOWN
ENSSSCG00000017117	SLC6A18	8.68345e-05	3.57373e-30	6.80588e-28	DOWN
ENSSSCG00000002032	SLC7A8	0.00874971	1.31816e-09	9.20779e-08	DOWN
ENSSSCG00000017232	SLC9A3R1	0.0370344	8.2004e-20	1.18689e-17	DOWN
ENSSSCG00000012166	SMS	0.356852	4.03152e-05	0.00155519	DOWN
ENSSSCG00000004679	SORD	0.0821283	1.9584e-06	9.42323e-05	DOWN
ENSSSCG00000002954	SPINT2	0.0540464	2.3012e-06	0.000107858	DOWN
ENSSSCG00000010303	SYNPO2L	2.35593	8.77643e-11	7.05703e-09	UP
ENSSSCG00000008429	TACSTD1	0.00185847	5.76961e-08	3.4679e-06	DOWN
ENSSSCG00000011640	TF	0.00160318	2.22877e-05	0.000900066	DOWN
ENSSSCG00000001484	TINAG	3.05176e-05	3.41036e-07	1.83632e-05	DOWN
ENSSSCG00000011702	TM4SF1	2.07064	0.000108422	0.00381627	UP
ENSSSCG00000029652	TMBIM6	0.397477	3.28102e-10	2.4529e-08	DOWN
ENSSSCG00000011452	TMEM110	3.14676	7.36195e-06	0.000317882	UP
ENSSSCG00000014067	TMEM174	3.05176e-05	3.24096e-11	2.72723e-09	DOWN
ENSSSCG00000016443	TMEM176A	0.0290224	1.1065e-08	7.22701e-07	DOWN
ENSSSCG00000016444	TMEM176B	0.0530273	1.28048e-08	8.33325e-07	DOWN
ENSSSCG00000016514	TMEM213	3.05176e-05	0.000248316	0.00821304	DOWN
ENSSSCG00000029363	TMEM252	0.0116662	6.71366e-06	0.000296252	DOWN
ENSSSCG00000030848	TMEM27	0.00663449	1.16995e-38	2.64584e-36	DOWN
ENSSSCG00000017798	TMIGD1	0.00149662	2.0465e-10	1.57555e-08	DOWN
ENSSSCG00000024336	TMPRSS2	3.05176e-05	0.000248316	0.00821304	DOWN
ENSSSCG00000022099	TP53INP2	2.12521	2.03713e-06	9.62293e-05	UP
ENSSSCG00000003908	TSPAN1	0.00323863	5.59124e-15	6.05729e-13	DOWN
ENSSSCG00000016570	TSPAN33	0.0498745	1.26756e-06	6.28294e-05	DOWN
ENSSSCG00000000133	TST	0.216114	8.81844e-11	7.05944e-09	DOWN
ENSSSCG00000021602	TTC36	0.00103533	7.597e-23	1.17474e-20	DOWN
ENSSSCG00000017891	TXNDC17	0.363242	1.19004e-10	9.24042e-09	DOWN
ENSSSCG00000001252	UBD	2.14916	0.00023232	0.00771216	UP
ENSSSCG00000026944	UGT1A6	0.0146677	6.71366e-06	0.000296252	DOWN
ENSSSCG00000007859	UMOD	3.05176e-05	1.13866e-122	5.2822e-120	DOWN
ENSSSCG00000010060	UPB1	8.30538e-05	1.52479e-19	2.17217e-17	DOWN
ENSSSCG00000021938	UPP2	3.05176e-05	4.66715e-13	4.46762e-11	DOWN
ENSSSCG00000004181	VNN1	0.00104667	1.04245e-07	5.96837e-06	DOWN
ENSSSCG00000007405	WFDC2	0.00112836	3.07755e-08	1.91997e-06	DOWN
ENSSSCG00000012651	XPNPEP2	0.0196931	4.61691e-09	3.11676e-07	DOWN

## Sheet: Table S4-3
Table S4-3. DEGs of TH vs TL comparsions
Gene ID	Gene Name	Fold_change	P-value	FDR	UP/DOWN regulate
ENSSSCG00000004803	ACTC1	0.482881	0	0	DOWN
ENSSSCG00000010861	ADCK3	0.487986	3.03817e-26	2.62625e-24	DOWN
ENSSSCG00000006213	ADHFE1	0.425571	5.69285e-11	2.3304e-09	DOWN
ENSSSCG00000028752	ADSSL1	0.453354	1.338e-10	5.27119e-09	DOWN
ENSSSCG00000024752	ALDH4A1	0.450472	1.19744e-06	3.05924e-05	DOWN
ENSSSCG00000002357	ALDH6A1	0.277251	0.00012064	0.00216338	DOWN
ENSSSCG00000017759	ALDOC	0.459855	0.000172088	0.00294935	DOWN
ENSSSCG00000008533	ALK	0.0195331	1.4437e-11	6.16496e-10	DOWN
ENSSSCG00000010522	ANKRD2	18.598	1.70993e-08	5.43726e-07	UP
ENSSSCG00000004578	ANXA2	4.18611	3.08333e-09	1.06611e-07	UP
ENSSSCG00000030843	APLN	0.438672	0.000387096	0.00597316	DOWN
ENSSSCG00000030921	APOA1	0.412195	8.38185e-07	2.19171e-05	DOWN
ENSSSCG00000012133	ASB11	0.282809	6.26474e-16	3.68172e-14	DOWN
ENSSSCG00000016606	ASB15	0.270734	1.03519e-05	0.000229847	DOWN
ENSSSCG00000015595	ATF3	0.274305	6.78579e-41	8.95071e-39	DOWN
ENSSSCG00000012606	ATP1B4	0.409075	0.000190932	0.00323494	DOWN
ENSSSCG00000010800	B3GALT2	0.344285	2.31485e-12	1.05154e-10	DOWN
ENSSSCG00000004465	BCKDHB	0.352009	4.42587e-09	1.49832e-07	DOWN
ENSSSCG00000012766	BGN	3.34023	0.000299986	0.00480815	UP
ENSSSCG00000001801	BTBD1	0.497171	7.59887e-11	3.06138e-09	DOWN
ENSSSCG00000025596	C1ORF170	0.417052	1.80554e-06	4.47166e-05	DOWN
ENSSSCG00000003524	C1QA	0.194909	1.10321e-14	5.86414e-13	DOWN
ENSSSCG00000003525	C1QC	0.262984	5.75972e-14	2.95571e-12	DOWN
ENSSSCG00000015663	C4BPA	0.406133	2.89743e-09	1.00574e-07	DOWN
ENSSSCG00000003257	CACNG6	0.35567	0.000319119	0.00505565	DOWN
ENSSSCG00000028481	CALCOCO1	0.488727	0.000463464	0.00697036	DOWN
ENSSSCG00000010311	CAMK2G	0.443909	0.000387096	0.00597316	DOWN
ENSSSCG00000009815	CAMKK2	0.4704	4.42307e-06	0.000104182	DOWN
ENSSSCG00000006390	CASQ1	0.314844	2.5774e-06	6.25282e-05	DOWN
ENSSSCG00000014170	CAST	0.374245	1.87806e-19	1.28626e-17	DOWN
ENSSSCG00000016002	CCDC141	0.488722	0.000387096	0.00597316	DOWN
ENSSSCG00000011110	CCDC3	15.0945	0.000439817	0.00665971	UP
ENSSSCG00000017723	CCL2	6.55359	1.46375e-07	4.27997e-06	UP
ENSSSCG00000012840	CD151	3.40109	6.55299e-06	0.000149601	UP
ENSSSCG00000013297	CD44	5.77585	0.000206628	0.00346135	UP
ENSSSCG00000002825	CES1	0.0939217	1.77832e-07	5.15742e-06	DOWN
ENSSSCG00000012463	CHM	33.5671	4.0681e-70	7.87398e-68	UP
ENSSSCG00000025268	CKM	0.41092	0	0	DOWN
ENSSSCG00000016034	COL3A1	0.495102	5.98571e-32	6.19695e-30	DOWN
ENSSSCG00000025190	COQ10A	0.235402	0.00012064	0.00216338	DOWN
ENSSSCG00000015025	CRYAB	4.68434	4.50834e-168	1.25438e-165	UP
ENSSSCG00000021732	CRYBG3	0.252508	1.41211e-10	5.53863e-09	DOWN
ENSSSCG00000000633	CSDA	2.51029	0.00017461	0.00297824	UP
ENSSSCG00000013354	CSRP3	5.2069	2.14627e-216	6.70503e-214	UP
ENSSSCG00000010414	CXCL12	0.28113	9.13866e-11	3.6487e-09	DOWN
ENSSSCG00000026219	DCAF6	0.395444	1.81786e-05	0.000389537	DOWN
ENSSSCG00000000915	DCN	0.452219	3.43662e-44	4.81857e-42	DOWN
ENSSSCG00000022009	DDC	0.197374	0.000242909	0.00400508	DOWN
ENSSSCG00000006126	DECR1	0.403798	7.12523e-15	3.8565e-13	DOWN
ENSSSCG00000020785	DES	4.91876	3.05214e-253	1.04518e-250	UP
ENSSSCG00000013418	DF	0.427525	1.52515e-17	9.66488e-16	DOWN
ENSSSCG00000003439	DHRS3	0.416402	2.764e-11	1.16356e-09	DOWN
ENSSSCG00000002013	DHRS4	5.27533	2.03969e-38	2.53991e-36	UP
ENSSSCG00000028047	DTNA	0.403981	1.86603e-07	5.40298e-06	DOWN
ENSSSCG00000016290	EFHD1	0.281778	1.72034e-13	8.58099e-12	DOWN
ENSSSCG00000017904	ENO3	0.446997	3.15742e-233	1.04119e-230	DOWN
ENSSSCG00000001862	ETFA	0.490605	3.44601e-29	3.17943e-27	DOWN
ENSSSCG00000015567	FAM129A	0.27971	3.74394e-09	1.27717e-07	DOWN
ENSSSCG00000005837	FAM69B	0.471935	1.95e-05	0.000414859	DOWN
ENSSSCG00000004541	FECH	0.401079	4.08856e-07	1.11493e-05	DOWN
ENSSSCG00000024954	FGF1	0.326564	1.32829e-12	6.24085e-11	DOWN
ENSSSCG00000012699	FHL1C	6.6484	1.009e-153	2.68167e-151	UP
ENSSSCG00000008147	FHL2	0.252803	1.28025e-36	1.50976e-34	DOWN
ENSSSCG00000011317	FYCO1	0.4571	2.28128e-06	5.58004e-05	DOWN
ENSSSCG00000022940	G3BP2	0.430683	8.24843e-06	0.00018522	DOWN
ENSSSCG00000014167	GLRX	7.13664	3.30565e-08	1.02909e-06	UP
ENSSSCG00000016056	GLS	0.470716	4.42307e-06	0.000104182	DOWN
ENSSSCG00000020786	GNG7	0.28248	6.26474e-16	3.68172e-14	DOWN
ENSSSCG00000008228	GNLY	0.0806663	1.33604e-06	3.38902e-05	DOWN
ENSSSCG00000030732	GP1BB	0.121712	1.56279e-12	7.2282e-11	DOWN
ENSSSCG00000002886	HAMP	49.469	9.27829e-07	2.41195e-05	UP
ENSSSCG00000030597	HAPLN3	0.379476	1.00765e-05	0.000224572	DOWN
ENSSSCG00000026025	HMGCL	0.405433	6.94659e-09	2.29922e-07	DOWN
ENSSSCG00000002472	IFI27L2	3.4735	1.4357e-05	0.000312536	UP
ENSSSCG00000024883	IGF2	0.455685	5.10955e-07	1.3641e-05	DOWN
ENSSSCG00000025924	IGFBP5	0.186616	4.43383e-08	1.37072e-06	DOWN
ENSSSCG00000002471	ISG12(A)	0.383522	1.53582e-22	1.19425e-20	DOWN
ENSSSCG00000010570	KCNIP2	0.102862	1.8886e-51	3.0027e-49	DOWN
ENSSSCG00000022901	KLHDC3	0.46216	4.08182e-13	1.96978e-11	DOWN
ENSSSCG00000001487	KLHL31	0.263868	5.83608e-11	2.38356e-09	DOWN
ENSSSCG00000030799	KLHL38	0.326757	2.70527e-07	7.65863e-06	DOWN
ENSSSCG00000021596	KV1.5	0.343363	6.21903e-07	1.65041e-05	DOWN
ENSSSCG00000008528	LBH	0.429582	1.2954e-35	1.46924e-33	DOWN
ENSSSCG00000028833	LDLR	0.326728	1.20463e-11	5.19389e-10	DOWN
ENSSSCG00000011964	LNP1	0.302797	4.62204e-07	1.23953e-05	DOWN
ENSSSCG00000006867	LRRC39	0.476064	3.32248e-18	2.19124e-16	DOWN
ENSSSCG00000003738	MAPRE2	0.360366	1.14213e-17	7.34222e-16	DOWN
ENSSSCG00000011806	MASP1	0.306886	0.000319119	0.00505565	DOWN
ENSSSCG00000025942	MCCC1	0.424023	0.000447852	0.00676986	DOWN
ENSSSCG00000021325	MCFD2	0.447386	2.32897e-20	1.67226e-18	DOWN
ENSSSCG00000021222	MCT7	0.381254	0.000319119	0.00505565	DOWN
ENSSSCG00000004522	ME2	0.438403	8.38625e-05	0.00156699	DOWN
ENSSSCG00000029674	MGST2	0.333416	2.7771e-11	1.16632e-09	DOWN
ENSSSCG00000020919	MLF1	0.447805	6.72393e-11	2.7274e-09	DOWN
ENSSSCG00000010071	MMP11	0.216995	1.05235e-13	5.33879e-12	DOWN
ENSSSCG00000027443	MRAS	0.498468	1.95e-05	0.000414859	DOWN
ENSSSCG00000030300	MT2A	13.9732	5.48356e-09	1.82515e-07	UP
ENSSSCG00000013236	MYBPC3	0.475709	9.76087e-185	2.75892e-182	DOWN
ENSSSCG00000030999	MYH6	0.179148	1.46765e-36	1.70814e-34	DOWN
ENSSSCG00000015747	MYOM2	0.39132	2.37183e-76	4.74552e-74	DOWN
ENSSSCG00000027519	MYOM3	0.320554	1.26523e-13	6.38244e-12	DOWN
ENSSSCG00000029311	MYPN	0.450113	1.72264e-05	0.000369578	DOWN
ENSSSCG00000004748	NDUFAF1	0.446364	0.000387096	0.00597316	DOWN
ENSSSCG00000016127	NDUFS1	0.4918	5.97042e-21	4.37511e-19	DOWN
ENSSSCG00000010904	NEK7	0.333417	6.5964e-05	0.00126439	DOWN
ENSSSCG00000011968	NIT2	0.491249	3.02539e-07	8.52422e-06	DOWN
ENSSSCG00000005385	NOR-1	0.0619398	1.56609e-25	1.33433e-23	DOWN
ENSSSCG00000003430	NPPA	27.2686	1.86701e-280	6.78486e-278	UP
ENSSSCG00000003431	NPPB	34.5564	0	0	UP
ENSSSCG00000028326	NR4A1	0.397576	1.13742e-37	1.39682e-35	DOWN
ENSSSCG00000025831	NREP	0.317281	6.20066e-43	8.55931e-41	DOWN
ENSSSCG00000003662	NT5C1A	0.141525	3.25167e-07	9.04727e-06	DOWN
ENSSSCG00000030143	OGN	0.421437	3.80115e-06	9.04907e-05	DOWN
ENSSSCG00000023660	PARP1	0.478492	0.000387096	0.00597316	DOWN
ENSSSCG00000005785	PCSK6	0.32575	0.000679524	0.00974259	DOWN
ENSSSCG00000003805	PDE4B	0.395349	0.00057046	0.00831956	DOWN
ENSSSCG00000006218	PDE7A	0.488499	1.05379e-07	3.12746e-06	DOWN
ENSSSCG00000015334	PDK4	8.18591	3.72928e-12	1.67273e-10	UP
ENSSSCG00000015796	PDLIM3	4.33078	3.64957e-09	1.24737e-07	UP
ENSSSCG00000022758	PECR	0.320112	0.000319119	0.00505565	DOWN
ENSSSCG00000021129	PFKM	0.293745	5.88967e-82	1.23385e-79	DOWN
ENSSSCG00000017905	PFN1	3.0722	4.30228e-07	1.16785e-05	UP
ENSSSCG00000021597	PHLDA2	5.53371	0.00011611	0.00209479	UP
ENSSSCG00000003506	PINK1	0.41973	1.42662e-07	4.18514e-06	DOWN
ENSSSCG00000011346	PLXNB1	0.370113	0.000319119	0.00505565	DOWN
ENSSSCG00000026249	PNRC1	0.493554	2.74835e-10	1.05021e-08	DOWN
ENSSSCG00000016737	PPIA	3.35073	2.53917e-09	8.84833e-08	UP
ENSSSCG00000010925	PPP1R12B	0.484995	0.00025571	0.00418898	DOWN
ENSSSCG00000013035	PPP1R14B	5.30852	1.34661e-07	3.97005e-06	UP
ENSSSCG00000025465	PRKACB	0.33508	5.30254e-16	3.14741e-14	DOWN
ENSSSCG00000028494	PRKACB1	0.324959	5.99861e-06	0.000138007	DOWN
ENSSSCG00000011363	PRKAR2A	0.482488	0.000387096	0.00597316	DOWN
ENSSSCG00000013022	PYGM	0.429875	1.56334e-31	1.57279e-29	DOWN
ENSSSCG00000001066	RBM24	0.419006	1.12259e-26	9.89599e-25	DOWN
ENSSSCG00000026721	RNASE4	0.356746	3.03602e-07	8.54067e-06	DOWN
ENSSSCG00000025029	RNF11	0.433282	1.17918e-16	7.24057e-15	DOWN
ENSSSCG00000015834	RNF122	0.418974	8.38625e-05	0.00156699	DOWN
ENSSSCG00000003368	RNF207	0.44938	6.95851e-12	3.04448e-10	DOWN
ENSSSCG00000000089	RPL3	3.42463	9.85592e-09	3.21436e-07	UP
ENSSSCG00000001502	RPS18	2.60855	2.06668e-07	5.92614e-06	UP
ENSSSCG00000006612	S100A10	4.32807	1.89712e-09	6.6763e-08	UP
ENSSSCG00000026140	S100B	0.444247	8.38625e-05	0.00156699	DOWN
ENSSSCG00000021208	SEPP1	0.35935	6.79555e-31	6.72268e-29	DOWN
ENSSSCG00000004890	SERPINB2	3.03457	0.000232854	0.00384641	UP
ENSSSCG00000025698	SERPINE1	5.98309	5.13733e-05	0.00100528	UP
ENSSSCG00000001456	SLA-DQA1	0.476123	1.1252e-18	7.56092e-17	DOWN
ENSSSCG00000001457	SLA-DQB*G07	0.45186	3.45004e-13	1.66943e-11	DOWN
ENSSSCG00000001453	SLA-DRA1	0.360424	2.40999e-44	3.43318e-42	DOWN
ENSSSCG00000001455	SLA-DRB*K07G	0.27667	5.75972e-14	2.95571e-12	DOWN
ENSSSCG00000008550	SLC5A6	8.56635	0.000556985	0.00815644	UP
ENSSSCG00000029651	SLN	29.6417	5.15784e-05	0.00100819	UP
ENSSSCG00000008215	SMYD1	0.294899	1.09253e-10	4.34258e-09	DOWN
ENSSSCG00000022034	SMYD3	0.328535	6.21903e-07	1.65041e-05	DOWN
ENSSSCG00000007949	SRL	0.481927	1.02928e-22	8.07419e-21	DOWN
ENSSSCG00000025774	STRADB	0.440512	6.48029e-22	4.93139e-20	DOWN
ENSSSCG00000011501	SUCLG2	0.497468	1.63696e-12	7.55166e-11	DOWN
ENSSSCG00000029613	SYNM	0.435554	2.89776e-06	6.99192e-05	DOWN
ENSSSCG00000009111	SYNPO2	0.485662	3.78425e-05	0.000760567	DOWN
ENSSSCG00000012277	TIMP1	6.02291	1.73473e-06	4.32032e-05	UP
ENSSSCG00000011452	TMEM110	7.21584	3.16263e-07	8.82711e-06	UP
ENSSSCG00000009808	TMEM120B	0.315621	0.000679524	0.00974259	DOWN
ENSSSCG00000015700	TMEM163	0.0865808	0.000112493	0.00203366	DOWN
ENSSSCG00000001227	TMP-SLA-3	0.383731	1.68596e-20	1.22041e-18	DOWN
ENSSSCG00000026492	TNC	44.8157	1.11184e-06	2.84871e-05	UP
ENSSSCG00000027130	TNFRSF12A	3.82118	1.83717e-06	4.53737e-05	UP
ENSSSCG00000025353	TNNT1	10.0821	5.14159e-24	4.18065e-22	UP
ENSSSCG00000021409	TRIB1	0.479163	0.00025571	0.00418898	DOWN
ENSSSCG00000006748	TSPAN2	0.336856	6.5964e-05	0.00126439	DOWN
ENSSSCG00000001252	UBD	0.360116	4.42587e-09	1.49832e-07	DOWN

## Sheet: Table S4-4
Table S4-4. All differentially expressed genes (DEGs) from heart tissues for RNA-seq
Gene ID	Gene Name	Fold_change	P-value	FDR	UP/DOWN regulate
ENSSSCG00000019556	7SK	0.397277	6.12165e-10	3.62418e-08	DOWN
ENSSSCG00000009523	A2LD1	0.143384	3.77093e-09	2.07642e-07	DOWN
ENSSSCG00000000660	A2M	0.247289	8.5558e-09	4.55873e-07	DOWN
ENSSSCG00000009708	AADAT	3.05e-05	3.31026e-16	2.99843e-14	DOWN
ENSSSCG00000007909	ABAT	0.00602813	4.84813e-09	2.6296e-07	DOWN
ENSSSCG00000002051	ABHD4	0.356422	8.5985e-07	3.59747e-05	DOWN
ENSSSCG00000016442	ABP1	9.82387e-05	1.85794e-39	3.33252e-37	DOWN
ENSSSCG00000011250	ACAA1	0.109699	2.79924e-16	2.56117e-14	DOWN
ENSSSCG00000028299	ACAA	0.00605916	0.00021484	0.00609084	DOWN
ENSSSCG00000017296	ACE	0.291846	2.02558e-05	0.000697631	DOWN
ENSSSCG00000012138	ACE2	0.012578	4.95962e-08	2.46836e-06	DOWN
ENSSSCG00000015699	ACMSD	3.05e-05	4.68771e-10	2.85935e-08	DOWN
ENSSSCG00000017198	ACOX1	0.42055	0.000306334	0.00817313	DOWN
ENSSSCG00000007858	ACSM2B	8.21e-05	6.01388e-43	1.11171e-40	DOWN
ENSSSCG00000030033	ACSM4	0.000133	3.12723e-26	4.25961e-24	DOWN
ENSSSCG00000000939	ACSS3	0.423899	2.45709e-06	9.51126e-05	DOWN
ENSSSCG00000004803	ACTC1	3.48195	3.0309e-293	1.30733e-290	UP
ENSSSCG00000023325	ACY1	0.187954	2.15765e-44	4.0297e-42	DOWN
ENSSSCG00000003463	AGMAT	0.000266746	5.80968e-19	6.15486e-17	DOWN
ENSSSCG00000009233	AGPAT9	0.479307	0.000194639	0.00557043	DOWN
ENSSSCG00000010184	AGT	2.94381	5.76989e-05	0.00182103	UP
ENSSSCG00000022401	AGTRAP	0.0854907	0.000285348	0.00773856	DOWN
ENSSSCG00000016402	AGXT	0.000832637	8.35468e-14	6.66755e-12	DOWN
ENSSSCG00000016829	AGXT2	0.0028719	1.85817e-23	2.28997e-21	DOWN
ENSSSCG00000029256	AKR1A1	0.201179	2.37164e-19	2.57274e-17	DOWN
ENSSSCG00000030447	AKR1C3	3.05e-05	9.36772e-12	6.73435e-10	DOWN
ENSSSCG00000003491	AKR7A2	0.12795	4.28212e-23	5.10361e-21	DOWN
ENSSSCG00000028996	ALDH1A1	0.0169054	1.70753e-34	2.91827e-32	DOWN
ENSSSCG00000005361	ALDH1B1	0.0910879	2.52754e-07	1.14187e-05	DOWN
ENSSSCG00000030626	ALDH1L1	0.0163212	4.95962e-08	2.46836e-06	DOWN
ENSSSCG00000009889	ALDH2	0.0698625	5.68444e-11	3.73113e-09	DOWN
ENSSSCG00000024752	ALDH4A1	0.417602	1.01299e-07	4.84205e-06	DOWN
ENSSSCG00000002357	ALDH6A1	0.209042	5.45846e-12	3.97131e-10	DOWN
ENSSSCG00000006324	ALDH9A1	0.247228	3.97937e-13	3.10734e-11	DOWN
ENSSSCG00000005394	ALDOB	0.000254017	2.1346e-171	7.58244e-169	DOWN
ENSSSCG00000008533	ALK	717.163	8.95785e-06	0.000325211	UP
ENSSSCG00000026431	ALPL	0.115212	3.67459e-05	0.00120815	DOWN
ENSSSCG00000002524	AMN	0.000144	1.6961e-24	2.16384e-22	DOWN
ENSSSCG00000001849	ANPEP	0.0065874	2.8442e-18	2.84672e-16	DOWN
ENSSSCG00000015244	APLP2	0.334618	7.21079e-13	5.48868e-11	DOWN
ENSSSCG00000015069	APOC3	0.00180168	1.28565e-18	1.30848e-16	DOWN
ENSSSCG00000001411	APOM	0.0211998	4.68771e-10	2.85935e-08	DOWN
ENSSSCG00000028437	AQP1	0.367375	8.5985e-07	3.59747e-05	DOWN
ENSSSCG00000021193	AQP2	3.05e-05	4.95962e-08	2.46836e-06	DOWN
ENSSSCG00000010991	AQP3	0.0491384	0.00021484	0.00609084	DOWN
ENSSSCG00000017861	ASPA	0.0195128	0.000101851	0.00309586	DOWN
ENSSSCG00000023211	ASPDH	3.05e-05	5.00505e-07	2.2115e-05	DOWN
ENSSSCG00000005701	ASS1	0.020829	7.99168e-103	2.22734e-100	DOWN
ENSSSCG00000015595	ATF3	17.2986	1.53949e-29	2.26743e-27	UP
ENSSSCG00000026414	ATOX1	0.388201	2.27614e-07	1.0519e-05	DOWN
ENSSSCG00000002776	ATP6V0D1	0.323291	0.000163483	0.00473865	DOWN
ENSSSCG00000016990	ATP6V0E1	0.383311	7.76716e-08	3.73236e-06	DOWN
ENSSSCG00000008314	ATP6V1B1	7.52345e-05	1.85817e-23	2.28997e-21	DOWN
ENSSSCG00000005398	BAAT	3.05e-05	0.00021484	0.00609084	DOWN
ENSSSCG00000013337	BBOX11	3.05e-05	1.7245e-14	1.44634e-12	DOWN
ENSSSCG00000021556	BBOX1	3.05e-05	2.26273e-05	0.000766199	DOWN
ENSSSCG00000012525	BEX1	0.0327594	2.01982e-09	1.14347e-07	DOWN
ENSSSCG00000022635	BEX4	0.0715686	0.000144469	0.00421451	DOWN
ENSSSCG00000024331	BHMT	3.05e-05	4.68771e-10	2.85935e-08	DOWN
ENSSSCG00000014111	BHMT2	6.13e-05	5.57221e-58	1.21622e-55	DOWN
ENSSSCG00000001008	BPHL	0.24781	4.48657e-08	2.23908e-06	DOWN
ENSSSCG00000028322	BTG2	6.72359	2.58548e-21	2.98335e-19	UP
ENSSSCG00000014948	C11ORF54	0.178374	0.000362662	0.0095633	DOWN
ENSSSCG00000014980	C11ORF70	0.0139791	5.00505e-07	2.2115e-05	DOWN
ENSSSCG00000013480	C19ORF77	0.000177	1.18528e-19	1.30137e-17	DOWN
ENSSSCG00000003951	C1ORF210	0.0153504	3.52738e-23	4.23192e-21	DOWN
ENSSSCG00000022295	C9ORF16	0.390983	1.04126e-05	0.000374277	DOWN
ENSSSCG00000004565	CA12	0.00123107	2.32008e-07	1.06676e-05	DOWN
ENSSSCG00000006140	CA2	0.0882747	7.29319e-05	0.00227407	DOWN
ENSSSCG00000023186	CA4	0.338316	4.3104e-08	2.15711e-06	DOWN
ENSSSCG00000006125	CALB1	3.05e-05	5.00505e-07	2.2115e-05	DOWN
ENSSSCG00000026710	CARHSP1	0.159095	1.83959e-06	7.27643e-05	DOWN
ENSSSCG00000013302	CAT	0.148074	6.16526e-77	1.59557e-74	DOWN
ENSSSCG00000016634	CAV1	2.24207	1.16849e-05	0.000413444	UP
ENSSSCG00000017704	CCL16	0.0154088	5.00505e-07	2.2115e-05	DOWN
ENSSSCG00000031023	CD24	0.0256735	2.31544e-06	9.07933e-05	DOWN
ENSSSCG00000021259	CDA	0.0133134	2.22766e-09	1.2572e-07	DOWN
ENSSSCG00000022721	CDH16	0.00212209	4.71875e-30	7.06486e-28	DOWN
ENSSSCG00000012852	CDHR5	0.000210662	5.00505e-07	2.2115e-05	DOWN
ENSSSCG00000009138	CFI	0.0710798	4.02245e-08	2.02418e-06	DOWN
ENSSSCG00000012463	CHM	0.0071834	2.09348e-74	5.19528e-72	DOWN
ENSSSCG00000001858	CIB1	0.306558	6.42773e-08	3.1135e-06	DOWN
ENSSSCG00000030839	C-JUN	2.03422	0.000308738	0.00822513	UP
ENSSSCG00000009500	CLDN10	0.0918381	5.08663e-07	2.19927e-05	DOWN
ENSSSCG00000002720	CLEC18A	0.00187116	5.80968e-19	6.15486e-17	DOWN
ENSSSCG00000009668	CLU	0.208055	3.71717e-72	8.86057e-70	DOWN
ENSSSCG00000004869	CNDP1	0.00439193	0.00021484	0.00609084	DOWN
ENSSSCG00000004870	CNDP2	0.219605	2.78379e-10	1.71534e-08	DOWN
ENSSSCG00000005381	COL15A1	3.77043	5.17169e-06	0.000191988	UP
ENSSSCG00000017581	COL1A1	3.78004	1.34417e-11	9.51211e-10	UP
ENSSSCG00000016034	COL3A1	4.9491	5.66201e-19	6.0337e-17	UP
ENSSSCG00000009909	COX6A1	0.391383	9.85109e-16	8.74816e-14	DOWN
ENSSSCG00000009413	CPB2	0.00163306	4.68771e-10	2.85935e-08	DOWN
ENSSSCG00000012880	CPT1A1	0.116798	2.1556e-11	1.47362e-09	DOWN
ENSSSCG00000012881	CPT1A	0.0838192	0.000285348	0.00773856	DOWN
ENSSSCG00000006308	CREG1	0.260591	2.25819e-06	8.87407e-05	DOWN
ENSSSCG00000009268	CRY	0.053799	4.08455e-59	9.13526e-57	DOWN
ENSSSCG00000003780	CRYZ	0.122022	4.04564e-15	3.49004e-13	DOWN
ENSSSCG00000004192	CTGF	3.30519	1.24661e-07	5.88114e-06	UP
ENSSSCG00000003789	CTH	0.0573951	9.85261e-11	6.32943e-09	DOWN
ENSSSCG00000023666	CTSB	0.199408	3.72986e-127	1.14526e-124	DOWN
ENSSSCG00000001770	CTSH	0.311586	1.10996e-07	5.26386e-06	DOWN
ENSSSCG00000011171	CTSL1	0.162775	1.0001e-44	1.90715e-42	DOWN
ENSSSCG00000011030	CUBN	0.000882321	1.61125e-15	1.41696e-13	DOWN
ENSSSCG00000008977	CXCL10	0.0683461	1.14524e-49	2.25513e-47	DOWN
ENSSSCG00000017920	CXCL16	0.15446	0.000195683	0.00558267	DOWN
ENSSSCG00000004875	CYB5A	0.420986	7.23573e-26	9.70982e-24	DOWN
ENSSSCG00000007486	CYP24A1	0.0242486	1.06126e-05	0.00038071	DOWN
ENSSSCG00000002993	CYP2A6	0.00371465	1.94768e-12	1.44607e-10	DOWN
ENSSSCG00000010546	CYP2C33	4.50004e-05	9.6149e-74	2.32245e-71	DOWN
ENSSSCG00000000046	CYP2D6	0.00182177	1.85817e-23	2.28997e-21	DOWN
ENSSSCG00000003893	CYP4A21	3.05e-05	0.00021484	0.00609084	DOWN
ENSSSCG00000024778	CYP4A24	0.000184	5.80968e-19	6.15486e-17	DOWN
ENSSSCG00000006940	CYR61	3.15509	2.25765e-05	0.000765911	UP
ENSSSCG00000016857	DAB2	0.143171	1.0717e-09	6.14398e-08	DOWN
ENSSSCG00000009942	DAO	9.6e-05	1.1446e-36	2.01317e-34	DOWN
ENSSSCG00000006941	DDAH1	0.0540357	2.86441e-11	1.95081e-09	DOWN
ENSSSCG00000022009	DDC	0.0857896	1.60792e-32	2.6008e-30	DOWN
ENSSSCG00000029990	DEFB1	0.00562027	4.96545e-59	1.097e-56	DOWN
ENSSSCG00000002013	DHRS4	0.323932	4.32108e-67	9.90896e-65	DOWN
ENSSSCG00000028896	DIO1	0.000299789	3.79673e-14	3.07061e-12	DOWN
ENSSSCG00000014110	DMGDH	3.05e-05	7.82889e-15	6.69001e-13	DOWN
ENSSSCG00000021971	DPEP1	0.000776348	2.84268e-27	3.96138e-25	DOWN
ENSSSCG00000015894	DPP4	0.305538	1.11852e-08	5.83949e-07	DOWN
ENSSSCG00000006040	DPYS	0.000212	1.4995e-16	1.42224e-14	DOWN
ENSSSCG00000016991	DUSP1	2.96055	2.43358e-07	1.10217e-05	UP
ENSSSCG00000003854	ECHDC2	0.332822	8.96138e-13	6.73628e-11	DOWN
ENSSSCG00000003458	EFHD2	0.320652	5.92147e-05	0.00186562	DOWN
ENSSSCG00000009134	EGF	0.00177704	1.07765e-06	4.42693e-05	DOWN
ENSSSCG00000027559	EGF1	0.00375808	9.82543e-11	6.37984e-09	DOWN
ENSSSCG00000014336	EGR1	4.93969	9.9159e-05	0.00302928	UP
ENSSSCG00000028398	EHHADH	0.0932956	1.02139e-06	4.20533e-05	DOWN
ENSSSCG00000009132	ENPEP	0.030728	1.96257e-105	5.64347e-103	DOWN
ENSSSCG00000009666	EPHX2	0.206526	7.56027e-10	4.43242e-08	DOWN
ENSSSCG00000026406	EPHX4	3.05e-05	1.06126e-05	0.00038071	DOWN
ENSSSCG00000012848	EPS8L2	0.00724773	0.00021484	0.00609084	DOWN
ENSSSCG00000025777	ER	0.00686884	1.7245e-14	1.44634e-12	DOWN
ENSSSCG00000013252	F2	0.0134493	0.00021484	0.00609084	DOWN
ENSSSCG00000001780	FAH	0.218307	3.91245e-06	0.000149848	DOWN
ENSSSCG00000010340	FAM213A	0.268669	2.18901e-05	0.000745417	DOWN
ENSSSCG00000010944	FBP1	0.0143461	2.77733e-68	6.45052e-66	DOWN
ENSSSCG00000008147	FHL2	2.91186	1.31977e-07	6.19403e-06	UP
ENSSSCG00000015268	FMO1	0.424019	7.34662e-07	3.10236e-05	DOWN
ENSSSCG00000023472	FMO3	0.00486877	0.00021484	0.00609084	DOWN
ENSSSCG00000006702	FMO5	0.0288742	4.80917e-05	0.00154748	DOWN
ENSSSCG00000014812	FOLR2	0.176563	3.34291e-13	2.62165e-11	DOWN
ENSSSCG00000002383	FOS	24.9743	1.81976e-25	2.3889e-23	UP
ENSSSCG00000004017	FRMD1	0.00437	1.07765e-06	4.42693e-05	DOWN
ENSSSCG00000016018	FRZB	0.274073	1.68436e-10	1.07443e-08	DOWN
ENSSSCG00000027926	FTCD	0.00032644	4.68771e-10	2.85935e-08	DOWN
ENSSSCG00000003153	FTL	0.160292	0	0	DOWN
ENSSSCG00000015084	FXYD2	0.00442262	0	0	DOWN
ENSSSCG00000010202	FXYD4	3.05e-05	2.14713e-10	1.35531e-08	DOWN
ENSSSCG00000009585	GADD45G	2.82819	6.63557e-09	3.55651e-07	UP
ENSSSCG00000008486	GALM	0.173721	5.91699e-11	3.86976e-09	DOWN
ENSSSCG00000004672	GATM	0.00762283	2.64565e-56	5.57308e-54	DOWN
ENSSSCG00000006227	GGH	0.16889	6.13181e-06	0.000226702	DOWN
ENSSSCG00000010056	GGT1	0.0189497	2.0522e-11	1.41899e-09	DOWN
ENSSSCG00000012394	GJB1	0.00263566	0.000101851	0.00309586	DOWN
ENSSSCG00000012202	GK	0.28516	0.000193831	0.00555607	DOWN
ENSSSCG00000017914	GLTPD2	0.0571145	0.00021484	0.00609084	DOWN
ENSSSCG00000023192	GPR98	0.00969375	2.0522e-11	1.41899e-09	DOWN
ENSSSCG00000002847	GPT2	0.00144621	4.9174e-21	5.63821e-19	DOWN
ENSSSCG00000017092	GPX3	0.0240212	0	0	DOWN
ENSSSCG00000017355	GRN	0.430783	1.14464e-06	4.62862e-05	DOWN
ENSSSCG00000022351	GSTO1	0.32483	4.80437e-06	0.000181704	DOWN
ENSSSCG00000010639	HABP2	0.437634	1.46661e-06	5.87811e-05	DOWN
ENSSSCG00000027439	HAO1	3.05e-05	4.49226e-11	3.01414e-09	DOWN
ENSSSCG00000006720	HAO2	0.0058738	3.14524e-34	5.27585e-32	DOWN
ENSSSCG00000007978	HBA	2.73107	1.63133e-28	2.36426e-26	UP
ENSSSCG00000015368	HDAC9	0.0945755	2.04546e-06	8.0731e-05	DOWN
ENSSSCG00000021411	HIST1H2BD	0.342243	1.14297e-06	4.63222e-05	DOWN
ENSSSCG00000022417	HNF1B	0.00341919	4.96345e-06	0.000186551	DOWN
ENSSSCG00000007371	HNF4A	0.00071006	2.28778e-08	1.16748e-06	DOWN
ENSSSCG00000010523	HOGA1	0.189714	2.49375e-12	1.83645e-10	DOWN
ENSSSCG00000009805	HPD	3.05e-05	4.80917e-05	0.00154748	DOWN
ENSSSCG00000009699	HPGD	0.13664	4.92648e-06	0.000185547	DOWN
ENSSSCG00000021867	HPN	0.00534971	1.7245e-14	1.44634e-12	DOWN
ENSSSCG00000006079	HRSP12	0.103637	2.20294e-21	2.55823e-19	DOWN
ENSSSCG00000002777	HSD11B2	0.00158259	4.80917e-05	0.00154748	DOWN
ENSSSCG00000003138	HSD17B14	0.292013	3.77513e-07	1.67623e-05	DOWN
ENSSSCG00000002686	HSD17B2	3.05e-05	4.49226e-11	3.01414e-09	DOWN
ENSSSCG00000008645	ID2	0.32029	0.000330465	0.00875249	DOWN
ENSSSCG00000023264	IDH1	0.398502	2.54668e-05	0.000851211	DOWN
ENSSSCG00000002472	IFI27L2	0.167781	5.67396e-93	1.55742e-90	DOWN
ENSSSCG00000014564	IFITM1	0.454511	3.35906e-07	1.49883e-05	DOWN
ENSSSCG00000026123	IGFBP2	0.32974	4.50919e-05	0.00145612	DOWN
ENSSSCG00000008203	IGKC	0.0811034	8.80818e-50	1.7535e-47	DOWN
ENSSSCG00000010044	IGLC	0.27409	2.61029e-25	3.40202e-23	DOWN
ENSSSCG00000008648	IRG6	0.114846	2.66121e-09	1.49258e-07	DOWN
ENSSSCG00000002471	ISG12(A)	0.225995	5.66432e-76	1.44528e-73	DOWN
ENSSSCG00000027982	ISG15	0.227057	5.70522e-12	4.13423e-10	DOWN
ENSSSCG00000000293	ITGA5	31.965	0	0	UP
ENSSSCG00000012066	KCNJ15	0.00122716	4.80917e-05	0.00154748	DOWN
ENSSSCG00000017253	KCNJ16	0.0024475	2.32008e-07	1.06676e-05	DOWN
ENSSSCG00000008556	KHK	0.122548	6.90997e-10	4.07756e-08	DOWN
ENSSSCG00000005486	KIF12	0.0058773	0.000101851	0.00309586	DOWN
ENSSSCG00000009347	KL	0.0768013	3.67459e-05	0.00120815	DOWN
ENSSSCG00000024668	KLK1	0.000174921	1.93447e-46	3.72819e-44	DOWN
ENSSSCG00000025686	KMO	0.0555038	3.07593e-07	1.38616e-05	DOWN
ENSSSCG00000011802	KNG1	3.05e-05	1.61125e-15	1.41696e-13	DOWN
ENSSSCG00000000252	KRT8	0.0627983	1.84943e-05	0.000643075	DOWN
ENSSSCG00000008528	LBH	2.09984	4.2118e-05	0.00136252	UP
ENSSSCG00000002452	LGMN	0.112589	4.86892e-32	7.67003e-30	DOWN
ENSSSCG00000015929	LRP2	0.00109358	1.73201e-32	2.77674e-30	DOWN
ENSSSCG00000008115	MAL	0.117275	0.000195683	0.00558267	DOWN
ENSSSCG00000023235	MAN1C1	0.0926508	1.84943e-05	0.000643075	DOWN
ENSSSCG00000012257	MAOA	0.378375	0.000106358	0.0031432	DOWN
ENSSSCG00000023215	MAOB	0.324911	8.69238e-07	3.62003e-05	DOWN
ENSSSCG00000023018	MCCD1	0.000132	1.40632e-26	1.9448e-24	DOWN
ENSSSCG00000000666	MFAP5	2.30099	1.53747e-05	0.000536664	UP
ENSSSCG00000000961	MIOX	7.02035e-05	3.28609e-116	9.9218e-114	DOWN
ENSSSCG00000011723	MME	0.0473868	1.20939e-24	1.55386e-22	DOWN
ENSSSCG00000017300	MRC2	11.2136	2.51996e-64	5.70644e-62	UP
ENSSSCG00000010400	MSMB	0.139484	7.01073e-07	2.97439e-05	DOWN
ENSSSCG00000023684	MT1A	0.00182398	2.8442e-18	2.84672e-16	DOWN
ENSSSCG00000030300	MT2A	0.0313694	1.08828e-57	2.34706e-55	DOWN
ENSSSCG00000012077	MX1	0.225604	2.2681e-05	0.000763735	DOWN
ENSSSCG00000012076	MX2	0.172976	0.000226214	0.00620924	DOWN
ENSSSCG00000030999	MYH6	2.89084	2.22323e-06	8.75564e-05	UP
ENSSSCG00000008973	NAAA	0.260331	7.62014e-07	3.20293e-05	DOWN
ENSSSCG00000013010	NAALADL1	0.00762714	0.000101851	0.00309586	DOWN
ENSSSCG00000008296	NAT8	0.000166	4.9174e-21	5.63821e-19	DOWN
ENSSSCG00000005944	NDRG1	0.0825217	7.20717e-19	7.37656e-17	DOWN
ENSSSCG00000012528	NGFRAP1	0.134607	0.000362662	0.0095633	DOWN
ENSSSCG00000009988	NIPSNAP1	0.11224	5.68405e-05	0.00179707	DOWN
ENSSSCG00000006365	NIT1	0.359424	0.000194874	0.00556835	DOWN
ENSSSCG00000011968	NIT2	0.405579	1.16967e-09	6.68446e-08	DOWN
ENSSSCG00000025409	NMRK2	2.06328	0.000211309	0.00600013	UP
ENSSSCG00000005385	NOR-1	7.98515	3.78902e-09	2.08006e-07	UP
ENSSSCG00000015526	NPHS2	3.05e-05	2.31544e-06	9.07933e-05	DOWN
ENSSSCG00000022292	NPL	0.0605615	0.000101851	0.00309586	DOWN
ENSSSCG00000003431	NPPB	0.174061	1.76758e-32	2.80891e-30	DOWN
ENSSSCG00000020758	NQO2	0.257806	0.000222354	0.00614986	DOWN
ENSSSCG00000028326	NR4A1	16.0605	2.18938e-34	3.70681e-32	UP
ENSSSCG00000025831	NREP	4.44166	2.22977e-16	2.06095e-14	UP
ENSSSCG00000001107	OATV1	3.05e-05	1.05384e-08	5.59865e-07	DOWN
ENSSSCG00000008829	OCIAD2	0.0461896	3.07593e-07	1.38616e-05	DOWN
ENSSSCG00000013767	PALM3	0.00461493	0.00021484	0.00609084	DOWN
ENSSSCG00000002341	PAPLN	0.0787081	4.68571e-06	0.000178333	DOWN
ENSSSCG00000025876	PBLD	0.204588	2.04173e-05	0.000701859	DOWN
ENSSSCG00000012926	PC	0.0465414	5.0264e-19	5.38806e-17	DOWN
ENSSSCG00000011653	PCCB	0.431285	5.22609e-05	0.00165807	DOWN
ENSSSCG00000007507	PCK1	6.34973e-05	6.93568e-263	2.79215e-260	DOWN
ENSSSCG00000002009	PCK2	0.00326978	5.69779e-36	9.92511e-34	DOWN
ENSSSCG00000015334	PDK4	0.0942608	2.62254e-53	5.46091e-51	DOWN
ENSSSCG00000027710	PDZD3	0.00281721	2.32008e-07	1.06676e-05	DOWN
ENSSSCG00000006693	PDZK1	0.00242345	1.6961e-24	2.16384e-22	DOWN
ENSSSCG00000003753	PDZK1IP1	0.00726572	3.12723e-26	4.25961e-24	DOWN
ENSSSCG00000022758	PECR	0.368433	9.28869e-05	0.00285694	DOWN
ENSSSCG00000022516	PEPD	0.183842	6.56327e-15	5.63508e-13	DOWN
ENSSSCG00000012625	PGRMC1	0.459374	1.02231e-17	1.00109e-15	DOWN
ENSSSCG00000006717	PHGDH	0.0194783	2.32008e-07	1.06676e-05	DOWN
ENSSSCG00000011895	PLA1A	0.0643318	1.57046e-07	7.33258e-06	DOWN
ENSSSCG00000009240	PLAC8	0.0727773	9.30624e-06	0.000337184	DOWN
ENSSSCG00000021041	PM20D1	0.142853	3.91205e-08	1.97411e-06	DOWN
ENSSSCG00000000061	PMM1	0.0699189	1.11967e-14	9.52294e-13	DOWN
ENSSSCG00000002135	PNP	0.0827457	5.08663e-07	2.19927e-05	DOWN
ENSSSCG00000015332	PON1	0.000169	1.09e-20	1.23415e-18	DOWN
ENSSSCG00000010691	PPAPDC1A	0.207027	0.00012091	0.00354434	DOWN
ENSSSCG00000013030	PRDX5	0.280451	2.27753e-07	1.04987e-05	DOWN
ENSSSCG00000014042	PRELID1	0.419061	3.41013e-05	0.00112323	DOWN
ENSSSCG00000001493	PRIM2	0.107048	0.000105472	0.0031221	DOWN
ENSSSCG00000023693	PROC	0.000805701	0.000101851	0.00309586	DOWN
ENSSSCG00000002913	PRODH2	3.05e-05	1.7245e-14	1.44634e-12	DOWN
ENSSSCG00000024743	PRR15L	0.0124671	0.00021484	0.00609084	DOWN
ENSSSCG00000005287	PSAT1	0.0537025	9.30624e-06	0.000337184	DOWN
ENSSSCG00000011326	PTH1R	0.132959	7.56833e-12	5.46247e-10	DOWN
ENSSSCG00000011035	PTPLA	3.0202	1.22847e-06	4.95656e-05	UP
ENSSSCG00000007994	RAB11FIP3	0.32648	0.000291391	0.00780894	DOWN
ENSSSCG00000017412	RAB5C	0.383821	9.00069e-07	3.73127e-05	DOWN
ENSSSCG00000023594	RARRES2	0.113347	1.02558e-44	1.93535e-42	DOWN
ENSSSCG00000001066	RBM24	2.18313	0.000222993	0.00614878	UP
ENSSSCG00000029400	RBP5	0.0172658	4.95962e-08	2.46836e-06	DOWN
ENSSSCG00000030876	RBP51	0.00485696	1.22125e-108	3.56842e-106	DOWN
ENSSSCG00000024919	RDH16	0.0428776	1.06126e-05	0.00038071	DOWN
ENSSSCG00000012792	RENBP	0.394994	3.01342e-05	0.000996188	DOWN
ENSSSCG00000008598	RHOB	2.34779	1.20939e-07	5.72046e-06	UP
ENSSSCG00000004902	RNF152	0.0424493	0.000101851	0.00309586	DOWN
ENSSSCG00000007932	ROGDI	0.12832	1.90816e-07	8.86366e-06	DOWN
ENSSSCG00000021595	RRAD	2.57829	1.93065e-14	1.57548e-12	UP
ENSSSCG00000005474	SAL1	0.00288325	1.05384e-08	5.59865e-07	DOWN
ENSSSCG00000005740	SARDH	0.00276613	0.000101851	0.00309586	DOWN
ENSSSCG00000003853	SCP2	0.242077	7.21793e-06	0.000264162	DOWN
ENSSSCG00000017521	SCRN2	0.291428	0.00011308	0.00332559	DOWN
ENSSSCG00000008601	SDC1	0.041532	0.000101851	0.00309586	DOWN
ENSSSCG00000009870	SDSL	0.000347279	1.83744e-13	1.45358e-11	DOWN
ENSSSCG00000011400	SEMA3B	0.172854	0.00012091	0.00354434	DOWN
ENSSSCG00000007795	SEPHS2	0.208535	2.57172e-08	1.30502e-06	DOWN
ENSSSCG00000021208	SEPP1	0.372442	3.11141e-39	5.52611e-37	DOWN
ENSSSCG00000003595	SERINC2	0.254802	0.000221475	0.00614432	DOWN
ENSSSCG00000028477	SERP1	0.31245	5.75222e-08	2.80127e-06	DOWN
ENSSSCG00000004890	SERPINB2	2.65807	1.97753e-05	0.000682379	UP
ENSSSCG00000030658	SERPINF2	0.00475334	3.07336e-17	2.97738e-15	DOWN
ENSSSCG00000014063	SFXN1	0.112894	0.000285348	0.00773856	DOWN
ENSSSCG00000004468	SH3BGRL2	0.100024	9.30624e-06	0.000337184	DOWN
ENSSSCG00000011357	SHISA5	0.488984	4.85793e-05	0.00154668	DOWN
ENSSSCG00000001229	SLA-5	0.375645	1.1478e-27	1.6119e-25	DOWN
ENSSSCG00000004659	SLC12A1	0.000183775	4.84813e-09	2.6296e-07	DOWN
ENSSSCG00000016609	SLC13A1	0.0138999	2.28778e-08	1.16748e-06	DOWN
ENSSSCG00000025510	SLC13A2	3.05e-05	0.000101851	0.00309586	DOWN
ENSSSCG00000030305	SLC15A2	0.0149009	0.000101851	0.00309586	DOWN
ENSSSCG00000010455	SLC16A12	0.0364202	1.05384e-08	5.59865e-07	DOWN
ENSSSCG00000006808	SLC16A4	0.00669824	2.26273e-05	0.000766199	DOWN
ENSSSCG00000003105	SLC1A5	0.187706	6.98294e-08	3.37341e-06	DOWN
ENSSSCG00000004041	SLC22A1	3.05e-05	5.00505e-07	2.2115e-05	DOWN
ENSSSCG00000013025	SLC22A12	0.000185	5.80968e-19	6.15486e-17	DOWN
ENSSSCG00000004040	SLC22A2	3.05e-05	1.06126e-05	0.00038071	DOWN
ENSSSCG00000023571	SLC22A6	0.000493701	1.00009e-21	1.16888e-19	DOWN
ENSSSCG00000029516	SLC22A8	7.24e-05	6.92375e-49	1.34872e-46	DOWN
ENSSSCG00000010116	SLC25A1	0.249478	2.76418e-09	1.54555e-07	DOWN
ENSSSCG00000011366	SLC25A20	0.433124	9.51811e-05	0.00291267	DOWN
ENSSSCG00000003467	SLC25A34	0.239776	2.2681e-05	0.000763735	DOWN
ENSSSCG00000012623	SLC25A6	0.34905	2.13183e-10	1.3551e-08	DOWN
ENSSSCG00000015105	SLC37A4	0.0785238	6.37743e-18	6.279e-16	DOWN
ENSSSCG00000000385	SLC39A5	0.00310594	0.000101851	0.00309586	DOWN
ENSSSCG00000022404	SLC3A2	0.317944	5.0755e-05	0.00161312	DOWN
ENSSSCG00000001419	SLC44A4	0.0126015	1.07765e-06	4.42693e-05	DOWN
ENSSSCG00000018042	SLC47A2	0.019424	4.49251e-17	4.32906e-15	DOWN
ENSSSCG00000008943	SLC4A4	0.0247543	4.68771e-10	2.85935e-08	DOWN
ENSSSCG00000004923	SLC51B	0.00270172	2.14713e-10	1.35531e-08	DOWN
ENSSSCG00000013338	SLC5A12	4.69488e-05	3.48598e-33	5.68937e-31	DOWN
ENSSSCG00000024058	SLC5A2	5.99974e-05	0	0	DOWN
ENSSSCG00000017117	SLC6A18	8.68e-05	1.66871e-40	3.02303e-38	DOWN
ENSSSCG00000017120	SLC6A19	0.00177346	2.26273e-05	0.000766199	DOWN
ENSSSCG00000002032	SLC7A8	0.0112561	4.03874e-13	3.14017e-11	DOWN
ENSSSCG00000017232	SLC9A3R1	0.0259692	8.97035e-29	1.31054e-26	DOWN
ENSSSCG00000022913	SLPI	7.08983	1.64357e-16	1.53479e-14	UP
ENSSSCG00000000610	SMCO3	0.0109543	1.06126e-05	0.00038071	DOWN
ENSSSCG00000004233	SMPDL3A	0.0306003	1.06126e-05	0.00038071	DOWN
ENSSSCG00000012166	SMS	0.340934	2.13183e-10	1.3551e-08	DOWN
ENSSSCG00000028814	SOD3	0.138219	5.73364e-10	3.41679e-08	DOWN
ENSSSCG00000004679	SORD	0.0845761	3.72055e-09	2.05492e-07	DOWN
ENSSSCG00000002954	SPINT2	0.0376088	4.27965e-09	2.33524e-07	DOWN
ENSSSCG00000015298	SRI	0.35839	1.86272e-05	0.00064522	DOWN
ENSSSCG00000008429	TACSTD1	0.000884968	9.82543e-11	6.37984e-09	DOWN
ENSSSCG00000011640	TF	0.005867	2.32008e-07	1.06676e-05	DOWN
ENSSSCG00000001484	TINAG	3.05e-05	1.02243e-09	5.89884e-08	DOWN
ENSSSCG00000029652	TMBIM6	0.365683	7.24847e-25	9.37953e-23	DOWN
ENSSSCG00000024697	TMEM125	3.05e-05	4.80917e-05	0.00154748	DOWN
ENSSSCG00000014067	TMEM174	3.05e-05	3.55247e-15	3.07926e-13	DOWN
ENSSSCG00000016443	TMEM176A	0.03102	4.69643e-12	3.43066e-10	DOWN
ENSSSCG00000016444	TMEM176B	0.0323358	4.73136e-13	3.63192e-11	DOWN
ENSSSCG00000016514	TMEM213	3.05e-05	4.96345e-06	0.000186551	DOWN
ENSSSCG00000029363	TMEM252	0.01741	4.95962e-08	2.46836e-06	DOWN
ENSSSCG00000030848	TMEM27	0.00467239	4.93962e-52	1.01689e-49	DOWN
ENSSSCG00000017798	TMIGD1	0.00335814	3.79673e-14	3.07061e-12	DOWN
ENSSSCG00000024336	TMPRSS2	3.05e-05	4.96345e-06	0.000186551	DOWN
ENSSSCG00000008245	TMSB10	2.26224	1.46252e-14	1.23809e-12	UP
ENSSSCG00000025353	TNNT1	0.404268	7.6178e-08	3.67032e-06	DOWN
ENSSSCG00000006156	TPD52	0.239792	1.26676e-05	0.000445604	DOWN
ENSSSCG00000014871	TSKU	0.0899665	0.000285348	0.00773856	DOWN
ENSSSCG00000003908	TSPAN1	0.00269066	2.4155e-20	2.66824e-18	DOWN
ENSSSCG00000016570	TSPAN33	0.0259792	2.14713e-10	1.35531e-08	DOWN
ENSSSCG00000000133	TST	0.267928	2.72588e-15	2.37414e-13	DOWN
ENSSSCG00000021602	TTC36	0.00147034	9.51231e-31	1.44811e-28	DOWN
ENSSSCG00000017891	TXNDC17	0.236272	8.43436e-32	1.30596e-29	DOWN
ENSSSCG00000026944	UGT1A6	0.0108902	4.95962e-08	2.46836e-06	DOWN
ENSSSCG00000007859	UMOD	4.36e-05	5.1823e-164	1.67647e-161	DOWN
ENSSSCG00000010060	UPB1	8.07496e-05	1.40632e-26	1.9448e-24	DOWN
ENSSSCG00000021938	UPP2	0.000199	1.39063e-17	1.35444e-15	DOWN
ENSSSCG00000020864	VDR	0.00498123	0.00021484	0.00609084	DOWN
ENSSSCG00000011033	VIM	2.12248	2.10286e-05	0.000720141	UP
ENSSSCG00000004181	VNN1	0.00370673	2.14713e-10	1.35531e-08	DOWN
ENSSSCG00000021672	WBP2	0.496682	5.67711e-08	2.77214e-06	DOWN
ENSSSCG00000007405	WFDC2	0.00102021	2.0522e-11	1.41899e-09	DOWN
ENSSSCG00000012651	XPNPEP2	0.0176607	1.94768e-12	1.44607e-10	DOWN
ENSSSCG00000016680	ZNRF2	0.215545	3.71789e-05	0.00121577	DOWN
