# Supplementary material for: Comparative transcriptomic and proteomic analyses provide insights into the key genes involved in high-altitude adaptation in the Tibetan pig
Source: Sci Rep. 2017 Jun 16;7:3654. doi: 10.1038/s41598-017-03976-3 (PMC5473931; doi:10.1038/s41598-017-03976-3)
Supplement: Supplementary file 3 — Supplementary Table S5 [file 41598_2017_3976_MOESM3_ESM.xls]

## Sheet: List
Table S5. Functional analysis of differentially expressed genes (DEGs) using DAVID
Table S5-1. Functional analysis of DEGs in DAVID for TH vs.YH
Table S5-2. Functional analysis of DEGs in DAVID for TL vs.YL
Table S5-3. Functional analysis of DEGs in DAVID for TH vs.TL
Table S5-4. Functional analysis of DEGs in DAVID for YH vs.YL

## Sheet: Table S5-1
Table S5-1. Functional analysis of DEGs in DAVID for TH vs. YH
Category	Term	P-Value	Genes	Count
KEGG_PATHWAY	hsa03010:Ribosome	8.52426e-10	RPL18, RPL35A, RPL13, RPL35, RPS9, RPL27, RPLP2, RPS2, RPS6, RPS7, RPL18A, RPL23, RPL34, RPL10A, RPS21	15
KEGG_PATHWAY	hsa05414:Dilated cardiomyopathy	0.00908266	SLC8A1, ACTC1, DES, ITGB5, MYH6, PRKACB, TGFB2	7
KEGG_PATHWAY	hsa04610:Complement and coagulation cascades	0.0110642	C1QA, VWF, A2M, C4BPA, CFI, C1QC	6
KEGG_PATHWAY	hsa05410:Hypertrophic cardiomyopathy (HCM)	0.0252774	SLC8A1, ACTC1, DES, ITGB5, MYH6, TGFB2	6
KEGG_PATHWAY	hsa05020:Prion diseases	0.03065	C1QA, PRKACB, CCL5, C1QC	4
KEGG_PATHWAY	hsa00120:Primary bile acid biosynthesis	0.0384093	CYP27A1, AMACR, HSD17B4	3
KEGG_PATHWAY	hsa04910:Insulin signaling pathway	0.0489734	PRKAR2B, PRKAR2A, ACACA, IGF2, PRKACB, RPS6, INSR	7
KEGG_PATHWAY	hsa00280:Valine, leucine and isoleucine degradation	0.054699	ALDH6A1, BCKDHB, ACAD8, HMGCL	4
KEGG_PATHWAY	hsa04062:Chemokine signaling pathway	0.0740612	CXCL9, ADRBK2, PRKACB, STAT1, CCL5, CXCL12, GNG7, CXCL10	8
KEGG_PATHWAY	hsa04150:mTOR signaling pathway	0.0817086	EIF4B, ULK2, IGF2, RPS6	4
Category	Term	P-Value	Genes	Count
GOTERM_BP_FAT	GO:0009725~response to hormone stimulus	3.14819e-05	A2M, KAT2B, LDLR, ACTA1, CRYAB, BCKDHB, IGF2, STAT1, CCL5, TGFB2, PRKAR2B, FOS, PRKAR2A, MGEA5, PRKACB, HDAC9, INSR, GNG7, GHR	19
GOTERM_CC_FAT	GO:0005739~mitochondrion	6.29654e-05	ADHFE1, NIT2, CLU, LDHD, NFS1, PINK1, ECHDC3, OAS2, NDUFAF1, GOT2, PECR, EFHD1, ACSS1, SLC25A23, C2ORF56, HSPE1, ACAD8, CAT, HSD17B4, NDUFS1, HMGCL, GHR, ETFA, ALDH6A1, FECH, ALDH5A1, BCKDHB, AMACR, CS, DECR1, LAP3, SLC25A34, CYP27A1, TOMM70A, UCP2, RHOT1	36
GOTERM_CC_FAT	GO:0030018~Z disc	9.15746e-05	OBSCN, DES, CRYAB, ITGB1BP2, PDLIM3, LDB3, CSRP3	7
GOTERM_BP_FAT	GO:0009719~response to endogenous stimulus	0.000112096	A2M, KAT2B, LDLR, ACTA1, CRYAB, BCKDHB, IGF2, STAT1, CCL5, TGFB2, PRKAR2B, FOS, PRKAR2A, MGEA5, PRKACB, HDAC9, INSR, GNG7, GHR	19
GOTERM_BP_FAT	GO:0007517~muscle organ development	0.000175354	ZFAND5, ACTC1, ACTA1, CRYAB, MYL1, RXRG, MYH6, CSRP3, TGFB2, CXCL10, PTCD2, ITGB1BP2, IGFBP5	13
GOTERM_BP_FAT	GO:0006936~muscle contraction	0.000199856	MYL7, SLC8A1, ACTC1, DES, ACTA1, MYOM2, CRYAB, SLMAP, MYL1, MYH6, KCNIP2	11
GOTERM_CC_FAT	GO:0033279~ribosomal subunit	0.000232703	RPL18, RPL18A, RPL34, RPL35, RPLP2, RPS9, RPS2, RPS6, RPS21, RPS7	10
GOTERM_MF_FAT	GO:0019838~growth factor binding	0.000262034	A2M, FLT1, CTGF, IGF2, RPS2, PCSK6, INSR, GHR, IGFBP5	9
GOTERM_BP_FAT	GO:0010033~response to organic substance	0.000286784	A2M, LDLR, CCL5, TGFB2, GOT2, FOS, PRKAR2B, PRKAR2A, PLIN2, HSPE1, PRKACB, INSR, GHR, GNG7, SLC8A1, ACTC1, KAT2B, ACTA1, CRYAB, BCKDHB, ACACA, IGF2, STAT1, CORO1A, MGEA5, HDAC9	26
GOTERM_BP_FAT	GO:0003012~muscle system process	0.000424036	MYL7, SLC8A1, ACTC1, DES, ACTA1, MYOM2, CRYAB, SLMAP, MYL1, MYH6, KCNIP2	11
GOTERM_MF_FAT	GO:0008307~structural constituent of muscle	0.000505578	OBSCN, MYOM2, MYL1, PDLIM3, SYNM, MYH6	6
GOTERM_BP_FAT	GO:0030335~positive regulation of cell migration	0.000608918	CORO1A, FLT1, IGF2, HDAC9, INSR, CXCL12, TGFB2, CXCL10	8
GOTERM_CC_FAT	GO:0005829~cytosol	0.000710411	RPL18, CPLX1, RPL13, NT5C1A, NFS1, RPL35, EIF5A, RPLP2, SELENBP1, ACOT6, RPS2, PRKAR2B, PRKAR2A, SLMAP, RPL34, PDE4B, CAT, PRKACB, RPL10A, RPS21, HBB, PPAP2B, INSR, OBSCN, RPL35A, EPHX2, RPL27, RPS9, PFKM, RPS6, RPS7, EIF4B, SERPINB9, GBE1, CKM, RPL23, RPL18A, LCP1	38
GOTERM_BP_FAT	GO:0003013~circulatory system process	0.000929175	ACTC1, CORIN, MYL1, EPHX2, NPPB, MYH6, STAT1, HBB, CXCL12, NPPA, CXCL10	11
GOTERM_BP_FAT	GO:0008015~blood circulation	0.000929175	ACTC1, CORIN, MYL1, EPHX2, NPPB, MYH6, STAT1, HBB, CXCL12, NPPA, CXCL10	11
GOTERM_BP_FAT	GO:0060537~muscle tissue development	0.000993413	ZFAND5, ACTC1, ACTA1, PTCD2, RXRG, MYH6, CSRP3, IGFBP5, TGFB2	9
GOTERM_BP_FAT	GO:0002526~acute inflammatory response	0.00108117	C1QA, A2M, CLU, EPHX2, IGF2, C4BPA, CFI, C1QC	8
GOTERM_BP_FAT	GO:0051272~positive regulation of cell motion	0.00108117	CORO1A, FLT1, IGF2, HDAC9, INSR, CXCL12, TGFB2, CXCL10	8
GOTERM_BP_FAT	GO:0040017~positive regulation of locomotion	0.00108117	CORO1A, FLT1, IGF2, HDAC9, INSR, CXCL12, TGFB2, CXCL10	8
GOTERM_BP_FAT	GO:0006958~complement activation, classical pathway	0.00117471	C1QA, CLU, C4BPA, CFI, C1QC	5
GOTERM_BP_FAT	GO:0048545~response to steroid hormone stimulus	0.00119173	FOS, A2M, ACTA1, LDLR, CRYAB, BCKDHB, MGEA5, CCL5, INSR, GHR, TGFB2	11
GOTERM_BP_FAT	GO:0006631~fatty acid metabolic process	0.0015014	PECR, PRKAR2B, PNPLA8, ANKRD23, ALDH5A1, EPHX2, ACACA, DECR1, HSD17B4, MGST2, GHR	11
GOTERM_BP_FAT	GO:0002455~humoral immune response mediated by circulating immunoglobulin	0.00151722	C1QA, CLU, C4BPA, CFI, C1QC	5
GOTERM_CC_FAT	GO:0044429~mitochondrial part	0.00160248	FECH, LDHD, BCKDHB, CS, NFS1, PINK1, NDUFAF1, GOT2, EFHD1, ACSS1, SLC25A34, CYP27A1, UCP2, TOMM70A, SLC25A23, RHOT1, HSPE1, CAT, NDUFS1, HMGCL, ETFA	21
GOTERM_BP_FAT	GO:0030334~regulation of cell migration	0.00178643	CORO1A, FLT1, IGF2, HDAC9, INSR, CXCL12, CITED2, IGFBP5, TGFB2, CXCL10	10
GOTERM_BP_FAT	GO:0006955~immune response	0.00197505	PTPRC, CLU, CXCL9, OAS2, C4BPA, CCL5, C1QC, CXCL12, CTSW, CXCL10, C1QA, CORO1A, TNFSF10, FCGR2B, HAMP, CD300LG, CFI, MR1, IGKC, GBP4, LCP1, GBP2, GBP1	23
GOTERM_BP_FAT	GO:0009081~branched chain family amino acid metabolic process	0.00203176	ALDH6A1, BCKDHB, ACAD8, GHR	4
GOTERM_MF_FAT	GO:0048037~cofactor binding	0.00210502	GOT2, ALDH6A1, LDHD, NFS1, ACAD8, DECR1, CAT, INSR, ACBD5, HMGCL, NQO2, ETFA	12
GOTERM_MF_FAT	GO:0050662~coenzyme binding	0.00239921	ALDH6A1, LDHD, ACAD8, DECR1, CAT, INSR, ACBD5, HMGCL, NQO2, ETFA	10
GOTERM_BP_FAT	GO:0032147~activation of protein kinase activity	0.00258598	PRKAR2B, PRKAR2A, FLT1, IGF2, PRKACB, INSR, GHR, TGFB2	8
GOTERM_BP_FAT	GO:0051605~protein maturation by peptide bond cleavage	0.00275473	C1QA, CORIN, CLU, C4BPA, CFI, PCSK6, C1QC	7
GOTERM_CC_FAT	GO:0022625~cytosolic large ribosomal subunit	0.00320509	RPL18, RPL18A, RPL34, RPL35, RPLP2	5
GOTERM_BP_FAT	GO:0014706~striated muscle tissue development	0.00328933	ACTC1, ACTA1, PTCD2, RXRG, MYH6, CSRP3, IGFBP5, TGFB2	8
GOTERM_BP_FAT	GO:0051262~protein tetramerization	0.00358403	ALDH5A1, DECR1, CAT, PFKM, INSR	5
GOTERM_CC_FAT	GO:0005615~extracellular space	0.00370152	A2M, FLT1, LDLR, GNLY, CLU, CXCL9, IGF2, CCL5, CXCL12, MMRN2, CXCL10, TGFB2, C1QA, TNFSF10, APOD, NPPB, CFI, PCSK6, FGF1, QSOX1, IGFBP5, GHR	22
GOTERM_CC_FAT	GO:0022627~cytosolic small ribosomal subunit	0.00386969	RPS9, RPS2, RPS6, RPS21, RPS7	5
GOTERM_BP_FAT	GO:0040012~regulation of locomotion	0.0042026	CORO1A, FLT1, IGF2, HDAC9, INSR, CXCL12, CITED2, IGFBP5, TGFB2, CXCL10	10
GOTERM_CC_FAT	GO:0030529~ribonucleoprotein complex	0.00427791	RPL18, RPL35A, CAP2, RPL13, RPL35, RPS9, RPL27, RPLP2, AQP7, RPS2, RPS6, RPS7, RPL18A, RPL23, BTBD1, RPL34, RPL10A, RPS21	18
GOTERM_BP_FAT	GO:0002253~activation of immune response	0.00428702	C1QA, PTPRC, CD3E, CLU, C4BPA, CFI, C1QC	7
GOTERM_BP_FAT	GO:0051270~regulation of cell motion	0.00432257	CORO1A, FLT1, IGF2, HDAC9, INSR, CXCL12, CITED2, IGFBP5, TGFB2, CXCL10	10
GOTERM_CC_FAT	GO:0015629~actin cytoskeleton	0.00444049	CTNNAL1, MYL7, CORO1A, ACTC1, ACTA1, MYOM2, CRYAB, MYL1, PDLIM3, SYNPO2, MYH6, LCP1	12
GOTERM_BP_FAT	GO:0006956~complement activation	0.00469603	C1QA, CLU, C4BPA, CFI, C1QC	5
GOTERM_BP_FAT	GO:0044057~regulation of system process	0.00474263	SLC8A1, FLT1, PPP1R12B, EPHX2, PINK1, IGF2, MYH6, KCNIP2, CSRP3, TGFB2, DES, MGEA5, NPPB	13
GOTERM_BP_FAT	GO:0032869~cellular response to insulin stimulus	0.00493663	KAT2B, IGF2, HDAC9, STAT1, INSR, GHR	6
GOTERM_BP_FAT	GO:0002541~activation of plasma proteins involved in acute inflammatory response	0.0051128	C1QA, CLU, C4BPA, CFI, C1QC	5
GOTERM_BP_FAT	GO:0048584~positive regulation of response to stimulus	0.0053194	C1QA, PTPRC, CD3E, CLU, IGF2, C4BPA, CFI, CCL5, C1QC, CXCL12, TGFB2	11
GOTERM_BP_FAT	GO:0006979~response to oxidative stress	0.00540105	FOS, SLC8A1, CRYAB, UCP2, CLU, OXSR1, CAT, STAT1, CCL5	9
GOTERM_BP_FAT	GO:0032868~response to insulin stimulus	0.00579388	KAT2B, IGF2, HDAC9, STAT1, CCL5, INSR, GHR	7
GOTERM_BP_FAT	GO:0008217~regulation of blood pressure	0.00579388	ACTC1, CORIN, EPHX2, NPPB, MYH6, HBB, NPPA	7
GOTERM_BP_FAT	GO:0030048~actin filament-based movement	0.00590956	MYL7, ACTC1, MYL1, MYH6	4
GOTERM_MF_FAT	GO:0016208~AMP binding	0.0062321	PRKAR2B, ACSS1, PRKAR2A, PFKM	4
GOTERM_CC_FAT	GO:0042579~microbody	0.00653235	PECR, PNPLA8, AMACR, EPHX2, HSD17B4, CAT, DDO	7
GOTERM_CC_FAT	GO:0005777~peroxisome	0.00653235	PECR, PNPLA8, AMACR, EPHX2, HSD17B4, CAT, DDO	7
GOTERM_BP_FAT	GO:0006954~inflammatory response	0.00694356	A2M, CLU, CXCL9, EPHX2, IGF2, C4BPA, CCL5, C1QC, CXCL10, C1QA, FOS, CFI, HDAC9	13
GOTERM_MF_FAT	GO:0005520~insulin-like growth factor binding	0.00700018	CTGF, IGF2, INSR, IGFBP5	4
GOTERM_BP_FAT	GO:0000302~response to reactive oxygen species	0.0074617	FOS, SLC8A1, CRYAB, UCP2, CAT, STAT1	6
GOTERM_BP_FAT	GO:0050777~negative regulation of immune response	0.00749407	PTPRC, A2M, IGF2, TGFB2	4
GOTERM_CC_FAT	GO:0005740~mitochondrial envelope	0.00822021	FECH, LDHD, PINK1, NDUFAF1, GOT2, EFHD1, CYP27A1, SLC25A34, UCP2, TOMM70A, SLC25A23, RHOT1, CAT, NDUFS1, HMGCL	15
GOTERM_BP_FAT	GO:0008016~regulation of heart contraction	0.0083227	SLC8A1, DES, MYH6, KCNIP2, CSRP3, TGFB2	6
GOTERM_BP_FAT	GO:0007507~heart development	0.00864277	ACTC1, PTCD2, PDLIM3, SMYD1, MYH6, HDAC9, CSRP3, INSR, CITED2, TGFB2	10
GOTERM_BP_FAT	GO:0051384~response to glucocorticoid stimulus	0.00877802	FOS, A2M, BCKDHB, CCL5, INSR, GHR	6
GOTERM_BP_FAT	GO:0034097~response to cytokine stimulus	0.00925027	FOS, CORO1A, STAT1, CCL5, INSR, GHR	6
GOTERM_BP_FAT	GO:0016054~organic acid catabolic process	0.00950775	GOT2, ALDH6A1, BCKDHB, ACAD8, DECR1, HSD17B4, DDO	7
GOTERM_BP_FAT	GO:0046395~carboxylic acid catabolic process	0.00950775	GOT2, ALDH6A1, BCKDHB, ACAD8, DECR1, HSD17B4, DDO	7
GOTERM_BP_FAT	GO:0050778~positive regulation of immune response	0.00953309	C1QA, PTPRC, CD3E, CLU, C4BPA, CFI, C1QC, TGFB2	8
GOTERM_BP_FAT	GO:0016485~protein processing	0.00991349	C1QA, CORIN, CLU, C4BPA, CFI, PCSK6, C1QC	7
GOTERM_BP_FAT	GO:0030705~cytoskeleton-dependent intracellular transport	0.0100159	MYL7, ACTC1, MYL1, RHOT1, MYH6	5
GOTERM_BP_FAT	GO:0009755~hormone-mediated signaling	0.0100159	PRKAR2B, PRKAR2A, PRKACB, GNG7, GHR	5
GOTERM_CC_FAT	GO:0031090~organelle membrane	0.0104973	GLG1, LDLR, LDHD, PINK1, NDUFAF1, GOT2, EFHD1, LAPTM5, GP1BB, SLC25A23, CAT, INSR, PPAP2B, QSOX1, NDUFS1, HMGCL, SYNRG, FECH, SUN2, IGF2, PNPLA8, CORO1A, CYP27A1, SLC25A34, TOMM70A, UCP2, RHOT1, NOMO1, RETSAT	29
GOTERM_CC_FAT	GO:0005952~cAMP-dependent protein kinase complex	0.0107821	PRKAR2B, PRKAR2A, PRKACB	3
GOTERM_BP_FAT	GO:0006107~oxaloacetate metabolic process	0.0108714	GOT2, CS, GHR	3
GOTERM_BP_FAT	GO:0032268~regulation of cellular protein metabolic process	0.0108739	PTPRC, A2M, EIF4E3, METAP1, CD3E, EIF5A, IGF2, EIF4B, PRKAR2B, PRKAR2A, MGEA5, FAM129A, INSR, IGFBP5, GHR, GATC	16
GOTERM_BP_FAT	GO:0016064~immunoglobulin mediated immune response	0.0114105	C1QA, CLU, C4BPA, CFI, C1QC	5
GOTERM_BP_FAT	GO:0006952~defense response	0.0116517	PTPRC, A2M, GNLY, CLU, EPHX2, CXCL9, IGF2, C4BPA, PTPRCAP, CCL5, C1QC, CXCL10, C1QA, FOS, CORO1A, HAMP, CFI, HDAC9, GNG7	19
GOTERM_MF_FAT	GO:0004177~aminopeptidase activity	0.0116615	LAP3, METAP1, PEPD, DPP4	4
GOTERM_CC_FAT	GO:0005759~mitochondrial matrix	0.0117021	GOT2, ACSS1, FECH, CYP27A1, BCKDHB, CS, NFS1, HSPE1, HMGCL, ETFA	10
GOTERM_CC_FAT	GO:0031980~mitochondrial lumen	0.0117021	GOT2, ACSS1, FECH, CYP27A1, BCKDHB, CS, NFS1, HSPE1, HMGCL, ETFA	10
GOTERM_CC_FAT	GO:0031966~mitochondrial membrane	0.0119331	FECH, LDHD, PINK1, NDUFAF1, GOT2, EFHD1, CYP27A1, SLC25A34, UCP2, TOMM70A, SLC25A23, RHOT1, HMGCL, NDUFS1	14
GOTERM_CC_FAT	GO:0031967~organelle envelope	0.0119722	FECH, LDHD, SUN2, PINK1, EIF5A, NDUFAF1, GOT2, EFHD1, SLC25A34, CYP27A1, UCP2, TOMM70A, SLC25A23, RHOT1, CAT, KPNA3, NDUFS1, HMGCL, RETSAT	19
GOTERM_CC_FAT	GO:0031975~envelope	0.012342	FECH, LDHD, SUN2, PINK1, EIF5A, NDUFAF1, GOT2, EFHD1, SLC25A34, CYP27A1, UCP2, TOMM70A, SLC25A23, RHOT1, CAT, KPNA3, NDUFS1, HMGCL, RETSAT	19
GOTERM_CC_FAT	GO:0044421~extracellular region part	0.0123503	A2M, LDLR, CLU, CXCL9, CCL5, CXCL12, TGFB2, CXCL10, MMRN2, APOD, CTGF, CFI, FGF1, PCSK6, QSOX1, GHR, FLT1, GNLY, IGF2, PRELP, C1QA, VWF, TNFSF10, BGN, NPPB, IGFBP5	26
GOTERM_BP_FAT	GO:0006508~proteolysis	0.0123569	METAP1, FBXO40, CORIN, CLU, ASB11, MYLIP, ASB15, C1QC, FBXW8, BTBD1, WWP1, RNF11, CFI, PCSK6, DPP4, PEPD, C4BPA, CTSW, C1QA, PJA2, LAP3, USP28, CRBN, KLHL12, UBD, FBXO32, ASB5, FBXL3	28
GOTERM_BP_FAT	GO:0031960~response to corticosteroid stimulus	0.0124557	FOS, A2M, BCKDHB, CCL5, INSR, GHR	6
GOTERM_CC_FAT	GO:0031091~platelet alpha granule	0.0127316	VWF, A2M, GP1BB, CLU, TGFB2	5
GOTERM_BP_FAT	GO:0009611~response to wounding	0.0127624	A2M, CLU, EPHX2, CXCL9, IGF2, C4BPA, CCL5, C1QC, TGFB2, CXCL10, C1QA, FOS, VWF, GP1BB, CTGF, CFI, HDAC9	17
GOTERM_BP_FAT	GO:0019724~B cell mediated immunity	0.0129244	C1QA, CLU, C4BPA, CFI, C1QC	5
GOTERM_CC_FAT	GO:0005625~soluble fraction	0.0131434	TNFSF10, ACTC1, ALDH5A1, CRYAB, PDE4B, EPHX2, ACACA, PFKM, PCSK6, CCL5, INSR, DPP4	12
GOTERM_BP_FAT	GO:0009083~branched chain family amino acid catabolic process	0.013146	ALDH6A1, BCKDHB, ACAD8	3
GOTERM_BP_FAT	GO:0048738~cardiac muscle tissue development	0.013727	ACTC1, PTCD2, MYH6, CSRP3, TGFB2	5
GOTERM_MF_FAT	GO:0008092~cytoskeletal protein binding	0.0145221	OBSCN, ACTC1, CAP2, ACTA1, CRYAB, BAIAP2L1, PDLIM3, SUN2, SYNPO2, MYLIP, MYH6, CORO1A, MYPN, MAPRE2, SYNM, LCP1	16
GOTERM_BP_FAT	GO:0051604~protein maturation	0.0146715	C1QA, CORIN, CLU, C4BPA, CFI, PCSK6, C1QC	7
GOTERM_BP_FAT	GO:0014068~positive regulation of phosphoinositide 3-kinase cascade	0.0156077	IGF2, CAT, TGFB2	3
GOTERM_BP_FAT	GO:0002684~positive regulation of immune system process	0.0159765	C1QA, PTPRC, CORO1A, CD3E, CLU, C4BPA, CFI, C1QC, CXCL12, TGFB2	10
GOTERM_BP_FAT	GO:0055114~oxidation reduction	0.0166356	ALDH6A1, ADHFE1, ALDH5A1, LDHD, BCKDHB, EGLN3, DECR1, NDUFAF1, DDO, PECR, CYP27A1, ACAD8, HSD17B4, CAT, QSOX1, NDUFS1, RETSAT, NQO2, ETFA	19
GOTERM_BP_FAT	GO:0042110~T cell activation	0.0169563	PTPRC, CD3E, IRF1, IGF2, CXCL12, DPP4, LCP1	7
GOTERM_BP_FAT	GO:0043648~dicarboxylic acid metabolic process	0.017524	GOT2, ALDH5A1, CS, GHR	4
GOTERM_BP_FAT	GO:0014066~regulation of phosphoinositide 3-kinase cascade	0.0182498	IGF2, CAT, TGFB2	3
GOTERM_BP_FAT	GO:0010647~positive regulation of cell communication	0.0189065	PTPRC, TNFSF10, FLT1, CD3E, PPM1A, PINK1, IGF2, CAT, INSR, CITED2, GHR, TGFB2	12
GOTERM_CC_FAT	GO:0015935~small ribosomal subunit	0.018928	RPS9, RPS2, RPS6, RPS21, RPS7	5
GOTERM_BP_FAT	GO:0010035~response to inorganic substance	0.0190406	FOS, A2M, SLC8A1, CRYAB, UCP2, CAT, KCNIP2, STAT1, INSR	9
GOTERM_BP_FAT	GO:0010740~positive regulation of protein kinase cascade	0.0194485	PTPRC, TNFSF10, PPM1A, IGF2, CAT, INSR, GHR, TGFB2	8
GOTERM_BP_FAT	GO:0048878~chemical homeostasis	0.0202673	PTPRC, SLC8A1, LDLR, ACACA, EPHX2, IGF2, PFKM, CCL5, RPS6, CSRP3, CXCL12, HAMP, MGEA5, NPPB, INSR, NDUFS1	16
GOTERM_BP_FAT	GO:0001944~vasculature development	0.0217178	ZFAND5, FLT1, BGN, CTGF, FGF1, CSRP3, PPAP2B, CXCL12, CITED2, TGFB2	10
GOTERM_BP_FAT	GO:0009967~positive regulation of signal transduction	0.022874	PTPRC, TNFSF10, FLT1, CD3E, PPM1A, IGF2, CAT, INSR, CITED2, GHR, TGFB2	11
GOTERM_BP_FAT	GO:0001932~regulation of protein amino acid phosphorylation	0.0230863	PRKAR2B, PTPRC, PRKAR2A, CD3E, IGF2, FAM129A, INSR, GHR	8
GOTERM_CC_FAT	GO:0015934~large ribosomal subunit	0.0231787	RPL18, RPL18A, RPL34, RPL35, RPLP2	5
GOTERM_BP_FAT	GO:0006417~regulation of translation	0.0244761	EIF4B, EIF4E3, METAP1, EIF5A, FAM129A, IGFBP5, GATC	7
GOTERM_BP_FAT	GO:0009063~cellular amino acid catabolic process	0.0246747	GOT2, ALDH6A1, BCKDHB, ACAD8, DDO	5
GOTERM_BP_FAT	GO:0051781~positive regulation of cell division	0.0252314	IGF2, CAT, FGF1, TGFB2	4
GOTERM_MF_FAT	GO:0008603~cAMP-dependent protein kinase regulator activity	0.0259767	PRKAR2B, PRKAR2A, CXCL10	3
GOTERM_MF_FAT	GO:0000062~acyl-CoA binding	0.0259767	ALDH6A1, ACBD5, HMGCL	3
GOTERM_BP_FAT	GO:0002449~lymphocyte mediated immunity	0.0270993	C1QA, CLU, C4BPA, CFI, C1QC	5
GOTERM_BP_FAT	GO:0002698~negative regulation of immune effector process	0.0271954	PTPRC, A2M, IGF2	3
GOTERM_BP_FAT	GO:0002026~regulation of the force of heart contraction	0.0271954	SLC8A1, MYH6, CSRP3	3
GOTERM_CC_FAT	GO:0005743~mitochondrial inner membrane	0.0274436	GOT2, EFHD1, FECH, CYP27A1, SLC25A34, UCP2, SLC25A23, LDHD, NDUFAF1, NDUFS1, HMGCL	11
GOTERM_BP_FAT	GO:0009991~response to extracellular stimulus	0.0275862	FOS, A2M, SLC8A1, ACTA1, BCKDHB, SLC22A3, STAT1, INSR, GHR	9
GOTERM_CC_FAT	GO:0005884~actin filament	0.0284275	CORO1A, ACTC1, ACTA1, LCP1	4
GOTERM_BP_FAT	GO:0045860~positive regulation of protein kinase activity	0.0295133	PRKAR2B, PTPRC, PRKAR2A, FLT1, IGF2, PRKACB, INSR, GHR, TGFB2	9
GOTERM_BP_FAT	GO:0007015~actin filament organization	0.0296616	CORO1A, ACTC1, ACTA1, PDLIM3, LCP1	5
GOTERM_BP_FAT	GO:0034199~activation of protein kinase A activity	0.0304964	PRKAR2B, PRKAR2A, PRKACB	3
GOTERM_BP_FAT	GO:0018205~peptidyl-lysine modification	0.0304964	KAT2B, EIF5A, HDAC9	3
GOTERM_BP_FAT	GO:0003007~heart morphogenesis	0.0309948	ACTC1, PTCD2, MYH6, INSR, TGFB2	5
GOTERM_MF_FAT	GO:0004722~protein serine/threonine phosphatase activity	0.0343059	PPM1E, PPM1J, PPM1A, PPM1B	4
GOTERM_BP_FAT	GO:0033674~positive regulation of kinase activity	0.0354824	PRKAR2B, PTPRC, PRKAR2A, FLT1, IGF2, PRKACB, INSR, GHR, TGFB2	9
GOTERM_MF_FAT	GO:0008009~chemokine activity	0.0362829	CXCL9, CCL5, CXCL12, CXCL10	4
GOTERM_BP_FAT	GO:0002460~adaptive immune response based on somatic recombination of immune receptors built from immunoglobulin superfamily domains	0.0366764	C1QA, CLU, C4BPA, CFI, C1QC	5
GOTERM_BP_FAT	GO:0002250~adaptive immune response	0.0366764	C1QA, CLU, C4BPA, CFI, C1QC	5
GOTERM_MF_FAT	GO:0032403~protein complex binding	0.0368171	VWF, FCGR2B, CD3E, CTGF, BCKDHB, SYNM, IGF2, INSR	8
GOTERM_BP_FAT	GO:0008284~positive regulation of cell proliferation	0.0380534	PTPRC, FLT1, CD3E, CLU, RPS9, EIF5A, IGF2, STAT1, TGFB2, CXCL10, CORO1A, FGF1, INSR	13
GOTERM_BP_FAT	GO:0009310~amine catabolic process	0.0381844	GOT2, ALDH6A1, BCKDHB, ACAD8, DDO	5
GOTERM_BP_FAT	GO:0018108~peptidyl-tyrosine phosphorylation	0.0386069	FLT1, STAT1, INSR, GHR	4
GOTERM_BP_FAT	GO:0007243~protein kinase cascade	0.0396443	PTPRC, FLT1, CRYAB, PINK1, IGF2, OXSR1, PRKACB, AKAP11, STAT1, FGF1, INSR, GHR	12
GOTERM_BP_FAT	GO:0006959~humoral immune response	0.0397276	C1QA, CLU, C4BPA, CFI, C1QC	5
GOTERM_BP_FAT	GO:0043434~response to peptide hormone stimulus	0.0400059	KAT2B, IGF2, HDAC9, STAT1, CCL5, INSR, GHR	7
GOTERM_BP_FAT	GO:0051302~regulation of cell division	0.0407601	IGF2, CAT, FGF1, TGFB2	4
GOTERM_BP_FAT	GO:0042312~regulation of vasodilation	0.0412751	EPHX2, NPPB, IGF2	3
GOTERM_BP_FAT	GO:0045927~positive regulation of growth	0.0413059	IGF2, CSDA, INSR, GHR, TGFB2	5
GOTERM_CC_FAT	GO:0019866~organelle inner membrane	0.0420959	GOT2, EFHD1, FECH, CYP27A1, SLC25A34, UCP2, SLC25A23, LDHD, NDUFAF1, NDUFS1, HMGCL	11
GOTERM_BP_FAT	GO:0051347~positive regulation of transferase activity	0.0424765	PRKAR2B, PTPRC, PRKAR2A, FLT1, IGF2, PRKACB, INSR, GHR, TGFB2	9
GOTERM_MF_FAT	GO:0042379~chemokine receptor binding	0.0425571	CXCL9, CCL5, CXCL12, CXCL10	4
GOTERM_BP_FAT	GO:0043410~positive regulation of MAPKKK cascade	0.0429728	PTPRC, IGF2, INSR, TGFB2	4
GOTERM_BP_FAT	GO:0018212~peptidyl-tyrosine modification	0.0429728	FLT1, STAT1, INSR, GHR	4
GOTERM_BP_FAT	GO:0046649~lymphocyte activation	0.0442168	PTPRC, CD3E, IRF1, IGF2, HDAC9, CXCL12, DPP4, LCP1	8
GOTERM_MF_FAT	GO:0008276~protein methyltransferase activity	0.0447615	EZH1, SMYD3, PCMTD1, SETD7	4
GOTERM_BP_FAT	GO:0045429~positive regulation of nitric oxide biosynthetic process	0.0451414	IGF2, INSR, HBB	3
GOTERM_BP_FAT	GO:0030239~myofibril assembly	0.0451414	ACTC1, ACTA1, MYH6	3
GOTERM_BP_FAT	GO:0002673~regulation of acute inflammatory response	0.0451414	A2M, IGF2, CCL5	3
GOTERM_BP_FAT	GO:0033500~carbohydrate homeostasis	0.0452446	IGF2, PFKM, RPS6, INSR	4
GOTERM_BP_FAT	GO:0042593~glucose homeostasis	0.0452446	IGF2, PFKM, RPS6, INSR	4
GOTERM_BP_FAT	GO:0001775~cell activation	0.0452457	VWF, PTPRC, GP1BB, CD3E, IRF1, IGF2, HDAC9, CXCL12, DPP4, LCP1	10
GOTERM_MF_FAT	GO:0016791~phosphatase activity	0.0452884	PTPRC, PPM1E, PPM1J, NT5C1A, PPM1A, EPHX2, PTPN21, PPM1B, PPAP2B	9
GOTERM_BP_FAT	GO:0001568~blood vessel development	0.0469486	FLT1, BGN, CTGF, FGF1, CSRP3, PPAP2B, CXCL12, CITED2, TGFB2	9
GOTERM_MF_FAT	GO:0004721~phosphoprotein phosphatase activity	0.0478158	PTPRC, PPM1E, PPM1J, PPM1A, PTPN21, PPM1B, PPAP2B	7
GOTERM_BP_FAT	GO:0010828~positive regulation of glucose transport	0.0491355	MGEA5, IGF2, INSR	3
GOTERM_BP_FAT	GO:0046326~positive regulation of glucose import	0.0491355	MGEA5, IGF2, INSR	3
GOTERM_CC_FAT	GO:0031974~membrane-enclosed lumen	0.0501349	TGOLN2, A2M, EZH1, CLU, PDLIM3, NFS1, RPL35, RPS2, C1QC, TGFB2, GOT2, TSPYL1, FOS, ACSS1, LSG1, HSPE1, CAT, HSD17B4, PCSK6, FGF1, NDUFS1, HMGCL, ETFA, CES1, FECH, KAT2B, RBL2, BCKDHB, CS, RPS9, IGF2, MYH6, RPS6, STAT1, ZNF22, RPS7, PPM1E, RPL23, CYP27A1, HDAC9	40
GOTERM_BP_FAT	GO:0002443~leukocyte mediated immunity	0.051513	C1QA, CLU, C4BPA, CFI, C1QC	5
GOTERM_CC_FAT	GO:0043232~intracellular non-membrane-bounded organelle	0.0523654	RPL18, TGOLN2, CTNNAL1, RPL13, EZH1, PDLIM3, RPLP2, PTPN21, MYLIP, RPS2, C1QC, CITED2, FOS, DES, SLMAP, FGF1, RPL35A, RBL2, ACTA1, CRYAB, LDB3, MYH6, PJA2, PPM1E, MAPRE2, LCP1, MYL7, MYL1, RPL35, AKAP11, CALCOCO1, TSPYL1, MYOM2, RPL34, RPL10A, RPS21, SLC30A9, ACTC1, CAP2, SUN2, RPS9, RPL27, SYNPO2, RPS6, STAT1, CSRP3, ZNF22, RPS7, CORO1A, RPL18A, RPL23, SETD7, SYNM	53
GOTERM_CC_FAT	GO:0043228~non-membrane-bounded organelle	0.0523654	RPL18, TGOLN2, CTNNAL1, RPL13, EZH1, PDLIM3, RPLP2, PTPN21, MYLIP, RPS2, C1QC, CITED2, FOS, DES, SLMAP, FGF1, RPL35A, RBL2, ACTA1, CRYAB, LDB3, MYH6, PJA2, PPM1E, MAPRE2, LCP1, MYL7, MYL1, RPL35, AKAP11, CALCOCO1, TSPYL1, MYOM2, RPL34, RPL10A, RPS21, SLC30A9, ACTC1, CAP2, SUN2, RPS9, RPL27, SYNPO2, RPS6, STAT1, CSRP3, ZNF22, RPS7, CORO1A, RPL18A, RPL23, SETD7, SYNM	53
GOTERM_BP_FAT	GO:0055002~striated muscle cell development	0.0524089	ACTC1, ACTA1, PTCD2, MYH6	4
GOTERM_BP_FAT	GO:0007167~enzyme linked receptor protein signaling pathway	0.0530088	FOS, ZFAND5, FLT1, CD3E, CTGF, IGF2, FGF1, INSR, GNG7, GHR, TGFB2	11
GOTERM_MF_FAT	GO:0033293~monocarboxylic acid binding	0.0541326	ALDH6A1, ACACA, ACBD5, HMGCL	4
GOTERM_BP_FAT	GO:0035150~regulation of tube size	0.0549115	ACTC1, NPPB, HBB, NPPA	4
GOTERM_BP_FAT	GO:0050880~regulation of blood vessel size	0.0549115	ACTC1, NPPB, HBB, NPPA	4
GOTERM_BP_FAT	GO:0051146~striated muscle cell differentiation	0.0551951	CAST, ACTC1, ACTA1, PTCD2, MYH6	5
GOTERM_BP_FAT	GO:0001934~positive regulation of protein amino acid phosphorylation	0.0570882	CD3E, IGF2, FAM129A, INSR, GHR	5
GOTERM_BP_FAT	GO:0048514~blood vessel morphogenesis	0.0571719	FLT1, BGN, CTGF, FGF1, CSRP3, CXCL12, CITED2, TGFB2	8
GOTERM_CC_FAT	GO:0009986~cell surface	0.0572949	VWF, PTPRC, BGN, CORIN, CD3E, CRYAB, CD53, MR1, PCSK6, DPP4, GHR	11
GOTERM_CC_FAT	GO:0019898~extrinsic to membrane	0.0585	CTNNAL1, SYNRG, CAP2, SELENBP1, MYLIP, PJA2, CRBN, PLIN2, GOLPH3L, PCSK6, PLEKHA2, GHR, RETSAT, GNG7	14
GOTERM_BP_FAT	GO:0051054~positive regulation of DNA metabolic process	0.0627544	PTPRC, MGEA5, IGF2, INSR	4
GOTERM_BP_FAT	GO:0055001~muscle cell development	0.0627544	ACTC1, ACTA1, PTCD2, MYH6	4
GOTERM_BP_FAT	GO:0042542~response to hydrogen peroxide	0.0627544	SLC8A1, CRYAB, CAT, STAT1	4
GOTERM_BP_FAT	GO:0045824~negative regulation of innate immune response	0.0634874	A2M, IGF2	2
GOTERM_BP_FAT	GO:0042493~response to drug	0.063897	FOS, SLC8A1, ACTC1, PLIN2, ACACA, AQP7, STAT1, CCL5	8
GOTERM_BP_FAT	GO:0042592~homeostatic process	0.0642503	PTPRC, SLC8A1, LDLR, EPHX2, ACACA, IGF2, PFKM, RPS6, CCL5, CSRP3, CXCL12, CORO1A, HAMP, MGEA5, RHOT1, NPPB, INSR, QSOX1, NDUFS1	19
GOTERM_BP_FAT	GO:0042981~regulation of apoptosis	0.0651516	PTPRC, OBSCN, CD3E, CRYAB, CLU, MITF, EIF5A, IGF2, RPS6, CSDA, STAT1, TGFB2, CITED2, PECR, SERPINB9, TNFSF10, HSPE1, CAT, PCSK6, GHR	20
GOTERM_BP_FAT	GO:0045787~positive regulation of cell cycle	0.0654781	IGF2, INSR, CITED2, TGFB2	4
GOTERM_BP_FAT	GO:0051259~protein oligomerization	0.065556	VWF, ALDH5A1, CRYAB, DECR1, CAT, PFKM, INSR	7
GOTERM_BP_FAT	GO:0006470~protein amino acid dephosphorylation	0.066016	PTPRC, PPM1E, PPM1J, PPM1A, PTPN21, PPM1B	6
GOTERM_BP_FAT	GO:0051289~protein homotetramerization	0.0662891	ALDH5A1, DECR1, PFKM	3
GOTERM_BP_FAT	GO:0002252~immune effector process	0.0677129	C1QA, PTPRC, CLU, C4BPA, CFI, C1QC	6
GOTERM_BP_FAT	GO:0001666~response to hypoxia	0.0677129	SLC8A1, FLT1, EGLN3, DPP4, CITED2, TGFB2	6
GOTERM_BP_FAT	GO:0003018~vascular process in circulatory system	0.0682554	ACTC1, NPPB, HBB, NPPA	4
GOTERM_BP_FAT	GO:0051260~protein homooligomerization	0.0691672	VWF, ALDH5A1, CRYAB, DECR1, PFKM	5
GOTERM_BP_FAT	GO:0006091~generation of precursor metabolites and energy	0.0701566	GBE1, FECH, ALDH5A1, CS, AQP7, CAT, PFKM, NDUFAF1, NDUFS1, ETFA	10
GOTERM_BP_FAT	GO:0043067~regulation of programmed cell death	0.0703488	PTPRC, OBSCN, CD3E, CRYAB, CLU, MITF, EIF5A, IGF2, RPS6, CSDA, STAT1, TGFB2, CITED2, PECR, SERPINB9, TNFSF10, HSPE1, CAT, PCSK6, GHR	20
GOTERM_BP_FAT	GO:0060415~muscle tissue morphogenesis	0.0708477	ACTC1, PTCD2, MYH6	3
GOTERM_BP_FAT	GO:0055008~cardiac muscle tissue morphogenesis	0.0708477	ACTC1, PTCD2, MYH6	3
GOTERM_BP_FAT	GO:0045428~regulation of nitric oxide biosynthetic process	0.0708477	IGF2, INSR, HBB	3
GOTERM_MF_FAT	GO:0005539~glycosaminoglycan binding	0.072198	PTPRC, BGN, CTGF, PCSK6, FGF1, PRELP	6
GOTERM_BP_FAT	GO:0010941~regulation of cell death	0.0723689	PTPRC, OBSCN, CD3E, CRYAB, CLU, MITF, EIF5A, IGF2, RPS6, CSDA, STAT1, TGFB2, CITED2, PECR, SERPINB9, TNFSF10, HSPE1, CAT, PCSK6, GHR	20
GOTERM_BP_FAT	GO:0045333~cellular respiration	0.0734641	ALDH5A1, CS, CAT, NDUFAF1, NDUFS1	5
GOTERM_BP_FAT	GO:0042327~positive regulation of phosphorylation	0.0734641	CD3E, IGF2, FAM129A, INSR, GHR	5
GOTERM_BP_FAT	GO:0007169~transmembrane receptor protein tyrosine kinase signaling pathway	0.0736811	ZFAND5, FLT1, CD3E, CTGF, IGF2, FGF1, INSR, GHR	8
GOTERM_BP_FAT	GO:0032269~negative regulation of cellular protein metabolic process	0.0737162	PTPRC, A2M, MGEA5, IGF2, FAM129A, INSR, IGFBP5	7
GOTERM_BP_FAT	GO:0045087~innate immune response	0.0747409	C1QA, CORO1A, CLU, C4BPA, CFI, C1QC	6
GOTERM_BP_FAT	GO:0031032~actomyosin structure organization	0.0755052	ACTC1, ACTA1, MYH6	3
GOTERM_BP_FAT	GO:0006573~valine metabolic process	0.078722	ALDH6A1, GHR	2
GOTERM_BP_FAT	GO:0030240~muscle thin filament assembly	0.078722	ACTC1, ACTA1	2
GOTERM_MF_FAT	GO:0031406~carboxylic acid binding	0.0792902	ALDH6A1, EGLN3, ACACA, INSR, ACBD5, HMGCL	6
GOTERM_BP_FAT	GO:0045937~positive regulation of phosphate metabolic process	0.0801575	CD3E, IGF2, FAM129A, INSR, GHR	5
GOTERM_BP_FAT	GO:0010562~positive regulation of phosphorus metabolic process	0.0801575	CD3E, IGF2, FAM129A, INSR, GHR	5
GOTERM_BP_FAT	GO:0070482~response to oxygen levels	0.0802628	SLC8A1, FLT1, EGLN3, DPP4, CITED2, TGFB2	6
GOTERM_MF_FAT	GO:0008201~heparin binding	0.0812777	PTPRC, CTGF, PCSK6, FGF1, PRELP	5
GOTERM_CC_FAT	GO:0043233~organelle lumen	0.0823732	TGOLN2, A2M, EZH1, CLU, PDLIM3, NFS1, RPL35, RPS2, C1QC, TGFB2, GOT2, TSPYL1, FOS, ACSS1, LSG1, HSPE1, HSD17B4, PCSK6, FGF1, HMGCL, ETFA, CES1, FECH, KAT2B, RBL2, BCKDHB, CS, RPS9, IGF2, MYH6, RPS6, STAT1, ZNF22, RPS7, PPM1E, RPL23, CYP27A1, HDAC9	38
GOTERM_CC_FAT	GO:0044433~cytoplasmic vesicle part	0.0836498	A2M, CORO1A, SYNRG, LDLR, GP1BB, CLU, TGFB2	7
GOTERM_BP_FAT	GO:0051248~negative regulation of protein metabolic process	0.0851065	PTPRC, A2M, MGEA5, IGF2, FAM129A, INSR, IGFBP5	7
GOTERM_MF_FAT	GO:0042803~protein homodimerization activity	0.0852401	VWF, CORO1A, ALDH5A1, EPHX2, NFS1, MYH6, CAT, DPP4, GHR, TGFB2	10
GOTERM_BP_FAT	GO:0043632~modification-dependent macromolecule catabolic process	0.0857132	FBXO40, ASB11, MYLIP, ASB15, PJA2, USP28, FBXW8, BTBD1, WWP1, UBD, RNF11, KLHL12, FBXO32, ASB5, FBXL3	15
GOTERM_BP_FAT	GO:0019941~modification-dependent protein catabolic process	0.0857132	FBXO40, ASB11, MYLIP, ASB15, PJA2, USP28, FBXW8, BTBD1, WWP1, UBD, RNF11, KLHL12, FBXO32, ASB5, FBXL3	15
GOTERM_BP_FAT	GO:0009057~macromolecule catabolic process	0.0857594	FBXO40, LDLR, ASB11, OAS2, MYLIP, ASB15, GNS, PJA2, USP28, FBXW8, BTBD1, WWP1, MGEA5, KLHL12, RNF11, UBD, FBXO32, ASB5, FBXL3	19
GOTERM_BP_FAT	GO:0015980~energy derivation by oxidation of organic compounds	0.0859972	GBE1, ALDH5A1, CS, CAT, NDUFAF1, NDUFS1	6
GOTERM_CC_FAT	GO:0016459~myosin complex	0.0882574	MYL7, MYOM2, MYL1, MYH6	4
GOTERM_BP_FAT	GO:0006084~acetyl-CoA metabolic process	0.0900278	ACSS1, CS, ACACA	3
GOTERM_MF_FAT	GO:0018024~histone-lysine N-methyltransferase activity	0.0911494	EZH1, SMYD3, SETD7	3
GOTERM_MF_FAT	GO:0016279~protein-lysine N-methyltransferase activity	0.0911494	EZH1, SMYD3, SETD7	3
GOTERM_MF_FAT	GO:0016278~lysine N-methyltransferase activity	0.0911494	EZH1, SMYD3, SETD7	3
GOTERM_MF_FAT	GO:0031994~insulin-like growth factor I binding	0.0915209	INSR, IGFBP5	2
GOTERM_BP_FAT	GO:0060538~skeletal muscle organ development	0.0923122	ACTA1, RXRG, CSRP3, IGFBP5	4
GOTERM_BP_FAT	GO:0007519~skeletal muscle tissue development	0.0923122	ACTA1, RXRG, CSRP3, IGFBP5	4
GOTERM_BP_FAT	GO:0032148~activation of protein kinase B activity	0.0937099	IGF2, INSR	2
GOTERM_BP_FAT	GO:0014866~skeletal myofibril assembly	0.0937099	ACTC1, ACTA1	2
GOTERM_BP_FAT	GO:0009068~aspartate family amino acid catabolic process	0.0937099	GOT2, DDO	2
GOTERM_BP_FAT	GO:0006448~regulation of translational elongation	0.0937099	EIF5A, GATC	2
GOTERM_BP_FAT	GO:0001933~negative regulation of protein amino acid phosphorylation	0.0950381	PTPRC, FAM129A, INSR	3
GOTERM_BP_FAT	GO:0006800~oxygen and reactive oxygen species metabolic process	0.0955371	CRYAB, EPHX2, CAT, NDUFS1	4
GOTERM_BP_FAT	GO:0001558~regulation of cell growth	0.0971503	CTGF, CRYAB, NPPB, IGF2, NPPA, IGFBP5, TGFB2	7
GOTERM_CC_FAT	GO:0019867~outer membrane	0.0982348	TOMM70A, RHOT1, PINK1, ANKH, RETSAT	5
GOTERM_MF_FAT	GO:0001871~pattern binding	0.0985841	PTPRC, BGN, CTGF, PCSK6, FGF1, PRELP	6
GOTERM_MF_FAT	GO:0030145~manganese ion binding	0.0985841	LAP3, PEPD, PPM1E, PPM1A, ACACA, PPM1B	6
GOTERM_MF_FAT	GO:0030247~polysaccharide binding	0.0985841	PTPRC, BGN, CTGF, PCSK6, FGF1, PRELP	6
GOTERM_BP_FAT	GO:0050730~regulation of peptidyl-tyrosine phosphorylation	0.0988077	PTPRC, CD3E, IGF2, GHR	4
GOTERM_BP_FAT	GO:0030029~actin filament-based process	0.0989959	MYL7, CORO1A, ACTC1, ACTA1, MYL1, PDLIM3, MYH6, LCP1	8
GOTERM_BP_FAT	GO:0051186~cofactor metabolic process	0.0990781	ACSS1, FECH, ALDH5A1, CS, ACACA, NFS1, HMGCL	7
GOTERM_BP_FAT	GO:0007010~cytoskeleton organization	0.0998624	PALM, CORO1A, ACTC1, CAP2, DES, ACTA1, CRYAB, SUN2, PDLIM3, SYNM, MYH6, LCP1	12

## Sheet: Table S5-2
Table S5-2. Functional analysis of DEGs in DAVID for TL vs. YL
Category	Term	P-Value	Genes	Count
KEGG_PATHWAY	hsa00010:Glycolysis / Gluconeogenesis	0.000302346	GALM, AKR1A1, ALDH1B1, ALDOB, ALDH2, FBP1, PCK2, ALDH9A1, PCK1	9
KEGG_PATHWAY	hsa04614:Renin-angiotensin system	0.00122009	ACE, AGT, ACE2, MME, ENPEP	5
KEGG_PATHWAY	hsa00280:Valine, leucine and isoleucine degradation	0.00155519	ALDH6A1, ALDH1B1, EHHADH, ALDH2, ABAT, PCCB, ALDH9A1	7
KEGG_PATHWAY	hsa00650:Butanoate metabolism	0.00274719	ALDH1B1, EHHADH, ALDH2, ABAT, ALDH9A1, ACSM4	6
KEGG_PATHWAY	hsa03320:PPAR signaling pathway	0.00365717	ACOX1, EHHADH, APOC3, GK, PCK2, SCP2, CPT1A, PCK1	8
KEGG_PATHWAY	hsa00071:Fatty acid metabolism	0.00564891	ACOX1, ALDH1B1, EHHADH, ALDH2, CPT1A, ALDH9A1	6
KEGG_PATHWAY	hsa00620:Pyruvate metabolism	0.00564891	ALDH1B1, ALDH2, PCK2, ALDH9A1, PC, PCK1	6
KEGG_PATHWAY	hsa00903:Limonene and pinene degradation	0.00694658	ALDH1B1, EHHADH, ALDH2, ALDH9A1	4
KEGG_PATHWAY	hsa00983:Drug metabolism	0.00770752	UGT1A6, UPB1, CDA, UPP2, DPYS, CYP2A6	6
KEGG_PATHWAY	hsa00310:Lysine degradation	0.00849628	AADAT, ALDH1B1, EHHADH, ALDH2, ALDH9A1, BBOX1	6
KEGG_PATHWAY	hsa04610:Complement and coagulation cascades	0.0145861	KNG1, A2M, SERPINF2, F2, CFI, CPB2, PROC	7
KEGG_PATHWAY	hsa00051:Fructose and mannose metabolism	0.0162142	KHK, SORD, ALDOB, FBP1, PMM1	5
KEGG_PATHWAY	hsa00360:Phenylalanine metabolism	0.0248045	DDC, MAOA, MAOB, HPD	4
KEGG_PATHWAY	hsa01040:Biosynthesis of unsaturated fatty acids	0.0248045	PECR, ACOX1, BAAT, PTPLA	4
KEGG_PATHWAY	hsa00910:Nitrogen metabolism	0.0279307	CTH, CA12, CA4, CA2	4
KEGG_PATHWAY	hsa00350:Tyrosine metabolism	0.038008	DDC, MAOA, MAOB, FAH, HPD	5
KEGG_PATHWAY	hsa00561:Glycerolipid metabolism	0.0408049	AKR1A1, ALDH1B1, ALDH2, GK, ALDH9A1	5
KEGG_PATHWAY	hsa00480:Glutathione metabolism	0.0564987	GPX3, IDH1, GGT1, GSTO1, SMS	5
KEGG_PATHWAY	hsa00020:Citrate cycle (TCA cycle)	0.059969	IDH1, PCK2, PC, PCK1	4
KEGG_PATHWAY	hsa00770:Pantothenate and CoA biosynthesis	0.0689693	UPB1, VNN1, DPYS	3
KEGG_PATHWAY	hsa00830:Retinol metabolism	0.0710777	ALDH1A1, UGT1A6, DHRS4, CYP2A6, RDH16	5
Category	Term	P-Value	Genes	Count
GOTERM_BP_FAT	GO:0055114~oxidation reduction	1.76549e-16	CYP24A1, ACOX1, ASPDH, ALDH1L1, EHHADH, CYP2D6, PRDX5, BBOX1, AKR1C3, PECR, MIOX, GPX3, AKR7A2, DAO, CAT, SARDH, HPD, FTL, NQO2, ALDH6A1, CYB5A, HAO1, DHRS4, ALDH1B1, HAO2, HSD11B2, CYP2A6, ALDH9A1, SORD, HSD17B2, HSD17B14, KMO, ALDH1A1, FMO5, AKR1A1, FMO1, FMO3, DMGDH, IDH1, ALDH4A1, MAOA, MAOB, CRYZ, SOD3, ABP1, ALDH2, PHGDH, PRODH2, DIO1, RDH16, HPGD	51
GOTERM_MF_FAT	GO:0048037~cofactor binding	2.44352e-15	ASPDH, ACOX1, ALDH1L1, SORD, EHHADH, KMO, AGXT, FMO5, FMO1, FMO3, MIOX, DMGDH, IDH1, CAT, GPT2, SARDH, NQO2, AADAT, DDC, ALDH6A1, SDSL, HAO1, ABP1, CTH, HNF4A, HAO2, PHGDH, ABAT, HSD11B2, AGXT2, PSAT1, HPGD	32
GOTERM_CC_FAT	GO:0000267~cell fraction	1.52978e-11	ATP6V0E1, SLC15A2, CYP2D6, AQP2, SLC1A5, FOS, SPINT2, PGRMC1, GPX3, RHOB, SLC22A6, ATP6V0D1, DPP4, SLC22A2, SLC22A1, SLC22A8, FBP1, CYB5A, F2, HSD11B2, ABAT, CYP2A6, CA4, CTSB, CAV1, SORD, MME, DPYS, ATP6V1B1, CTSL1, UGT1A6, FMO5, ACE, FOLR2, FMO1, AGT, FMO3, IDH1, CD24, EGF, ACTC1, SLC12A1, ACY1, CUBN, KL, TMBIM6, EPHX2, MAL, CRYZ, CPT1A, SOD3, PCK1, SLC16A4, ITGA5, PON1, SLC13A2, DIO1, LRP2, RD…	61
GOTERM_CC_FAT	GO:0045177~apical part of cell	4.0674e-10	CAV1, SLC12A1, CUBN, SLC22A12, LGMN, UMOD, MAL, ENPEP, ATP6V1B1, AQP1, AMN, SLC9A3R1, AQP2, AKR1A1, CA4, CA2, CTSB, LRP2, ATP6V0D1, IGFBP2, PDZD3, DPP4	22
GOTERM_BP_FAT	GO:0016054~organic acid catabolic process	1.03454e-09	ACOX1, ALDH6A1, EHHADH, KMO, CPT1A, FAH, HAO1, ASPA, AKR1A1, HAO2, PON1, PRODH2, DMGDH, ALDH4A1, DDAH1, SARDH, HPD	17
GOTERM_BP_FAT	GO:0046395~carboxylic acid catabolic process	1.03454e-09	ACOX1, ALDH6A1, EHHADH, KMO, CPT1A, FAH, HAO1, ASPA, AKR1A1, HAO2, PON1, PRODH2, DMGDH, ALDH4A1, DDAH1, SARDH, HPD	17
GOTERM_MF_FAT	GO:0050662~coenzyme binding	2.23227e-09	ASPDH, ACOX1, ALDH6A1, SORD, EHHADH, KMO, HAO1, FMO5, HNF4A, FMO1, FMO3, MIOX, HAO2, PHGDH, DMGDH, IDH1, HSD11B2, CAT, HPGD, SARDH, NQO2	21
GOTERM_CC_FAT	GO:0016324~apical plasma membrane	5.31864e-09	CAV1, CUBN, SLC12A1, SLC22A12, MAL, UMOD, ENPEP, ATP6V1B1, AQP1, SLC9A3R1, AQP2, AKR1A1, CA4, CTSB, LRP2, ATP6V0D1, IGFBP2, DPP4	18
GOTERM_MF_FAT	GO:0008238~exopeptidase activity	9.24384e-09	PEPD, CNDP1, CNDP2, GGH, ENPEP, NAALADL1, CTSL1, XPNPEP2, TMEM27, ACE, ACE2, CPB2, DPEP1, DPP4	14
GOTERM_MF_FAT	GO:0019842~vitamin binding	2.01138e-08	AADAT, RBP5, DDC, CUBN, KL, FTCD, SDSL, AGXT, CALB1, CTH, FOLR2, ABAT, DMGDH, AGXT2, PSAT1, GPT2, PC	17
GOTERM_CC_FAT	GO:0005739~mitochondrion	2.64413e-08	ACOX1, CYP24A1, NIT2, EHHADH, PRDX5, ECHDC2, BPHL, AGXT, ACSS3, SLC25A20, PECR, AKR7A2, SLC25A1, CAT, SARDH, ACSM2B, AADAT, ALDH6A1, GATM, SLC25A6, CYB5A, DHRS4, SLC25A34, ALDH1B1, GRN, ABAT, CTSB, PCCB, CAV1, CLU, KMO, SFXN1, AGMAT, DMGDH, ALDH4A1, MAOA, PDK4, MAOB, PCK2, CPT1A, OCIAD2, TST, PRELID1, NIPSNAP1, ALDH2, MCCD1, PRODH2, COX6A1, AGXT2, GK, SCP2, PDZK1, ACSM4, PC	54
GOTERM_BP_FAT	GO:0010033~response to organic substance	3.33583e-08	ALPL, TF, HNF1B, A2M, ATP6V0E1, CAV1, ALDOB, COL3A1, FHL2, AQP1, AGXT, UGT1A6, FOS, IDH1, SLC22A6, CD24, APOM, CYR61, EGR1, ACTC1, GATM, FBP1, GGH, PCK1, KHK, SDC1, BTG2, HNF4A, ID2, DUSP1, SERPINF2, CXCL16, ALDH2, ABAT, HSD11B2, CA4, CA2, COL1A1, IGFBP2, HDAC9	40
GOTERM_CC_FAT	GO:0042579~microbody	5.56491e-08	ACOX1, EHHADH, EPHX2, PRDX5, AGXT, HAO1, PECR, ABP1, DHRS4, BAAT, HAO2, IDH1, DAO, CAT, SCP2	15
GOTERM_CC_FAT	GO:0005777~peroxisome	5.56491e-08	ACOX1, EHHADH, EPHX2, PRDX5, AGXT, HAO1, PECR, ABP1, DHRS4, BAAT, HAO2, IDH1, DAO, CAT, SCP2	15
GOTERM_BP_FAT	GO:0009309~amine biosynthetic process	9.69073e-08	DDC, SEPHS2, ASS1, AGMAT, AGXT, BBOX1, CTH, BHMT, PHGDH, ALDH4A1, PRODH2, PSAT1, SMS	13
GOTERM_BP_FAT	GO:0009991~response to extracellular stimulus	1.54938e-07	ALPL, CYP24A1, A2M, CAV1, CUBN, GATM, HSD17B2, ALDOB, SLC6A19, AQP3, AQP2, FOS, VDR, UGT1A6, DUSP1, HSD11B2, COL1A1, LRP2, IGFBP2, APOM	20
GOTERM_CC_FAT	GO:0005624~membrane fraction	1.74506e-07	ATP6V0E1, CAV1, SORD, SLC15A2, CYP2D6, MME, ATP6V1B1, AQP2, UGT1A6, FOS, SLC1A5, FMO5, ACE, FOLR2, FMO1, PGRMC1, FMO3, RHOB, SLC22A6, CD24, ATP6V0D1, SLC22A2, DPP4, SLC22A1, SLC12A1, CUBN, KL, SLC22A8, MAL, CYB5A, CPT1A, SLC16A4, ITGA5, PON1, ABAT, HSD11B2, CA4, SLC13A2, CYP2A6, DIO1, LRP2, RDH16, PDZD3	43
GOTERM_CC_FAT	GO:0005626~insoluble fraction	1.75368e-07	ATP6V0E1, CAV1, SORD, SLC15A2, CYP2D6, MME, ATP6V1B1, AQP2, UGT1A6, FOS, SLC1A5, FMO5, ACE, FOLR2, FMO1, PGRMC1, FMO3, RHOB, SLC22A6, CD24, ATP6V0D1, SLC22A2, DPP4, SLC22A1, SLC12A1, CUBN, KL, TMBIM6, SLC22A8, MAL, CYB5A, CPT1A, SLC16A4, ITGA5, PON1, ABAT, HSD11B2, CA4, SLC13A2, CYP2A6, DIO1, LRP2, RDH16, PDZD3	44
GOTERM_BP_FAT	GO:0009725~response to hormone stimulus	1.7839e-07	ALPL, CAV1, A2M, ALDOB, FHL2, AQP1, AGXT, FOS, UGT1A6, IDH1, CD24, GATM, GGH, FBP1, PCK1, KHK, SDC1, DUSP1, BTG2, ALDH2, CA4, HSD11B2, COL1A1, CA2, HDAC9, IGFBP2	26
GOTERM_BP_FAT	GO:0007584~response to nutrient	2.03084e-07	ALPL, CYP24A1, A2M, CAV1, CUBN, GATM, HSD17B2, SLC6A19, AQP3, VDR, UGT1A6, DUSP1, COL1A1, LRP2, IGFBP2, APOM	16
GOTERM_BP_FAT	GO:0010035~response to inorganic substance	2.58315e-07	A2M, CAV1, GATM, ALDOB, GGH, PRDX5, AQP3, SOD3, KHK, FOS, SDC1, DUSP1, GPX3, ABAT, NDRG1, CA2, COL1A1, CAT, IGFBP2	19
GOTERM_BP_FAT	GO:0009719~response to endogenous stimulus	3.18967e-07	ALPL, ATP6V0E1, CAV1, A2M, ALDOB, FHL2, AQP1, AGXT, FOS, UGT1A6, IDH1, CD24, GATM, GGH, FBP1, PCK1, KHK, SDC1, DUSP1, BTG2, ALDH2, CA4, HSD11B2, COL1A1, CA2, HDAC9, IGFBP2	27
GOTERM_MF_FAT	GO:0009055~electron carrier activity	3.28424e-07	ACOX1, CYP24A1, MAOA, MAOB, CYP2D6, KMO, BBOX1, HAO1, FMO5, TXNDC17, AKR1A1, HAO2, AKR7A2, ALDH2, PHGDH, CYP2A6, DMGDH, ALDH4A1, RDH16, NQO2	20
GOTERM_BP_FAT	GO:0006575~cellular amino acid derivative metabolic process	3.444e-07	DDC, GATM, MAOA, KMO, GGT1, AGMAT, BBOX1, CTH, GPX3, PON1, PHGDH, ABAT, DMGDH, IDH1, VNN1, SMS, ALDH9A1	17
GOTERM_BP_FAT	GO:0048545~response to steroid hormone stimulus	4.97899e-07	ALPL, A2M, CAV1, ALDOB, AQP1, AGXT, FOS, UGT1A6, SDC1, DUSP1, ALDH2, IDH1, HSD11B2, CA4, CD24, CA2, COL1A1, IGFBP2	18
GOTERM_BP_FAT	GO:0009069~serine family amino acid metabolic process	7.08973e-07	CTH, SEPHS2, BAAT, PHGDH, DMGDH, PSAT1, AGXT, SARDH	8
GOTERM_BP_FAT	GO:0031667~response to nutrient levels	7.15858e-07	ALPL, CYP24A1, A2M, CAV1, CUBN, GATM, HSD17B2, ALDOB, SLC6A19, AQP3, VDR, UGT1A6, DUSP1, HSD11B2, COL1A1, LRP2, IGFBP2, APOM	18
GOTERM_CC_FAT	GO:0005615~extracellular space	1.10223e-06	TF, A2M, SORD, MSMB, CLU, COL3A1, CXCL10, ACE, ISG15, SMPDL3A, AGT, GPX3, APOC3, SEPP1, CFI, EGF, APOM, KNG1, KL, GGH, CCL16, SOD3, ABP1, SERPINF2, GRN, CXCL16, F2, ACE2, SERPINB2, PON1, NPPB, CA2, LRP2, IGFBP2, CPB2, WFDC2, HABP2	37
GOTERM_BP_FAT	GO:0006081~cellular aldehyde metabolic process	1.23166e-06	ALDH1A1, HAO1, AKR1A1, AKR7A2, IDH1, DAO, AGXT, ALDH9A1	8
GOTERM_BP_FAT	GO:0031960~response to corticosteroid stimulus	1.34739e-06	ALPL, FOS, UGT1A6, A2M, CAV1, SDC1, DUSP1, ALDOB, HSD11B2, COL1A1, IGFBP2, AGXT	12
GOTERM_MF_FAT	GO:0008233~peptidase activity	2.55629e-06	CNDP1, CNDP2, LGMN, MME, ENPEP, NAALADL1, CTSL1, ACE, SPINT2, CFI, DPEP1, DPP4, TMPRSS2, HPN, PEPD, ACY1, PM20D1, GGH, PAPLN, KLK1, TINAG, TMEM27, XPNPEP2, PROC, F2, SERPINB2, ACE2, SLPI, CTSB, CPB2, CTSH, HABP2	32
GOTERM_BP_FAT	GO:0019319~hexose biosynthetic process	2.5936e-06	ATF3, SORD, ALDOB, FBP1, PCK2, PMM1, PC, PCK1	8
GOTERM_BP_FAT	GO:0007588~excretion	2.68618e-06	KNG1, DAB2, AGT, NPHS2, NPPB, AQP1, ATP6V1B1, AMN, AQP3, AQP2	10
GOTERM_BP_FAT	GO:0051384~response to glucocorticoid stimulus	4.47187e-06	ALPL, FOS, UGT1A6, A2M, CAV1, SDC1, DUSP1, ALDOB, HSD11B2, IGFBP2, AGXT	11
GOTERM_BP_FAT	GO:0009310~amine catabolic process	4.47187e-06	ALDH6A1, ASPA, MAOA, PRODH2, ALDH4A1, DMGDH, KMO, DDAH1, SARDH, FAH, HPD	11
GOTERM_CC_FAT	GO:0005625~soluble fraction	6.07982e-06	CAV1, ACTC1, ACY1, SORD, KL, EPHX2, FBP1, DPYS, CRYZ, CTSL1, SOD3, PCK1, SPINT2, AGT, F2, GPX3, IDH1, RHOB, CTSB, EGF, DPP4, PC	22
GOTERM_CC_FAT	GO:0044421~extracellular region part	6.15268e-06	TF, A2M, SORD, MSMB, CLU, COL3A1, CXCL10, ACE, ISG15, CTGF, SMPDL3A, SPINT2, AGT, APOC3, GPX3, SEPP1, CFI, EGF, APOM, KNG1, KL, GGH, COL15A1, PAPLN, CCL16, TINAG, SOD3, ABP1, SERPINF2, GRN, CXCL16, F2, ACE2, PON1, SERPINB2, NPPB, CA2, COL1A1, LRP2, IGFBP2, CPB2, MFAP5, WFDC2, HABP2	44
GOTERM_CC_FAT	GO:0005903~brush border	6.40565e-06	SLC5A2, CUBN, SLC22A12, PTH1R, SLC13A1, ENPEP, LRP2, PDZD3, PDZK1	9
GOTERM_BP_FAT	GO:0055085~transmembrane transport	7.13897e-06	SLC5A2, ATP6V0E1, SLC22A12, SLC37A4, SLC16A12, SFXN1, ATP6V1B1, AQP1, AQP3, SLC47A2, AQP2, SLC25A20, FOLR2, SLC22A6, SLC25A1, SLC39A5, ATP6V0D1, SLC22A2, SLC22A1, SLC12A1, CUBN, SLC25A6, SLC22A8, SLC16A4, SLC25A34, SLC13A1, SLC13A2, PDZK1, SLC5A12, SERP1	30
GOTERM_MF_FAT	GO:0070011~peptidase activity, acting on L-amino acid peptides	8.40593e-06	CNDP1, CNDP2, LGMN, MME, ENPEP, NAALADL1, CTSL1, ACE, CFI, DPP4, DPEP1, TMPRSS2, HPN, ACY1, PEPD, PM20D1, GGH, PAPLN, KLK1, TINAG, PROC, XPNPEP2, TMEM27, F2, SERPINB2, ACE2, CTSB, CPB2, CTSH, HABP2	30
GOTERM_BP_FAT	GO:0008652~cellular amino acid biosynthetic process	8.96797e-06	CTH, SEPHS2, ASS1, BHMT, PHGDH, PRODH2, ALDH4A1, PSAT1, AGXT	9
GOTERM_BP_FAT	GO:0046364~monosaccharide biosynthetic process	9.13073e-06	ATF3, SORD, ALDOB, FBP1, PCK2, PMM1, PC, PCK1	8
GOTERM_BP_FAT	GO:0044270~nitrogen compound catabolic process	9.16631e-06	TST, ASPDH, ALDH6A1, UGT1A6, ALDH1L1, CDA, UPP2, DPYS, MYH6, PNP	10
GOTERM_BP_FAT	GO:0009063~cellular amino acid catabolic process	1.03755e-05	ALDH6A1, ASPA, PRODH2, ALDH4A1, DMGDH, KMO, DDAH1, SARDH, FAH, HPD	10
GOTERM_BP_FAT	GO:0019318~hexose metabolic process	1.09915e-05	SORD, SLC37A4, PDK4, ALDOB, FBP1, PCK2, PMM1, CPT1A, PCK1, KHK, GALM, RENBP, ATF3, AKR1A1, SERP1, PC	16
GOTERM_BP_FAT	GO:0015849~organic acid transport	1.22319e-05	SLC22A12, SLC3A2, SLC7A8, SLC6A18, SLC6A19, AGXT, SLC1A5, SLC25A20, ACE, SLC16A4, FOLR2, SLC25A1, SLC22A6, PDZK1	14
GOTERM_MF_FAT	GO:0004029~aldehyde dehydrogenase (NAD) activity	1.40419e-05	ALDH1A1, ALDH1B1, ALDH2, ALDH4A1, ALDH9A1	5
GOTERM_BP_FAT	GO:0010038~response to metal ion	1.48385e-05	CAV1, GATM, ALDOB, GGH, AQP3, SOD3, KHK, SDC1, DUSP1, ABAT, NDRG1, CA2, IGFBP2	13
GOTERM_BP_FAT	GO:0006767~water-soluble vitamin metabolic process	1.56796e-05	ASPDH, AKR1A1, KMO, GSTO1, PSAT1, PNP, ALDH9A1, BBOX1	8
GOTERM_BP_FAT	GO:0006732~coenzyme metabolic process	1.75004e-05	ASPDH, ALDH1L1, ALDOB, FTCD, KMO, GGT1, PNP, CTH, BAAT, HNF4A, GPX3, IDH1, VNN1, ACSM4	14
GOTERM_MF_FAT	GO:0070279~vitamin B6 binding	1.91219e-05	AADAT, DDC, CTH, SDSL, ABAT, AGXT2, PSAT1, AGXT, GPT2	9
GOTERM_MF_FAT	GO:0030170~pyridoxal phosphate binding	1.91219e-05	AADAT, DDC, CTH, SDSL, ABAT, AGXT2, PSAT1, AGXT, GPT2	9
GOTERM_CC_FAT	GO:0044429~mitochondrial part	2.06105e-05	CYP24A1, SFXN1, KMO, AGXT, SLC25A20, DMGDH, ALDH4A1, SLC25A1, CAT, SARDH, ACSM2B, GATM, SLC25A6, MAOA, MAOB, PDK4, CYB5A, CPT1A, OCIAD2, TST, SLC25A34, ALDH1B1, NIPSNAP1, ALDH2, PRODH2, ABAT, COX6A1, GK, PCCB, ACSM4, PC	31
GOTERM_BP_FAT	GO:0006766~vitamin metabolic process	2.33044e-05	ASPDH, CYP24A1, AKR1A1, KMO, GSTO1, PSAT1, LRP2, PNP, ALDH9A1, BBOX1	10
GOTERM_BP_FAT	GO:0046700~heterocycle catabolic process	2.8873e-05	ALDH6A1, UGT1A6, ALDH1L1, CDA, PRODH2, DPYS, ALDH4A1, KMO, MYH6, PNP	10
GOTERM_BP_FAT	GO:0046165~alcohol biosynthetic process	3.00281e-05	ATF3, SORD, ALDOB, FBP1, PCK2, PMM1, PC, PCK1	8
GOTERM_BP_FAT	GO:0009636~response to toxin	3.46802e-05	DDC, FOS, SDC1, SLC22A8, EPHX2, PON1, SLC7A8, BPHL, PDZD3	9
GOTERM_MF_FAT	GO:0016769~transferase activity, transferring nitrogenous groups	3.73628e-05	AADAT, GATM, ABAT, AGXT2, PSAT1, AGXT, GPT2	7
GOTERM_BP_FAT	GO:0008217~regulation of blood pressure	4.12462e-05	ACE, ACTC1, RENBP, AGT, ACE2, EPHX2, HSD11B2, ABAT, NPPB, MYH6, AQP2	11
GOTERM_BP_FAT	GO:0042493~response to drug	4.39764e-05	NAT8, ACTC1, CAV1, SLC22A12, SLC15A2, GGH, PNP, SLC47A2, FOS, UGT1A6, HSD11B2, CA4, ABAT, LRP2, IGFBP2, PDZK1	16
GOTERM_BP_FAT	GO:0019439~aromatic compound catabolic process	4.40346e-05	ALDH1L1, EPHX2, PON1, KMO, FAH, HPD	6
GOTERM_MF_FAT	GO:0008237~metallopeptidase activity	4.4319e-05	ACY1, PEPD, CNDP1, CNDP2, PM20D1, MME, PAPLN, ENPEP, NAALADL1, XPNPEP2, TMEM27, ACE, ACE2, CPB2, DPEP1	15
GOTERM_BP_FAT	GO:0044271~nitrogen compound biosynthetic process	4.74241e-05	ASPDH, DDC, SEPHS2, ATP6V0E1, ASS1, KMO, AGMAT, ATP6V1B1, AGXT, PNP, BBOX1, CTH, BHMT, PHGDH, PRODH2, ALDH4A1, CDA, PSAT1, ATP6V0D1, SMS	20
GOTERM_BP_FAT	GO:0009070~serine family amino acid biosynthetic process	5.28581e-05	CTH, SEPHS2, PHGDH, PSAT1, AGXT	5
GOTERM_BP_FAT	GO:0006811~ion transport	5.39783e-05	KCNJ16, SRI, SLC5A2, KCNJ15, FXYD2, TF, CAV1, ATP6V0E1, FXYD4, ATOX1, SLC22A12, SFXN1, AQP1, ATP6V1B1, VDR, SLC25A20, SLC25A1, SLC22A6, SLC39A5, ATP6V0D1, SLC4A4, SLC22A2, SLC22A1, FTL, SLC12A1, SLC22A8, SLC3A2, TST, F2, SLC13A1, SLC13A2, PDZD3, PDZK1, SLC5A12	34
GOTERM_BP_FAT	GO:0046942~carboxylic acid transport	5.4663e-05	SLC3A2, SLC7A8, SLC6A18, SLC6A19, AGXT, SLC1A5, SLC25A20, ACE, SLC16A4, FOLR2, SLC25A1, SLC22A6, PDZK1	13
GOTERM_BP_FAT	GO:0051186~cofactor metabolic process	5.50594e-05	ASPDH, ALDH1L1, ALDOB, FTCD, KMO, GGT1, PNP, UGT1A6, CTH, BAAT, HNF4A, GPX3, IDH1, VNN1, ACSM4	15
GOTERM_BP_FAT	GO:0005996~monosaccharide metabolic process	6.03552e-05	SORD, SLC37A4, PDK4, ALDOB, FBP1, PCK2, PMM1, CPT1A, PCK1, KHK, GALM, RENBP, ATF3, AKR1A1, SERP1, PC	16
GOTERM_MF_FAT	GO:0008483~transaminase activity	7.01739e-05	AADAT, ABAT, AGXT2, PSAT1, AGXT, GPT2	6
GOTERM_BP_FAT	GO:0006812~cation transport	8.35105e-05	KCNJ16, SRI, KCNJ15, FXYD2, TF, SLC5A2, CAV1, ATP6V0E1, ATOX1, SFXN1, ATP6V1B1, AQP1, VDR, SLC25A20, SLC39A5, SLC4A4, ATP6V0D1, SLC22A2, FTL, SLC22A1, SLC12A1, SLC3A2, F2, SLC13A1, SLC13A2, PDZK1, SLC5A12	27
GOTERM_BP_FAT	GO:0042364~water-soluble vitamin biosynthetic process	9.08267e-05	ASPDH, AKR1A1, KMO, GSTO1, PSAT1, PNP	6
GOTERM_MF_FAT	GO:0050661~NADP or NADPH binding	0.000109907	ASPDH, FMO5, FMO1, FMO3, MIOX, IDH1, CAT	7
GOTERM_MF_FAT	GO:0016620~oxidoreductase activity, acting on the aldehyde or oxo group of donors, NAD or NADP as acceptor	0.000111994	ALDH1A1, ALDH6A1, ALDH1B1, ALDH2, ALDH4A1, ALDH9A1	6
GOTERM_MF_FAT	GO:0004180~carboxypeptidase activity	0.000128821	ACE, PEPD, CNDP1, CNDP2, ACE2, NAALADL1, CPB2	7
GOTERM_BP_FAT	GO:0003013~circulatory system process	0.000132921	KNG1, CAV1, ACTC1, EPHX2, MYH6, CXCL10, AQP2, ACE, RENBP, AGT, ACE2, HSD11B2, NPPB, ABAT	14
GOTERM_BP_FAT	GO:0008015~blood circulation	0.000132921	KNG1, CAV1, ACTC1, EPHX2, MYH6, CXCL10, AQP2, ACE, RENBP, AGT, ACE2, HSD11B2, NPPB, ABAT	14
GOTERM_BP_FAT	GO:0006094~gluconeogenesis	0.000138631	ATF3, ALDOB, FBP1, PCK2, PC, PCK1	6
GOTERM_BP_FAT	GO:0006979~response to oxidative stress	0.000156387	GATM, ATOX1, CLU, PRDX5, FOS, SDC1, DUSP1, GPX3, IDH1, VNN1, SEPP1, COL1A1, CAT	13
GOTERM_CC_FAT	GO:0016323~basolateral plasma membrane	0.000165549	TF, KCNJ15, CAV1, SLC22A8, PTH1R, FHL2, MYH6, ATP6V1B1, AQP1, AQP3, SDC1, ITGA5, SLC22A6, CA2, SLC39A5	15
GOTERM_BP_FAT	GO:0048878~chemical homeostasis	0.000165555	SRI, TF, ATP6V0E1, CAV1, ATOX1, PTH1R, SLC37A4, SLC7A8, ATP6V1B1, APLP2, VDR, AGT, APOC3, CD24, APOM, FTL, KNG1, EPHX2, MAL, SLC9A3R1, PCK1, HNF4A, F2, MT2A, NPPB	25
GOTERM_BP_FAT	GO:0046487~glyoxylate metabolic process	0.000167527	HAO1, IDH1, DAO, AGXT	4
GOTERM_BP_FAT	GO:0046903~secretion	0.000173533	KNG1, HNF1B, ATP6V1B1, AQP1, TPD52, AMN, AGXT, AQP3, CXCL10, AQP2, ACE, DAB2, NPHS2, AGT, NPPB, CA2, LRP2, SLC22A2	18
GOTERM_MF_FAT	GO:0015293~symporter activity	0.000190351	SLC5A2, SLC1A5, SLC12A1, SLC16A4, SLC15A2, SLC16A12, SLC13A1, SLC13A2, SLC6A18, SLC4A4, SLC6A19, SLC5A12	12
GOTERM_BP_FAT	GO:0006544~glycine metabolic process	0.000204782	BAAT, PHGDH, DMGDH, AGXT, SARDH	5
GOTERM_BP_FAT	GO:0006090~pyruvate metabolic process	0.000208942	ATF3, ALDOB, FBP1, PCK2, AGXT, PC, PCK1	7
GOTERM_MF_FAT	GO:0004033~aldo-keto reductase activity	0.000242859	AKR1C3, AKR1A1, MIOX, AKR7A2, CYB5A	5
GOTERM_BP_FAT	GO:0009110~vitamin biosynthetic process	0.00024374	ASPDH, AKR1A1, KMO, GSTO1, PSAT1, PNP	6
GOTERM_BP_FAT	GO:0033280~response to vitamin D	0.000268616	ALPL, VDR, CYP24A1, LRP2, AQP3	5
GOTERM_BP_FAT	GO:0009611~response to wounding	0.000271904	TF, A2M, COL3A1, CLU, PRDX5, CXCL10, FOS, CTGF, VNN1, CD24, CFI, KNG1, GATM, KL, EPHX2, CCL16, PROC, SDC1, HNF4A, ITGA5, SERPINF2, F2, SERPINB2, CTSB, HDAC9	25
GOTERM_CC_FAT	GO:0031526~brush border membrane	0.000273416	SLC5A2, CUBN, SLC22A12, PTH1R, LRP2, PDZK1	6
GOTERM_BP_FAT	GO:0055080~cation homeostasis	0.000309815	SRI, KNG1, TF, CAV1, ATP6V0E1, ATOX1, PTH1R, SLC7A8, EPHX2, ATP6V1B1, APLP2, VDR, AGT, MT2A, F2, CD24, FTL	17
GOTERM_MF_FAT	GO:0004866~endopeptidase inhibitor activity	0.000312388	KNG1, A2M, RENBP, SPINT2, SERPINF2, AGT, SERPINB2, SLPI, PRDX5, PAPLN, APLP2, WFDC2	12
GOTERM_BP_FAT	GO:0006006~glucose metabolic process	0.000340616	ATF3, SORD, AKR1A1, SLC37A4, ALDOB, PDK4, FBP1, PCK2, CPT1A, PC, PCK1, SERP1	12
GOTERM_BP_FAT	GO:0046394~carboxylic acid biosynthetic process	0.000380748	PECR, CTH, SEPHS2, ASS1, AKR1A1, BHMT, PHGDH, PRODH2, ALDH4A1, GSTO1, PSAT1, AGXT	12
GOTERM_BP_FAT	GO:0016053~organic acid biosynthetic process	0.000380748	PECR, CTH, SEPHS2, ASS1, AKR1A1, BHMT, PHGDH, PRODH2, ALDH4A1, GSTO1, PSAT1, AGXT	12
GOTERM_BP_FAT	GO:0033273~response to vitamin	0.000414192	ALPL, VDR, CYP24A1, HSD17B2, DUSP1, LRP2, IGFBP2, AQP3	8
GOTERM_MF_FAT	GO:0005496~steroid binding	0.00044686	ALDH1A1, CAV1, HNF4A, KL, PGRMC1, APOC3, HSD11B2, CALB1	8
GOTERM_MF_FAT	GO:0030414~peptidase inhibitor activity	0.000494602	KNG1, A2M, RENBP, SPINT2, SERPINF2, AGT, SERPINB2, SLPI, PRDX5, PAPLN, APLP2, WFDC2	12
GOTERM_MF_FAT	GO:0016638~oxidoreductase activity, acting on the CH-NH2 group of donors	0.000517237	ASPDH, ABP1, MAOA, MAOB, DAO	5
GOTERM_MF_FAT	GO:0016805~dipeptidase activity	0.000518252	PEPD, CNDP2, NAALADL1, DPEP1	4
GOTERM_BP_FAT	GO:0034637~cellular carbohydrate biosynthetic process	0.000544366	ATF3, SORD, ALDOB, FBP1, PCK2, PMM1, PC, PCK1	8
GOTERM_CC_FAT	GO:0034366~spherical high-density lipoprotein particle	0.000548065	CLU, APOC3, PON1, APOM	4
GOTERM_CC_FAT	GO:0031253~cell projection membrane	0.000550765	SLC5A2, CUBN, SLC22A12, ITGA5, PTH1R, CD24, LRP2, PDZK1	8
GOTERM_BP_FAT	GO:0042312~regulation of vasodilation	0.0006699	CAV1, ACE, ACE2, EPHX2, NPPB	5
GOTERM_BP_FAT	GO:0009064~glutamine family amino acid metabolic process	0.000682179	ASS1, GGH, PHGDH, PRODH2, ALDH4A1, DDAH1, FAH	7
GOTERM_BP_FAT	GO:0030193~regulation of blood coagulation	0.00081683	KNG1, CAV1, SERPINF2, F2, CPB2, PROC	6
GOTERM_MF_FAT	GO:0004867~serine-type endopeptidase inhibitor activity	0.000842548	A2M, SPINT2, SERPINF2, AGT, SERPINB2, SLPI, PAPLN, APLP2, WFDC2	9
GOTERM_BP_FAT	GO:0030003~cellular cation homeostasis	0.000843249	SRI, KNG1, TF, CAV1, ATP6V0E1, ATOX1, PTH1R, EPHX2, APLP2, VDR, AGT, MT2A, F2, CD24, FTL	15
GOTERM_BP_FAT	GO:0006631~fatty acid metabolic process	0.000866425	ACSM2B, ACOX1, EHHADH, EPHX2, ECHDC2, CPT1A, AKR1C3, HAO1, PECR, BAAT, HAO2, HPGD, ACSM4	13
GOTERM_BP_FAT	GO:0050801~ion homeostasis	0.000890215	SRI, KNG1, TF, CAV1, ATP6V0E1, ATOX1, PTH1R, EPHX2, SLC7A8, MAL, ATP6V1B1, SLC9A3R1, APLP2, VDR, AGT, MT2A, F2, NPPB, CD24, FTL	20
GOTERM_BP_FAT	GO:0006576~biogenic amine metabolic process	0.000896665	DDC, MAOA, PON1, DMGDH, KMO, AGMAT, SMS, ALDH9A1, BBOX1	9
GOTERM_BP_FAT	GO:0042592~homeostatic process	0.000904201	SRI, TF, ATP6V0E1, CAV1, SLC22A12, ATOX1, SLC37A4, PTH1R, SLC7A8, PRDX5, SFXN1, ATP6V1B1, APLP2, VDR, AGT, APOC3, CD24, APOM, FTL, KNG1, CUBN, EPHX2, MAL, SLC9A3R1, PCK1, HNF4A, ID2, F2, MT2A, NPPB	30
GOTERM_BP_FAT	GO:0002526~acute inflammatory response	0.000959214	TF, A2M, KL, SERPINF2, F2, CLU, EPHX2, VNN1, CFI	9
GOTERM_CC_FAT	GO:0005740~mitochondrial envelope	0.00101344	CYP24A1, GATM, SLC25A6, MAOA, MAOB, PDK4, CYB5A, KMO, SFXN1, CPT1A, OCIAD2, TST, SLC25A20, SLC25A34, NIPSNAP1, PRODH2, COX6A1, SLC25A1, CAT, GK, PC	21
GOTERM_MF_FAT	GO:0015294~solute:cation symporter activity	0.00104071	SLC5A2, SLC1A5, SLC12A1, SLC15A2, SLC13A1, SLC13A2, SLC6A18, SLC4A4, SLC6A19	9
GOTERM_MF_FAT	GO:0031406~carboxylic acid binding	0.00115437	ALDH6A1, HNF4A, FOLR2, FMO3, FTCD, DPYS, DMGDH, AGXT, DDAH1, PC, PCK1	11
GOTERM_BP_FAT	GO:0015695~organic cation transport	0.001166	SLC25A20, AQP1, PDZK1, SLC22A2, SLC22A1	5
GOTERM_CC_FAT	GO:0031966~mitochondrial membrane	0.00119197	CYP24A1, GATM, SLC25A6, MAOA, MAOB, PDK4, CYB5A, KMO, SFXN1, CPT1A, OCIAD2, TST, SLC25A20, SLC25A34, NIPSNAP1, PRODH2, COX6A1, SLC25A1, GK, PC	20
GOTERM_CC_FAT	GO:0005576~extracellular region	0.00121265	A2M, RARRES2, CNDP1, CXCL10, ISG15, CTGF, SMPDL3A, SPINT2, CREG1, GPX3, PLA1A, SEMA3B, SEPP1, CFI, APOM, TSKU, DPP4, CYR61, KNG1, PROC, SERPINF2, GRN, F2, SERPINB2, NPPB, SLPI, COL1A1, CTSB, CA2, MFAP5, WFDC2, TF, SORD, MSMB, COL3A1, CLU, UMOD, CTSL1, ACE, FOLR2, AGT, APOC3, CDA, IGKC, EGF, DEFB1, TMPRSS2, KL, PM20D1, COL15A1, GGH, PAPLN, FRZB, CCL16, TINAG, SOD3, ABP1, CLEC18A, CXCL16, ACE2, PON…	65
GOTERM_BP_FAT	GO:0034656~nucleobase, nucleoside and nucleotide catabolic process	0.00122304	ASPDH, ALDH6A1, CDA, UPP2, DPYS, MYH6, PNP	7
GOTERM_BP_FAT	GO:0034655~nucleobase, nucleoside, nucleotide and nucleic acid catabolic process	0.00122304	ASPDH, ALDH6A1, CDA, UPP2, DPYS, MYH6, PNP	7
GOTERM_MF_FAT	GO:0030984~kininogen binding	0.00138039	CTSB, CTSH, CTSL1	3
GOTERM_MF_FAT	GO:0008241~peptidyl-dipeptidase activity	0.00138039	ACE, ACE2, TMEM27	3
GOTERM_BP_FAT	GO:0050818~regulation of coagulation	0.00149268	KNG1, CAV1, SERPINF2, F2, CPB2, PROC	6
GOTERM_MF_FAT	GO:0016597~amino acid binding	0.00183122	FOLR2, FMO3, FTCD, DPYS, DMGDH, AGXT, DDAH1	7
GOTERM_BP_FAT	GO:0003014~renal system process	0.00248591	KNG1, AGT, HSD11B2, NPPB, AQP2	5
GOTERM_BP_FAT	GO:0006800~oxygen and reactive oxygen species metabolic process	0.00258346	AGT, GPX3, ACE2, EPHX2, CAT, CD24, SOD3	7
GOTERM_BP_FAT	GO:0006865~amino acid transport	0.00261088	SLC25A20, SLC1A5, FOLR2, SLC7A8, SLC3A2, SLC6A18, SLC6A19, PDZK1	8
GOTERM_BP_FAT	GO:0006790~sulfur metabolic process	0.00266914	CTH, SEPHS2, GPX3, BHMT, PHGDH, IDH1, GGT1, SEPP1, SMS	9
GOTERM_BP_FAT	GO:0030005~cellular di-, tri-valent inorganic cation homeostasis	0.00275577	SRI, KNG1, TF, CAV1, ATOX1, PTH1R, EPHX2, APLP2, VDR, F2, MT2A, CD24, FTL	13
GOTERM_MF_FAT	GO:0016641~oxidoreductase activity, acting on the CH-NH2 group of donors, oxygen as acceptor	0.00305907	ABP1, MAOA, MAOB, DAO	4
GOTERM_BP_FAT	GO:0006954~inflammatory response	0.00319976	KNG1, TF, A2M, KL, CLU, EPHX2, PRDX5, CCL16, CXCL10, FOS, SERPINF2, F2, VNN1, CD24, CFI, HDAC9	16
GOTERM_BP_FAT	GO:0016042~lipid catabolic process	0.00323816	HAO1, ACOX1, CYP24A1, HSD17B14, SMPDL3A, EHHADH, HAO2, APOC3, ABHD4, PLA1A, CPT1A	11
GOTERM_CC_FAT	GO:0005743~mitochondrial inner membrane	0.00328114	GATM, SLC25A6, PDK4, MAOB, KMO, SFXN1, CPT1A, OCIAD2, TST, SLC25A20, SLC25A34, NIPSNAP1, PRODH2, COX6A1, SLC25A1, PC	16
GOTERM_MF_FAT	GO:0016645~oxidoreductase activity, acting on the CH-NH group of donors	0.00333015	ALDH1L1, PRODH2, ALDH4A1, DMGDH, SARDH	5
GOTERM_BP_FAT	GO:0044259~multicellular organismal macromolecule metabolic process	0.00363915	ACE, PEPD, COL3A1, ACE2, COL1A1	5
GOTERM_MF_FAT	GO:0004177~aminopeptidase activity	0.00377801	PEPD, ENPEP, DPP4, CTSL1, XPNPEP2	5
GOTERM_CC_FAT	GO:0005773~vacuole	0.00400926	TSPAN1, CUBN, NAAA, LGMN, ALDOB, GGH, ATP6V1B1, CTSL1, ZNRF2, CTSB, CAT, ATP6V0D1, LRP2, CTSH	14
GOTERM_BP_FAT	GO:0006833~water transport	0.00402273	AQP1, PDZD3, AQP3, AQP2	4
GOTERM_BP_FAT	GO:0055066~di-, tri-valent inorganic cation homeostasis	0.00417556	SRI, KNG1, TF, CAV1, ATOX1, PTH1R, EPHX2, APLP2, VDR, F2, MT2A, CD24, FTL	13
GOTERM_MF_FAT	GO:0015296~anion:cation symporter activity	0.004265	SLC1A5, SLC12A1, SLC13A1, SLC13A2, SLC4A4	5
GOTERM_MF_FAT	GO:0008131~amine oxidase activity	0.00447072	ABP1, MAOA, MAOB	3
GOTERM_MF_FAT	GO:0004499~flavin-containing monooxygenase activity	0.00447072	FMO5, FMO1, FMO3	3
GOTERM_MF_FAT	GO:0004046~aminoacylase activity	0.00447072	ASPA, ACY1, CAT	3
GOTERM_BP_FAT	GO:0000302~response to reactive oxygen species	0.00454536	FOS, SDC1, DUSP1, GPX3, PRDX5, CAT, COL1A1	7
GOTERM_BP_FAT	GO:0032526~response to retinoic acid	0.0045822	HSD17B2, DUSP1, LRP2, IGFBP2, AQP3	5
GOTERM_MF_FAT	GO:0050660~FAD binding	0.00460849	ACOX1, FMO5, FMO1, FMO3, DMGDH, KMO, SARDH	7
GOTERM_CC_FAT	GO:0031980~mitochondrial lumen	0.00462312	ACSM2B, PDK4, AGXT, TST, ALDH1B1, ALDH2, DMGDH, ALDH4A1, ABAT, PCCB, SARDH, PC, ACSM4	13
GOTERM_CC_FAT	GO:0005759~mitochondrial matrix	0.00462312	ACSM2B, PDK4, AGXT, TST, ALDH1B1, ALDH2, DMGDH, ALDH4A1, ABAT, PCCB, SARDH, PC, ACSM4	13
GOTERM_BP_FAT	GO:0006518~peptide metabolic process	0.00467478	CTH, ACE, GPX3, MME, IDH1, GGT1	6
GOTERM_BP_FAT	GO:0043434~response to peptide hormone stimulus	0.00476949	KHK, GATM, BTG2, ALDOB, GGH, FBP1, HSD11B2, COL1A1, HDAC9, PCK1	10
GOTERM_BP_FAT	GO:0006000~fructose metabolic process	0.00481069	KHK, SORD, ALDOB, FBP1	4
GOTERM_BP_FAT	GO:0042044~fluid transport	0.00481069	AQP1, PDZD3, AQP3, AQP2	4
GOTERM_BP_FAT	GO:0010043~response to zinc ion	0.00481069	KHK, ALDOB, GGH, CA2	4
GOTERM_BP_FAT	GO:0044242~cellular lipid catabolic process	0.00485133	HAO1, ACOX1, SMPDL3A, EHHADH, HAO2, APOC3, CPT1A	7
GOTERM_BP_FAT	GO:0006873~cellular ion homeostasis	0.00497096	SRI, KNG1, TF, CAV1, ATP6V0E1, ATOX1, PTH1R, EPHX2, MAL, SLC9A3R1, APLP2, VDR, AGT, MT2A, F2, CD24, FTL	17
GOTERM_BP_FAT	GO:0042398~cellular amino acid derivative biosynthetic process	0.00506648	DDC, GATM, GGT1, AGMAT, SMS, BBOX1	6
GOTERM_BP_FAT	GO:0003073~regulation of systemic arterial blood pressure	0.00567707	ACE, AGT, ACE2, HSD11B2, AQP2	5
GOTERM_BP_FAT	GO:0055082~cellular chemical homeostasis	0.00577687	SRI, KNG1, TF, CAV1, ATP6V0E1, ATOX1, PTH1R, EPHX2, MAL, SLC9A3R1, APLP2, VDR, AGT, MT2A, F2, CD24, FTL	17
GOTERM_BP_FAT	GO:0032101~regulation of response to external stimulus	0.005863	KNG1, A2M, CAV1, SERPINF2, AGT, F2, ACE2, CD24, CPB2, PROC	10
GOTERM_BP_FAT	GO:0043603~cellular amide metabolic process	0.00591867	ASPDH, ASS1, ALDOB, IDH1, KMO, PNP	6
GOTERM_BP_FAT	GO:0009612~response to mechanical stimulus	0.00591867	FOS, CAV1, BTG2, COL1A1, IGFBP2, GPR98	6
GOTERM_MF_FAT	GO:0004857~enzyme inhibitor activity	0.00600717	KNG1, A2M, PRDX5, PAPLN, APLP2, RENBP, SERPINF2, SPINT2, AGT, APOC3, SERPINB2, SLPI, PDZD3, WFDC2	14
GOTERM_CC_FAT	GO:0031090~organelle membrane	0.00602508	ACOX1, CYP24A1, CAV1, HSD17B2, SLC37A4, KMO, SFXN1, ATP6V1B1, FMO5, SLC25A20, DAB2, FMO1, AGPAT9, FMO3, SHISA5, RHOB, SLC25A1, CAT, ATP6V0D1, HPD, GATM, SLC25A6, MAOA, MAOB, PDK4, CYB5A, MAN1C1, CPT1A, GJB1, OCIAD2, TST, SLC25A34, NIPSNAP1, PRODH2, CYP2A6, COX6A1, GK, PC	38
GOTERM_MF_FAT	GO:0042802~identical protein binding	0.00628095	CAV1, HNF1B, ALDOB, FHL2, CLDN10, TPD52, AGXT, APLP2, CDA, CAT, DPP4, FTL, CUBN, EPHX2, FBP1, NR4A1, MYH6, RENBP, ATF3, HNF4A, ALDH2, PON1, ABAT, COL1A1, HPGD	25
GOTERM_BP_FAT	GO:0009062~fatty acid catabolic process	0.0062846	HAO1, ACOX1, EHHADH, HAO2, CPT1A	5
GOTERM_BP_FAT	GO:0010565~regulation of cellular ketone metabolic process	0.00638051	SLC25A20, CAV1, HNF4A, AGT, BHMT, APOC3	6
GOTERM_CC_FAT	GO:0019866~organelle inner membrane	0.00645604	GATM, SLC25A6, PDK4, MAOB, KMO, SFXN1, CPT1A, OCIAD2, TST, SLC25A20, SLC25A34, NIPSNAP1, PRODH2, COX6A1, SLC25A1, PC	16
GOTERM_CC_FAT	GO:0005792~microsome	0.0064679	CYP2D6, CYB5A, CPT1A, FMO5, UGT1A6, FMO1, PGRMC1, FMO3, PON1, CYP2A6, HSD11B2, DIO1, RDH16	13
GOTERM_BP_FAT	GO:0016051~carbohydrate biosynthetic process	0.00678064	ATF3, SORD, ALDOB, FBP1, PCK2, PMM1, PC, PCK1	8
GOTERM_BP_FAT	GO:0044236~multicellular organismal metabolic process	0.0069338	ACE, PEPD, COL3A1, ACE2, COL1A1	5
GOTERM_CC_FAT	GO:0005764~lysosome	0.00727392	CUBN, TSPAN1, NAAA, LGMN, ALDOB, GGH, CAT, CTSB, LRP2, CTSH, CTSL1, ZNRF2	12
GOTERM_CC_FAT	GO:0000323~lytic vacuole	0.00727392	CUBN, TSPAN1, NAAA, LGMN, ALDOB, GGH, CAT, CTSB, LRP2, CTSH, CTSL1, ZNRF2	12
GOTERM_BP_FAT	GO:0009065~glutamine family amino acid catabolic process	0.00770447	PRODH2, ALDH4A1, DDAH1, FAH	4
GOTERM_BP_FAT	GO:0001990~regulation of systemic arterial blood pressure by hormone	0.00770447	ACE, AGT, ACE2, HSD11B2	4
GOTERM_CC_FAT	GO:0042598~vesicular fraction	0.0081187	CYP2D6, CYB5A, CPT1A, FMO5, UGT1A6, FMO1, PGRMC1, FMO3, PON1, CYP2A6, HSD11B2, DIO1, RDH16	13
GOTERM_BP_FAT	GO:0030001~metal ion transport	0.00820717	KCNJ16, SRI, SLC5A2, FXYD2, TF, KCNJ15, CAV1, SLC12A1, ATOX1, SLC3A2, SFXN1, VDR, F2, SLC13A1, SLC13A2, SLC39A5, SLC4A4, SLC5A12, FTL	19
GOTERM_MF_FAT	GO:0016811~hydrolase activity, acting on carbon-nitrogen (but not peptide) bonds, in linear amides	0.00824473	ASPA, ACY1, UPB1, VNN1, CAT, HDAC9	6
GOTERM_BP_FAT	GO:0034440~lipid oxidation	0.0083618	HAO1, ACOX1, EHHADH, HAO2, CPT1A	5
GOTERM_BP_FAT	GO:0051262~protein tetramerization	0.0083618	CTH, GPX3, CDA, DPYS, CAT	5
GOTERM_BP_FAT	GO:0019395~fatty acid oxidation	0.0083618	HAO1, ACOX1, EHHADH, HAO2, CPT1A	5
GOTERM_BP_FAT	GO:0003071~renal system process involved in regulation of systemic arterial blood pressure	0.0083693	AGT, HSD11B2, AQP2	3
GOTERM_BP_FAT	GO:0019725~cellular homeostasis	0.00838097	SRI, KNG1, TF, CAV1, ATP6V0E1, SLC22A12, ATOX1, PTH1R, EPHX2, PRDX5, MAL, SLC9A3R1, APLP2, VDR, AGT, MT2A, F2, CD24, FTL	19
GOTERM_BP_FAT	GO:0015804~neutral amino acid transport	0.00885286	SLC1A5, SLC7A8, SLC3A2, SLC6A19	4
GOTERM_MF_FAT	GO:0008235~metalloexopeptidase activity	0.00889194	PEPD, ENPEP, CPB2, DPEP1, XPNPEP2	5
GOTERM_BP_FAT	GO:0070482~response to oxygen levels	0.00904235	TF, CAV1, ACE, ALDH2, HSD11B2, ABAT, CD24, DPP4, SOD3	9
GOTERM_BP_FAT	GO:0050878~regulation of body fluid levels	0.00904235	KNG1, HNF4A, F2, COL3A1, HSD11B2, NPPB, SLC22A2, PROC, AQP2	9
GOTERM_BP_FAT	GO:0046496~nicotinamide nucleotide metabolic process	0.0091428	ASPDH, ALDOB, IDH1, KMO, PNP	5
GOTERM_BP_FAT	GO:0006769~nicotinamide metabolic process	0.0091428	ASPDH, ALDOB, IDH1, KMO, PNP	5
GOTERM_CC_FAT	GO:0031225~anchored to membrane	0.00980588	ALPL, FOLR2, RAB5C, PALM3, VNN1, CA4, RHOB, UMOD, CD24, DPEP1, XPNPEP2, CIB1	12
GOTERM_BP_FAT	GO:0009820~alkaloid metabolic process	0.00996984	ASPDH, ALDOB, IDH1, KMO, PNP	5
GOTERM_MF_FAT	GO:0015175~neutral amino acid transmembrane transporter activity	0.00999641	SLC1A5, SLC7A8, SLC3A2, SLC6A19	4
GOTERM_BP_FAT	GO:0033189~response to vitamin A	0.0108439	HSD17B2, DUSP1, LRP2, IGFBP2, AQP3	5
GOTERM_BP_FAT	GO:0019362~pyridine nucleotide metabolic process	0.0108439	ASPDH, ALDOB, IDH1, KMO, PNP	5
GOTERM_BP_FAT	GO:0051591~response to cAMP	0.0108439	FOS, SDC1, DUSP1, COL1A1, AGXT	5
GOTERM_BP_FAT	GO:0001991~regulation of systemic arterial blood pressure by circulatory renin-angiotensin	0.0110075	ACE, AGT, ACE2	3
GOTERM_BP_FAT	GO:0002016~regulation of blood volume by renin-angiotensin	0.0110075	ACE, AGT, ACE2	3
GOTERM_BP_FAT	GO:0015837~amine transport	0.0113336	SLC25A20, SLC1A5, FOLR2, SLC7A8, SLC3A2, SLC6A18, SLC6A19, PDZK1	8
GOTERM_BP_FAT	GO:0050886~endocrine process	0.0114356	ACE, AGT, ACE2, HSD11B2	4
GOTERM_BP_FAT	GO:0030195~negative regulation of blood coagulation	0.0114356	KNG1, F2, CPB2, PROC	4
GOTERM_BP_FAT	GO:0000096~sulfur amino acid metabolic process	0.0114356	CTH, SEPHS2, BHMT, SMS	4
GOTERM_BP_FAT	GO:0006641~triglyceride metabolic process	0.011766	CAV1, APOC3, AGPAT9, CAT, PCK1	5
GOTERM_BP_FAT	GO:0009066~aspartate family amino acid metabolic process	0.0128726	ASPA, BHMT, PHGDH, SMS	4
GOTERM_BP_FAT	GO:0051180~vitamin transport	0.0128726	SLC25A20, CUBN, FOLR2, PDZK1	4
GOTERM_BP_FAT	GO:0001568~blood vessel development	0.013218	CAV1, ACE, CTGF, AGT, COL3A1, CHM, COL15A1, RHOB, ENPEP, COL1A1, EGF, CYR61	12
GOTERM_BP_FAT	GO:0010817~regulation of hormone levels	0.0133132	UGT1A6, HNF1B, ACE, AGT, ACE2, HSD11B2, DIO1, LRP2, ALDH9A1	9
GOTERM_MF_FAT	GO:0042803~protein homodimerization activity	0.0141588	HNF1B, CUBN, EPHX2, NR4A1, MYH6, TPD52, AGXT, RENBP, HNF4A, PON1, CDA, ABAT, CAT, HPGD, DPP4	15
GOTERM_MF_FAT	GO:0046983~protein dimerization activity	0.0141931	HNF1B, CUBN, ACY1, CNDP1, CNDP2, PM20D1, EPHX2, NR4A1, MYH6, TPD52, AGXT, FOS, RENBP, ATF3, HNF4A, PON1, ABAT, CDA, CAT, HPGD, DPP4	21
GOTERM_BP_FAT	GO:0019674~NAD metabolic process	0.0144081	ASPDH, ALDOB, KMO, PNP	4
GOTERM_CC_FAT	GO:0005741~mitochondrial outer membrane	0.0145236	CYP24A1, MAOA, MAOB, CYB5A, KMO, GK, CPT1A	7
GOTERM_CC_FAT	GO:0044459~plasma membrane part	0.0154306	KCNJ15, SLC5A2, RAB5C, SLC22A12, SLC15A2, SLC7A8, ENPEP, AQP1, AQP3, ZNRF2, AQP2, SLC1A5, SLC22A6, ATP6V0D1, SLC4A4, APOM, DPP4, SLC22A2, SLC22A1, SLC22A8, CYB5A, MYH6, SLC9A3R1, ALK, SDC1, CA4, CTSB, CA2, SERP1, TF, FXYD2, CAV1, PTH1R, MME, FHL2, CLDN10, UMOD, ATP6V1B1, UGT1A6, ACE, AKR1A1, SLC39A5, CD24, TMPRSS2, HPN, SLC12A1, CUBN, KL, MAOA, TMBIM6, MAOB, MAL, SLC6A18, SLC6A19, GJB1, SLC16A4, …	64
GOTERM_BP_FAT	GO:0001944~vasculature development	0.0155676	CAV1, ACE, CTGF, AGT, COL3A1, CHM, COL15A1, RHOB, ENPEP, COL1A1, EGF, CYR61	12
GOTERM_MF_FAT	GO:0015297~antiporter activity	0.0157686	SLC25A6, SLC22A8, SLC3A2, SLC22A6, SLC4A4, SLC47A2	6
GOTERM_BP_FAT	GO:0051289~protein homotetramerization	0.0160428	CTH, GPX3, CDA, DPYS	4
GOTERM_BP_FAT	GO:0050819~negative regulation of coagulation	0.0160428	KNG1, F2, CPB2, PROC	4
GOTERM_MF_FAT	GO:0004175~endopeptidase activity	0.0166515	TMPRSS2, HPN, LGMN, MME, PAPLN, KLK1, TINAG, CTSL1, PROC, F2, SERPINB2, CFI, CTSB, CTSH, DPP4, HABP2	16
GOTERM_BP_FAT	GO:0006952~defense response	0.0169379	KNG1, TF, A2M, KL, CLU, EPHX2, PRDX5, UMOD, CCL16, CXCL10, FOS, SERPINF2, CXCL16, F2, VNN1, CD24, CFI, HDAC9, MX1, DEFB1, MX2, APOM	22
GOTERM_CC_FAT	GO:0034364~high-density lipoprotein particle	0.0170687	CLU, APOC3, PON1, APOM	4
GOTERM_MF_FAT	GO:0005044~scavenger receptor activity	0.0171916	TMPRSS2, HPN, CXCL16, CFI, TINAG	5
GOTERM_BP_FAT	GO:0006206~pyrimidine base metabolic process	0.0172144	ALDH6A1, CDA, DPYS	3
GOTERM_BP_FAT	GO:0006878~cellular copper ion homeostasis	0.0172144	ATOX1, MT2A, APLP2	3
GOTERM_BP_FAT	GO:0003044~regulation of systemic arterial blood pressure mediated by a chemical signal	0.0177775	ACE, AGT, ACE2, HSD11B2	4
GOTERM_BP_FAT	GO:0019217~regulation of fatty acid metabolic process	0.0183525	SLC25A20, CAV1, HNF4A, AGT, APOC3	5
GOTERM_BP_FAT	GO:0006639~acylglycerol metabolic process	0.0183525	CAV1, APOC3, AGPAT9, CAT, PCK1	5
GOTERM_MF_FAT	GO:0016209~antioxidant activity	0.0184797	TXNDC17, GPX3, PRDX5, CAT, SOD3	5
GOTERM_MF_FAT	GO:0051287~NAD or NADH binding	0.0184797	SORD, PHGDH, HSD11B2, IDH1, HPGD	5
GOTERM_MF_FAT	GO:0004252~serine-type endopeptidase activity	0.0188731	TMPRSS2, HPN, F2, SERPINB2, CFI, KLK1, DPP4, PROC, HABP2	9
GOTERM_BP_FAT	GO:0006749~glutathione metabolic process	0.0196125	CTH, GPX3, IDH1, GGT1	4
GOTERM_BP_FAT	GO:0006638~neutral lipid metabolic process	0.0196328	CAV1, APOC3, AGPAT9, CAT, PCK1	5
GOTERM_BP_FAT	GO:0001558~regulation of cell growth	0.0197188	DAB2, CTH, HNF4A, CTGF, CXCL16, AGT, CDA, NPPB, IGFBP2, CYR61	10
GOTERM_MF_FAT	GO:0033764~steroid dehydrogenase activity, acting on the CH-OH group of donors, NAD or NADP as acceptor	0.0199919	AKR1C3, HSD17B2, HSD17B14, HSD11B2	4
GOTERM_BP_FAT	GO:0003081~regulation of systemic arterial blood pressure by renin-angiotensin	0.0207554	ACE, AGT, ACE2	3
GOTERM_BP_FAT	GO:0055070~copper ion homeostasis	0.0207554	ATOX1, MT2A, APLP2	3
GOTERM_BP_FAT	GO:0051241~negative regulation of multicellular organismal process	0.0208637	KNG1, CAV1, TNNT1, LGMN, F2, APOC3, CD24, CPB2, PROC	9
GOTERM_BP_FAT	GO:0006662~glycerol ether metabolic process	0.0209669	CAV1, APOC3, AGPAT9, CAT, PCK1	5
GOTERM_BP_FAT	GO:0055088~lipid homeostasis	0.0209669	CAV1, HNF4A, APOC3, CD24, APOM	5
GOTERM_BP_FAT	GO:0001666~response to hypoxia	0.0214217	TF, CAV1, ACE, HSD11B2, ABAT, CD24, DPP4, SOD3	8
GOTERM_BP_FAT	GO:0006733~oxidoreduction coenzyme metabolic process	0.0223554	ASPDH, ALDOB, IDH1, KMO, PNP	5
GOTERM_BP_FAT	GO:0034614~cellular response to reactive oxygen species	0.0235844	FOS, GPX3, PRDX5, CAT	4
GOTERM_BP_FAT	GO:0042401~biogenic amine biosynthetic process	0.0235844	DDC, AGMAT, SMS, BBOX1	4
GOTERM_BP_FAT	GO:0050880~regulation of blood vessel size	0.0237987	KNG1, CAV1, ACTC1, AGT, NPPB	5
GOTERM_BP_FAT	GO:0035150~regulation of tube size	0.0237987	KNG1, CAV1, ACTC1, AGT, NPPB	5
GOTERM_BP_FAT	GO:0018904~organic ether metabolic process	0.0237987	CAV1, APOC3, AGPAT9, CAT, PCK1	5
GOTERM_BP_FAT	GO:0019748~secondary metabolic process	0.0238557	ASPDH, RARRES2, ALDOB, IDH1, KMO, PNP	6
GOTERM_MF_FAT	GO:0016831~carboxy-lyase activity	0.0241994	DDC, ACMSD, PCK2, PCK1	4
GOTERM_BP_FAT	GO:0009074~aromatic amino acid family catabolic process	0.0245704	KMO, FAH, HPD	3
GOTERM_BP_FAT	GO:0008202~steroid metabolic process	0.0249918	UGT1A6, CYP24A1, BAAT, CUBN, HSD17B2, HSD17B14, APOC3, HSD11B2, CAT, SCP2	10
GOTERM_BP_FAT	GO:0051187~cofactor catabolic process	0.0257214	ASPDH, UGT1A6, ALDH1L1, IDH1	4
GOTERM_MF_FAT	GO:0015370~solute:sodium symporter activity	0.0258078	SLC5A2, SLC1A5, SLC13A2, SLC6A18, SLC6A19	5
GOTERM_MF_FAT	GO:0019838~growth factor binding	0.0264266	A2M, KL, CTGF, COL3A1, COL1A1, IGFBP2, CYR61	7
GOTERM_MF_FAT	GO:0015250~water channel activity	0.0267004	AQP1, AQP3, AQP2	3
GOTERM_MF_FAT	GO:0016813~hydrolase activity, acting on carbon-nitrogen (but not peptide) bonds, in linear amidines	0.0267004	GATM, AGMAT, DDAH1	3
GOTERM_BP_FAT	GO:0045926~negative regulation of growth	0.0267007	DAB2, CTH, HNF4A, AGT, LGMN, CDA, NPPB	7
GOTERM_CC_FAT	GO:0031968~organelle outer membrane	0.0275079	CYP24A1, MAOA, MAOB, CYB5A, KMO, GK, CPT1A	7
GOTERM_BP_FAT	GO:0008361~regulation of cell size	0.0276966	DAB2, HPN, CTH, ATP6V0E1, HNF4A, CXCL16, AGT, SLC3A2, CDA, NPPB	10
GOTERM_BP_FAT	GO:0042542~response to hydrogen peroxide	0.0284617	SDC1, DUSP1, GPX3, CAT, COL1A1	5
GOTERM_BP_FAT	GO:0015893~drug transport	0.0286467	SLC15A2, PDZK1, SLC47A2	3
GOTERM_BP_FAT	GO:0006525~arginine metabolic process	0.0286467	ASS1, DDAH1, FAH	3
GOTERM_BP_FAT	GO:0006730~one-carbon metabolic process	0.0288376	FOS, ALDH1L1, BTG2, CA12, BHMT, CA4, CA2	7
GOTERM_MF_FAT	GO:0016229~steroid dehydrogenase activity	0.0288474	AKR1C3, HSD17B2, HSD17B14, HSD11B2	4
GOTERM_MF_FAT	GO:0015300~solute:solute antiporter activity	0.0291629	SLC25A6, SLC22A8, SLC3A2, SLC22A6, SLC4A4	5
GOTERM_BP_FAT	GO:0006820~anion transport	0.0292364	TST, SLC12A1, SLC22A12, SLC22A8, SLC13A1, SLC22A6, SLC25A1, SLC4A4	8
GOTERM_MF_FAT	GO:0005372~water transporter activity	0.0311109	AQP1, AQP3, AQP2	3
GOTERM_BP_FAT	GO:0006869~lipid transport	0.0312036	SLC25A20, CAV1, ACE, CLU, APOC3, GLTPD2, APOM, SCP2	8
GOTERM_MF_FAT	GO:0008430~selenium binding	0.0313358	SEPHS2, GPX3, SEPP1, DIO1	4
GOTERM_MF_FAT	GO:0004601~peroxidase activity	0.0313358	TXNDC17, GPX3, PRDX5, CAT	4
GOTERM_MF_FAT	GO:0016684~oxidoreductase activity, acting on peroxide as acceptor	0.0313358	TXNDC17, GPX3, PRDX5, CAT	4
GOTERM_BP_FAT	GO:0003018~vascular process in circulatory system	0.0318513	KNG1, CAV1, ACTC1, AGT, NPPB	5
GOTERM_MF_FAT	GO:0043176~amine binding	0.0322103	FOLR2, FMO3, FTCD, DPYS, DMGDH, AGXT, DDAH1	7
GOTERM_CC_FAT	GO:0019867~outer membrane	0.0322897	CYP24A1, MAOA, MAOB, CYB5A, KMO, GK, CPT1A	7
GOTERM_BP_FAT	GO:0019229~regulation of vasoconstriction	0.032734	CAV1, ACE, AGT, ACE2	4
GOTERM_BP_FAT	GO:0009651~response to salt stress	0.0329718	AGT, KMO, AQP2	3
GOTERM_CC_FAT	GO:0005783~endoplasmic reticulum	0.0331628	CAV1, HSD17B2, SLC37A4, CYP2D6, TPD52, FMO5, UGT1A6, FMO1, PGRMC1, FMO3, SHISA5, AGPAT9, SEMA3B, CAT, DPP4, CIB1, HPD, CUBN, TMBIM6, MAL, CYB5A, GJB1, AGTRAP, CA4, CYP2A6, HSD11B2, DIO1, LRP2, RDH16, CTSH, SERP1	31
GOTERM_MF_FAT	GO:0016651~oxidoreductase activity, acting on NADH or NADPH	0.0339232	TXNDC17, MIOX, KMO, GSTO1, CRYZ, NQO2	6
GOTERM_CC_FAT	GO:0031967~organelle envelope	0.0339316	CYP24A1, GATM, SLC25A6, MAOA, MAOB, PDK4, CYB5A, KMO, SFXN1, CPT1A, OCIAD2, TST, SLC25A20, SLC25A34, NIPSNAP1, SHISA5, PRODH2, COX6A1, SLC25A1, CAT, GK, PC	22
GOTERM_CC_FAT	GO:0031975~envelope	0.0352864	CYP24A1, GATM, SLC25A6, MAOA, MAOB, PDK4, CYB5A, KMO, SFXN1, CPT1A, OCIAD2, TST, SLC25A20, SLC25A34, NIPSNAP1, SHISA5, PRODH2, COX6A1, SLC25A1, CAT, GK, PC	22
GOTERM_MF_FAT	GO:0015101~organic cation transmembrane transporter activity	0.0357862	SLC7A8, SLC22A2, SLC22A1	3
GOTERM_MF_FAT	GO:0005542~folic acid binding	0.0357862	FOLR2, FTCD, DMGDH	3
GOTERM_MF_FAT	GO:0005506~iron ion binding	0.0361291	CYP24A1, TF, CYP2D6, SFXN1, CYB5A, BBOX1, PGRMC1, MIOX, PRIM2, CYP2A6, CAT, HPD, FTL	13
GOTERM_BP_FAT	GO:0019363~pyridine nucleotide biosynthetic process	0.0375338	ASPDH, KMO, PNP	3
GOTERM_BP_FAT	GO:0042304~regulation of fatty acid biosynthetic process	0.0375338	HNF4A, AGT, APOC3	3
GOTERM_BP_FAT	GO:0000097~sulfur amino acid biosynthetic process	0.0375338	CTH, SEPHS2, BHMT	3
GOTERM_BP_FAT	GO:0006835~dicarboxylic acid transport	0.0375338	SLC1A5, SLC22A6, AGXT	3
GOTERM_BP_FAT	GO:0014070~response to organic cyclic substance	0.0398356	TF, FOS, BTG2, ALDH2, ABAT, IDH1, SLC22A6	7
GOTERM_MF_FAT	GO:0008236~serine-type peptidase activity	0.0398914	TMPRSS2, HPN, F2, SERPINB2, CFI, KLK1, DPP4, PROC, HABP2	9
GOTERM_BP_FAT	GO:0030301~cholesterol transport	0.0406385	CAV1, CLU, APOC3, APOM	4
GOTERM_BP_FAT	GO:0015918~sterol transport	0.0406385	CAV1, CLU, APOC3, APOM	4
GOTERM_BP_FAT	GO:0002005~angiotensin catabolic process in blood	0.0409687	ACE, ACE2	2
GOTERM_BP_FAT	GO:0001887~selenium metabolic process	0.0409687	SEPHS2, SEPP1	2
GOTERM_BP_FAT	GO:0002019~regulation of renal output by angiotensin	0.0409687	ACE, AGT	2
GOTERM_CC_FAT	GO:0034358~plasma lipoprotein particle	0.0413805	CLU, APOC3, PON1, APOM	4
GOTERM_CC_FAT	GO:0032994~protein-lipid complex	0.0413805	CLU, APOC3, PON1, APOM	4
GOTERM_MF_FAT	GO:0031402~sodium ion binding	0.0416029	SLC5A2, FXYD2, SLC12A1, SLC13A1, SLC13A2, SLC4A4, SLC5A12	7
GOTERM_BP_FAT	GO:0030308~negative regulation of cell growth	0.042064	DAB2, CTH, HNF4A, AGT, CDA, NPPB	6
GOTERM_MF_FAT	GO:0017171~serine hydrolase activity	0.042146	TMPRSS2, HPN, F2, SERPINB2, CFI, KLK1, DPP4, PROC, HABP2	9
GOTERM_BP_FAT	GO:0043691~reverse cholesterol transport	0.0423211	CLU, APOC3, APOM	3
GOTERM_BP_FAT	GO:0017144~drug metabolic process	0.0423211	FMO3, CYP2D6, EPHX2	3
GOTERM_BP_FAT	GO:0006637~acyl-CoA metabolic process	0.0423211	BAAT, HNF4A, ACSM4	3
GOTERM_CC_FAT	GO:0005886~plasma membrane	0.0424808	SLC22A12, SLC7A8, RRAD, ENPEP, AQP1, AQP3, ZNRF2, AQP2, CTGF, VNN1, SLC4A4, APOM, CA12, CDHR5, MYH6, F2, COL1A1, SRI, FXYD2, CAV1, IFITM1, PTH1R, MME, UMOD, ATP6V1B1, ACE, FOLR2, NDRG1, EGF, CUBN, MAOA, MAOB, SLC6A18, SLC6A19, TST, ITGA5, CXCL16, SLC13A2, DIO1, GK, PDZD3, PDZK1, SLC5A12, KCNJ15, SLC5A2, SLC15A2, RAB5C, SLC16A12, SLC1A5, SPINT2, RHOB, SLC22A6, CAT, ATP6V0D1, DPEP1, SLC22A2, DPP4, …	98
GOTERM_MF_FAT	GO:0004613~phosphoenolpyruvate carboxykinase (GTP) activity	0.0428206	PCK2, PCK1	2
GOTERM_MF_FAT	GO:0004611~phosphoenolpyruvate carboxykinase activity	0.0428206	PCK2, PCK1	2
GOTERM_MF_FAT	GO:0016899~oxidoreductase activity, acting on the CH-OH group of donors, oxygen as acceptor	0.0428206	HAO1, HAO2	2
GOTERM_MF_FAT	GO:0003973~(S)-2-hydroxy-acid oxidase activity	0.0428206	HAO1, HAO2	2
GOTERM_BP_FAT	GO:0009628~response to abiotic stimulus	0.0429229	CAV1, COL3A1, KMO, GPR98, AQP2, FOS, BTG2, DUSP1, AGT, CA2, COL1A1, CAT, LRP2, IGFBP2	14
GOTERM_BP_FAT	GO:0031668~cellular response to extracellular stimulus	0.0433859	VDR, FOS, CYP24A1, CAV1, AQP2	5
GOTERM_BP_FAT	GO:0042632~cholesterol homeostasis	0.0434681	CAV1, APOC3, CD24, APOM	4
GOTERM_BP_FAT	GO:0055092~sterol homeostasis	0.0434681	CAV1, APOC3, CD24, APOM	4
GOTERM_BP_FAT	GO:0010876~lipid localization	0.0448781	SLC25A20, CAV1, ACE, CLU, APOC3, GLTPD2, APOM, SCP2	8
GOTERM_CC_FAT	GO:0044420~extracellular matrix part	0.0449381	TF, COL3A1, COL15A1, PAPLN, COL1A1, TINAG, MFAP5	7
GOTERM_BP_FAT	GO:0042060~wound healing	0.0453621	KNG1, SDC1, HNF4A, GATM, ITGA5, F2, COL3A1, SERPINB2, PROC	9
GOTERM_MF_FAT	GO:0030246~carbohydrate binding	0.0456533	KNG1, SORD, ALDOB, MRC2, FBP1, TINAG, SOD3, ABP1, GALM, CLEC18A, CTGF, CD24, HABP2, CYR61	14
GOTERM_MF_FAT	GO:0004089~carbonate dehydratase activity	0.0458778	CA12, CA4, CA2	3
GOTERM_BP_FAT	GO:0006508~proteolysis	0.0459582	CNDP1, CNDP2, LGMN, CLU, MME, ENPEP, NAALADL1, CTSL1, ZNRF2, ACE, ISG15, CFI, DPP4, DPEP1, TMPRSS2, HPN, ACY1, PEPD, PM20D1, KLK1, TINAG, PROC, XPNPEP2, TMEM27, F2, ACE2, CTSB, CPB2, CTSH, WFDC2, HABP2	31
GOTERM_BP_FAT	GO:0051260~protein homooligomerization	0.0471935	CAV1, CTH, HAO2, GPX3, CDA, DPYS	6
GOTERM_BP_FAT	GO:0042310~vasoconstriction	0.0473225	CAV1, ACTC1, AGT	3
GOTERM_BP_FAT	GO:0006953~acute-phase response	0.049414	TF, A2M, SERPINF2, F2	4
GOTERM_BP_FAT	GO:0019751~polyol metabolic process	0.049414	SORD, MIOX, GK, PCK1	4
GOTERM_BP_FAT	GO:0046486~glycerolipid metabolic process	0.0515587	SERINC2, CAV1, APOC3, AGPAT9, PON1, PLA1A, CAT, PCK1	8
GOTERM_BP_FAT	GO:0050730~regulation of peptidyl-tyrosine phosphorylation	0.0522176	CAV1, HNF4A, AGT, CD24, EGF	5
GOTERM_BP_FAT	GO:0006814~sodium ion transport	0.0531864	SLC5A2, FXYD2, SLC12A1, SLC13A1, SLC13A2, SLC4A4, SLC5A12	7
GOTERM_BP_FAT	GO:0007631~feeding behavior	0.0545676	FOS, AGT, ACE2, APLP2, CPT1A	5
GOTERM_BP_FAT	GO:0030258~lipid modification	0.0545676	HAO1, ACOX1, EHHADH, HAO2, CPT1A	5
GOTERM_BP_FAT	GO:0045792~negative regulation of cell size	0.0545859	DAB2, CTH, HNF4A, AGT, CDA, NPPB	6
GOTERM_BP_FAT	GO:0001649~osteoblast differentiation	0.0557344	CYP24A1, PTH1R, FHL2, COL1A1	4
GOTERM_BP_FAT	GO:0032535~regulation of cellular component size	0.0557702	DAB2, HPN, CTH, ATP6V0E1, HNF4A, CXCL16, AGT, SLC3A2, CDA, NPPB, TMSB10	11
GOTERM_BP_FAT	GO:0032868~response to insulin stimulus	0.0565331	KHK, GGH, FBP1, HSD11B2, HDAC9, PCK1	6
GOTERM_BP_FAT	GO:0044057~regulation of system process	0.0571586	SRI, EGR1, TF, CAV1, ACE, TNNT1, AGT, ACE2, EPHX2, NPPB, MYH6, CALB1	12
GOTERM_BP_FAT	GO:0009072~aromatic amino acid family metabolic process	0.0579245	KMO, FAH, HPD	3
GOTERM_BP_FAT	GO:0006692~prostanoid metabolic process	0.0579245	AKR1C3, ACOX1, HPGD	3
GOTERM_BP_FAT	GO:0009084~glutamine family amino acid biosynthetic process	0.0579245	ASS1, PRODH2, ALDH4A1	3
GOTERM_BP_FAT	GO:0006693~prostaglandin metabolic process	0.0579245	AKR1C3, ACOX1, HPGD	3
GOTERM_BP_FAT	GO:0042219~cellular amino acid derivative catabolic process	0.0579245	MAOA, ABAT, KMO	3
GOTERM_BP_FAT	GO:0033344~cholesterol efflux	0.0579245	CAV1, APOC3, APOM	3
GOTERM_BP_FAT	GO:0034599~cellular response to oxidative stress	0.0590321	FOS, GPX3, PRDX5, CAT	4
GOTERM_BP_FAT	GO:0000041~transition metal ion transport	0.0594365	TF, ATOX1, SFXN1, SLC39A5, FTL	5
GOTERM_BP_FAT	GO:0046113~nucleobase catabolic process	0.0608215	ALDH6A1, DPYS	2
GOTERM_BP_FAT	GO:0046434~organophosphate catabolic process	0.0608215	ASPDH, PON1	2
GOTERM_BP_FAT	GO:0044254~multicellular organismal protein catabolic process	0.0608215	ACE, ACE2	2
GOTERM_BP_FAT	GO:0034443~negative regulation of lipoprotein oxidation	0.0608215	PON1, APOM	2
GOTERM_BP_FAT	GO:0006210~thymine catabolic process	0.0608215	ALDH6A1, DPYS	2
GOTERM_BP_FAT	GO:0019859~thymine metabolic process	0.0608215	ALDH6A1, DPYS	2
GOTERM_BP_FAT	GO:0034442~regulation of lipoprotein oxidation	0.0608215	PON1, APOM	2
GOTERM_BP_FAT	GO:0042524~negative regulation of tyrosine phosphorylation of Stat5 protein	0.0608215	CAV1, HNF4A	2
GOTERM_BP_FAT	GO:0033632~regulation of cell-cell adhesion mediated by integrin	0.0608215	CD24, DPP4	2
GOTERM_BP_FAT	GO:0006208~pyrimidine base catabolic process	0.0608215	ALDH6A1, DPYS	2
GOTERM_BP_FAT	GO:0044266~multicellular organismal macromolecule catabolic process	0.0608215	ACE, ACE2	2
GOTERM_BP_FAT	GO:0002035~brain renin-angiotensin system	0.0608215	AGT, ACE2	2
GOTERM_BP_FAT	GO:0006564~L-serine biosynthetic process	0.0608215	PHGDH, PSAT1	2
GOTERM_BP_FAT	GO:0044256~protein digestion	0.0608215	ACE, ACE2	2
GOTERM_CC_FAT	GO:0031093~platelet alpha granule lumen	0.0612773	A2M, SERPINF2, CLU, EGF	4
GOTERM_MF_FAT	GO:0046906~tetrapyrrole binding	0.0613758	CYP24A1, CUBN, PGRMC1, CYP2D6, CYP2A6, CYB5A, CAT	7
GOTERM_BP_FAT	GO:0015711~organic anion transport	0.0624195	SLC22A12, SLC22A8, SLC22A6, SLC25A1	4
GOTERM_BP_FAT	GO:0055065~metal ion homeostasis	0.0631485	KNG1, VDR, CAV1, AGT, F2, PTH1R, EPHX2, SLC7A8, CD24	9
GOTERM_BP_FAT	GO:0034367~macromolecular complex remodeling	0.0635045	AGT, APOC3, APOM	3
GOTERM_BP_FAT	GO:0051181~cofactor transport	0.0635045	SLC25A20, FOLR2, PDZK1	3
GOTERM_BP_FAT	GO:0034369~plasma lipoprotein particle remodeling	0.0635045	AGT, APOC3, APOM	3
GOTERM_BP_FAT	GO:0006805~xenobiotic metabolic process	0.0635045	UGT1A6, HNF4A, EPHX2	3
GOTERM_BP_FAT	GO:0034368~protein-lipid complex remodeling	0.0635045	AGT, APOC3, APOM	3
GOTERM_BP_FAT	GO:0032570~response to progesterone stimulus	0.0635045	FOS, CAV1, ALDH2	3
GOTERM_MF_FAT	GO:0008453~alanine-glyoxylate transaminase activity	0.0635406	AGXT2, AGXT	2
GOTERM_MF_FAT	GO:0047045~testosterone 17-beta-dehydrogenase (NADP+) activity	0.0635406	AKR1C3, HSD17B14	2
GOTERM_BP_FAT	GO:0007610~behavior	0.0641333	EGR1, MAOA, CCL16, CALB1, CPT1A, APLP2, CXCL10, FOS, ITGA5, CXCL16, AGT, ACE2, ABAT, SEPP1, DEFB1, CYR61	16
GOTERM_CC_FAT	GO:0030017~sarcomere	0.0655704	SRI, ACTC1, TNNT1, KRT8, FHL2, MYH6	6
GOTERM_BP_FAT	GO:0043627~response to estrogen stimulus	0.0668616	CAV1, DUSP1, CA2, CD24, AQP1, IGFBP2	6
GOTERM_BP_FAT	GO:0015672~monovalent inorganic cation transport	0.0670931	KCNJ16, KCNJ15, SLC5A2, FXYD2, ATP6V0E1, SLC12A1, SLC13A1, SLC13A2, ATP6V1B1, ATP6V0D1, SLC4A4, SLC5A12	12
GOTERM_MF_FAT	GO:0016878~acid-thiol ligase activity	0.0686765	ACSM2B, ACSS3, ACSM4	3
GOTERM_MF_FAT	GO:0015301~anion:anion antiporter activity	0.0686765	SLC22A8, SLC22A6, SLC4A4	3
GOTERM_BP_FAT	GO:0042445~hormone metabolic process	0.0690454	UGT1A6, ACE, AGT, HSD11B2, DIO1, ALDH9A1	6
GOTERM_MF_FAT	GO:0016836~hydro-lyase activity	0.0694081	CA12, EHHADH, CA4, CA2	4
GOTERM_BP_FAT	GO:0051259~protein oligomerization	0.0699789	CAV1, CTH, HAO2, GPX3, CDA, DPYS, CAT, GJB1	8
GOTERM_MF_FAT	GO:0004197~cysteine-type endopeptidase activity	0.0705409	LGMN, CTSB, TINAG, CTSH, CTSL1	5
GOTERM_CC_FAT	GO:0033176~proton-transporting V-type ATPase complex	0.0710101	ATP6V0E1, ATP6V1B1, ATP6V0D1	3
GOTERM_BP_FAT	GO:0048514~blood vessel morphogenesis	0.0723189	CAV1, ACE, CTGF, AGT, COL15A1, RHOB, ENPEP, EGF, CYR61	9
GOTERM_CC_FAT	GO:0005905~coated pit	0.0726119	DAB2, CUBN, CDHR5, LRP2	4
GOTERM_CC_FAT	GO:0060205~cytoplasmic membrane-bounded vesicle lumen	0.0726119	A2M, SERPINF2, CLU, EGF	4
GOTERM_BP_FAT	GO:0015674~di-, tri-valent inorganic cation transport	0.0733956	SRI, VDR, TF, CAV1, F2, SLC3A2, SFXN1, FTL	8
GOTERM_CC_FAT	GO:0005925~focal adhesion	0.0750603	KCNJ15, CAV1, SDC1, ITGA5, FHL2, MYH6	6
GOTERM_MF_FAT	GO:0015077~monovalent inorganic cation transmembrane transporter activity	0.0751658	ATP6V0E1, SLC13A1, COX6A1, CYB5A, ATP6V1B1, ATP6V0D1	6
GOTERM_BP_FAT	GO:0042133~neurotransmitter metabolic process	0.0751734	MAOA, ABAT, ALDH9A1	3
GOTERM_CC_FAT	GO:0044463~cell projection part	0.0759852	SLC5A2, CUBN, SLC22A12, ITGA5, PTH1R, CD24, AQP1, ATP6V0D1, LRP2, PDZK1	10
GOTERM_MF_FAT	GO:0005275~amine transmembrane transporter activity	0.0763622	SLC1A5, SLC7A8, SLC3A2, SLC6A19, SLC22A2	5
GOTERM_BP_FAT	GO:0007565~female pregnancy	0.0781708	VDR, FOS, GRN, HSD11B2, IGFBP2, HPGD	6
GOTERM_BP_FAT	GO:0015670~carbon dioxide transport	0.0802648	CA2, AQP1	2
GOTERM_BP_FAT	GO:0019852~L-ascorbic acid metabolic process	0.0802648	AKR1A1, GSTO1	2
GOTERM_BP_FAT	GO:0006562~proline catabolic process	0.0802648	PRODH2, ALDH4A1	2
GOTERM_BP_FAT	GO:0046174~polyol catabolic process	0.0802648	SORD, MIOX	2
GOTERM_BP_FAT	GO:0001561~fatty acid alpha-oxidation	0.0802648	HAO1, HAO2	2
GOTERM_BP_FAT	GO:0044268~multicellular organismal protein metabolic process	0.0802648	ACE, ACE2	2
GOTERM_BP_FAT	GO:0009448~gamma-aminobutyric acid metabolic process	0.0802648	PHGDH, ABAT	2
GOTERM_BP_FAT	GO:0001977~renal system process involved in regulation of blood volume	0.0802648	HSD11B2, AQP2	2
GOTERM_CC_FAT	GO:0031983~vesicle lumen	0.0806496	A2M, SERPINF2, CLU, EGF	4
GOTERM_BP_FAT	GO:0009410~response to xenobiotic stimulus	0.0812437	UGT1A6, HNF4A, EPHX2	3
GOTERM_BP_FAT	GO:0009112~nucleobase metabolic process	0.0812437	ALDH6A1, CDA, DPYS	3
GOTERM_BP_FAT	GO:0045777~positive regulation of blood pressure	0.0812437	AGT, EPHX2, HSD11B2	3
GOTERM_BP_FAT	GO:0042058~regulation of epidermal growth factor receptor signaling pathway	0.0812437	AGT, EGF, APLP2	3
GOTERM_CC_FAT	GO:0005829~cytosol	0.0822085	CAV1, ATOX1, HSD17B14, VIM, ALDOB, DPYS, UPP2, PRDX5, KMO, CALB1, PNP, FAH, ALDH1A1, PRR15L, AKR1A1, CDA, IDH1, NGFRAP1, CAT, MX1, APOM, FTL, AADAT, ACY1, UPB1, ACMSD, GGH, EPHX2, FBP1, PCK1, BAAT, ID2, TXNDC17, GK, PDZD3, HPGD, SMS, ALDH9A1	38
GOTERM_BP_FAT	GO:0019216~regulation of lipid metabolic process	0.0829653	SLC25A20, CAV1, HNF4A, AGT, APOC3, APOM	6
GOTERM_MF_FAT	GO:0004032~aldehyde reductase activity	0.0838138	AKR1A1, AKR7A2	2
GOTERM_MF_FAT	GO:0005499~vitamin D binding	0.0838138	KL, CALB1	2
GOTERM_MF_FAT	GO:0050327~testosterone 17-beta-dehydrogenase activity	0.0838138	AKR1C3, HSD17B2	2
GOTERM_BP_FAT	GO:0044272~sulfur compound biosynthetic process	0.0845477	CTH, SEPHS2, BHMT, GGT1	4
GOTERM_CC_FAT	GO:0009986~cell surface	0.0849655	CAV1, CUBN, SLC3A2, ENPEP, GPR98, ACE, SDC1, ITGA5, PGRMC1, ACE2, CD24, CTSB, DPP4	13
GOTERM_CC_FAT	GO:0005924~cell-substrate adherens junction	0.0852553	KCNJ15, CAV1, SDC1, ITGA5, FHL2, MYH6	6
GOTERM_BP_FAT	GO:0032844~regulation of homeostatic process	0.0879123	TF, CAV1, AGT, F2, CA2, CD24	6
GOTERM_BP_FAT	GO:0033559~unsaturated fatty acid metabolic process	0.0885215	AKR1C3, ACOX1, EPHX2, HPGD	4
GOTERM_CC_FAT	GO:0005768~endosome	0.0898336	TF, ACE, RAB11FIP3, CUBN, RAB5C, LGMN, RHOB, MAL, LRP2, OCIAD2, AQP2, ZNRF2	12
GOTERM_BP_FAT	GO:0001503~ossification	0.0904424	CYP24A1, CTGF, PTH1R, FHL2, COL1A1, ATP6V1B1	6
GOTERM_CC_FAT	GO:0055037~recycling endosome	0.0906137	TF, RAB11FIP3, AQP2	3
GOTERM_BP_FAT	GO:0019400~alditol metabolic process	0.0938115	SORD, GK, PCK1	3
GOTERM_MF_FAT	GO:0005326~neurotransmitter transporter activity	0.0943591	SLC6A18, SLC6A19, SLC22A2	3
GOTERM_BP_FAT	GO:0006898~receptor-mediated endocytosis	0.0966989	DAB2, CUBN, CXCL16, LRP2	4
GOTERM_BP_FAT	GO:0040008~regulation of growth	0.0977099	DAB2, CTH, HNF4A, CTGF, CXCL16, AGT, LGMN, CREG1, CDA, NPPB, IGFBP2, CYR61	12
GOTERM_CC_FAT	GO:0030016~myofibril	0.0989673	SRI, ACTC1, TNNT1, KRT8, FHL2, MYH6	6
GOTERM_BP_FAT	GO:0002002~regulation of angiotensin levels in blood	0.0993069	ACE, ACE2	2
GOTERM_BP_FAT	GO:0042454~ribonucleoside catabolic process	0.0993069	CDA, PNP	2
GOTERM_BP_FAT	GO:0032964~collagen biosynthetic process	0.0993069	COL3A1, COL1A1	2
GOTERM_BP_FAT	GO:0006577~betaine metabolic process	0.0993069	ALDH9A1, BBOX1	2
GOTERM_BP_FAT	GO:0009437~carnitine metabolic process	0.0993069	ALDH9A1, BBOX1	2
GOTERM_BP_FAT	GO:0006572~tyrosine catabolic process	0.0993069	FAH, HPD	2
GOTERM_BP_FAT	GO:0060177~regulation of angiotensin metabolic process	0.0993069	ACE, ACE2	2
GOTERM_MF_FAT	GO:0008509~anion transmembrane transporter activity	0.0998958	SLC1A5, SLC12A1, SLC22A8, SLC13A1, SLC13A2, SLC22A6, SLC4A4	7

## Sheet: Table S5-3
Table S5-3. Functional analysis of DEGs in DAVID for TH vs. TL
Category	Term	P-Value	Genes	Count
KEGG_PATHWAY	hsa05414:Dilated cardiomyopathy	0.00534569	ACTC1, DES, CACNG6, MYBPC3, MYH6, PRKACB	6
KEGG_PATHWAY	hsa04610:Complement and coagulation cascades	0.0101388	C1QA, MASP1, SERPINE1, C4BPA, C1QC	5
KEGG_PATHWAY	hsa00280:Valine, leucine and isoleucine degradation	0.0167323	ALDH6A1, MCCC1, BCKDHB, HMGCL	4
KEGG_PATHWAY	hsa05410:Hypertrophic cardiomyopathy (HCM)	0.020512	ACTC1, DES, CACNG6, MYBPC3, MYH6	5
KEGG_PATHWAY	hsa00250:Alanine, aspartate and glutamate metabolism	0.055818	ADSSL1, GLS, ALDH4A1	3
KEGG_PATHWAY	hsa05020:Prion diseases	0.0692255	C1QA, PRKACB, C1QC	3
KEGG_PATHWAY	hsa04260:Cardiac muscle contraction	0.0716371	ACTC1, CACNG6, ATP1B4, MYH6	4
KEGG_PATHWAY	hsa04512:ECM-receptor interaction	0.085239	CD44, GP1BB, TNC, COL3A1	4
Category	Term	P-Value	Genes	Count
GOTERM_CC_FAT	GO:0043292~contractile fiber	1.68163e-08	ACTC1, DES, TNNT1, CRYAB, MYPN, MYBPC3, ANKRD2, PDLIM3, FHL2, SYNM, MYH6, CSRP3	12
GOTERM_BP_FAT	GO:0006936~muscle contraction	1.36177e-05	ACTC1, DES, TNNT1, MYOM2, CRYAB, MYBPC3, ANKRD2, MYH6, KCNIP2, DTNA	10
GOTERM_CC_FAT	GO:0044421~extracellular region part	2.52621e-05	CCL2, HAPLN3, MASP1, LDLR, TNC, GNLY, COL3A1, IGF2, DCN, CXCL12, TIMP1, ANXA2, MMP11, C1QA, OGN, APOA1, BGN, CD44, SERPINB2, NPPB, SEPP1, PCSK6, FGF1, IGFBP5	24
GOTERM_BP_FAT	GO:0003012~muscle system process	2.87026e-05	ACTC1, DES, TNNT1, MYOM2, CRYAB, MYBPC3, ANKRD2, MYH6, KCNIP2, DTNA	10
GOTERM_MF_FAT	GO:0008307~structural constituent of muscle	4.17826e-05	MYOM2, MYBPC3, ANKRD2, PDLIM3, SYNM, MYH6	6
GOTERM_CC_FAT	GO:0031980~mitochondrial lumen	5.40117e-05	ME2, FECH, SUCLG2, GLS, MCCC1, PDK4, BCKDHB, ALDH4A1, CASQ1, HMGCL, ETFA	11
GOTERM_CC_FAT	GO:0005759~mitochondrial matrix	5.40117e-05	ME2, FECH, SUCLG2, GLS, MCCC1, PDK4, BCKDHB, ALDH4A1, CASQ1, HMGCL, ETFA	11
GOTERM_BP_FAT	GO:0044057~regulation of system process	0.000156261	DES, APOA1, CCL2, TNNT1, PPP1R12B, MYBPC3, NPPB, PINK1, IGF2, MYH6, KCNIP2, CSRP3	12
GOTERM_CC_FAT	GO:0031012~extracellular matrix	0.000397327	OGN, BGN, HAPLN3, CD44, TNC, COL3A1, DCN, PCSK6, FGF1, TIMP1, MMP11, ANXA2	12
GOTERM_CC_FAT	GO:0005739~mitochondrion	0.000447033	ALDH6A1, ME2, FECH, ADHFE1, SUCLG2, NIT2, ALDOC, BCKDHB, PDK4, PINK1, DECR1, NDUFAF1, EFHD1, PECR, DHRS4, GLS, MCCC1, ALDH4A1, COQ10A, CASQ1, NDUFS1, HMGCL, ETFA	23
GOTERM_BP_FAT	GO:0006006~glucose metabolic process	0.000593869	ATF3, PYGM, CRYAB, ALDOC, PDK4, ENO3, IGF2, PFKM	8
GOTERM_CC_FAT	GO:0005576~extracellular region	0.000676428	CCL2, LDLR, MASP1, TNC, COL3A1, DCN, C1QC, CXCL12, TIMP1, OGN, APOA1, CD44, HAMP, SERPINE1, SEPP1, PCSK6, FGF1, APLN, HAPLN3, PLXNB1, RNASE4, GNLY, IGF2, C4BPA, MMP11, ANXA2, C1QA, BGN, PPIA, MCFD2, SERPINB2, NPPB, NPPA, IGFBP5	34
GOTERM_MF_FAT	GO:0008092~cytoskeletal protein binding	0.000831031	ACTC1, CRYAB, ALDOC, MYBPC3, PDLIM3, SYNPO2, MYH6, ANXA2, PFN1, TNNT1, S100B, MYPN, MAPRE2, SYNM	14
GOTERM_BP_FAT	GO:0007517~muscle organ development	0.000840879	ACTC1, CRYAB, TNC, MRAS, MYBPC3, ANKRD2, MYH6, CSRP3, IGFBP5	9
GOTERM_CC_FAT	GO:0030018~Z disc	0.000889218	DES, CRYAB, PDLIM3, FHL2, CSRP3	5
GOTERM_BP_FAT	GO:0006941~striated muscle contraction	0.000891113	ACTC1, TNNT1, MYBPC3, MYH6, DTNA	5
GOTERM_CC_FAT	GO:0044429~mitochondrial part	0.00135762	FECH, ME2, SUCLG2, PDK4, BCKDHB, PINK1, NDUFAF1, EFHD1, MCCC1, GLS, ALDH4A1, CASQ1, HMGCL, NDUFS1, ETFA	15
GOTERM_MF_FAT	GO:0005539~glycosaminoglycan binding	0.00196765	BGN, CCL2, HAPLN3, CD44, DCN, PCSK6, FGF1	7
GOTERM_BP_FAT	GO:0001568~blood vessel development	0.0021742	BGN, CD44, TNFRSF12A, COL3A1, CHM, FGF1, CSRP3, CXCL12, ANXA2	9
GOTERM_BP_FAT	GO:0019318~hexose metabolic process	0.00221831	ATF3, PYGM, CRYAB, ALDOC, PDK4, ENO3, IGF2, PFKM	8
GOTERM_BP_FAT	GO:0001944~vasculature development	0.0025256	BGN, CD44, TNFRSF12A, COL3A1, CHM, FGF1, CSRP3, CXCL12, ANXA2	9
GOTERM_BP_FAT	GO:0006091~generation of precursor metabolites and energy	0.00276021	FECH, PYGM, SUCLG2, ALDOC, ENO3, PFKM, NDUFAF1, NDUFS1, GLRX, ETFA	10
GOTERM_BP_FAT	GO:0010033~response to organic substance	0.0030908	ACTC1, CCL2, LDLR, CRYAB, ALDOC, COL3A1, BCKDHB, FHL2, IGF2, TRIB1, PRKAR2A, PYGM, CD44, PRKACB, PARP1, GNG7	16
GOTERM_BP_FAT	GO:0048878~chemical homeostasis	0.00314798	CCL2, LDLR, IGF2, PFKM, CXCL12, CSRP3, APOA1, PYGM, HAMP, SERPINE1, MT2A, NPPB, NDUFS1	13
GOTERM_MF_FAT	GO:0001871~pattern binding	0.00316972	BGN, CCL2, HAPLN3, CD44, DCN, PCSK6, FGF1	7
GOTERM_MF_FAT	GO:0030247~polysaccharide binding	0.00316972	BGN, CCL2, HAPLN3, CD44, DCN, PCSK6, FGF1	7
GOTERM_CC_FAT	GO:0005578~proteinaceous extracellular matrix	0.0031724	OGN, BGN, HAPLN3, TNC, COL3A1, DCN, FGF1, TIMP1, MMP11, ANXA2	10
GOTERM_BP_FAT	GO:0009063~cellular amino acid catabolic process	0.00379544	ALDH6A1, GLS, MCCC1, BCKDHB, ALDH4A1	5
GOTERM_CC_FAT	GO:0015629~actin cytoskeleton	0.00382823	PFN1, ACTC1, TNNT1, MYOM2, CRYAB, MYBPC3, PDLIM3, SYNPO2, MYH6	9
GOTERM_BP_FAT	GO:0046395~carboxylic acid catabolic process	0.00390834	ALDH6A1, GLS, MCCC1, BCKDHB, ALDH4A1, DECR1	6
GOTERM_BP_FAT	GO:0016054~organic acid catabolic process	0.00390834	ALDH6A1, GLS, MCCC1, BCKDHB, ALDH4A1, DECR1	6
GOTERM_BP_FAT	GO:0016485~protein processing	0.00406078	C1QA, MASP1, C4BPA, PCSK6, PARP1, C1QC	6
GOTERM_BP_FAT	GO:0009611~response to wounding	0.00415246	CCL2, MASP1, TNC, COL3A1, IGF2, C4BPA, C1QC, C1QA, CD44, GP1BB, SERPINE1, SERPINB2, ENO3	13
GOTERM_BP_FAT	GO:0042592~homeostatic process	0.00451693	CCL2, LDLR, IGF2, PFKM, CSRP3, CXCL12, TIMP1, APOA1, PYGM, HAMP, MT2A, SERPINE1, NPPB, PARP1, NDUFS1, GLRX	16
GOTERM_BP_FAT	GO:0009083~branched chain family amino acid catabolic process	0.00455005	ALDH6A1, MCCC1, BCKDHB	3
GOTERM_BP_FAT	GO:0009719~response to endogenous stimulus	0.00482571	PRKAR2A, CCL2, LDLR, CRYAB, ALDOC, BCKDHB, FHL2, IGF2, PRKACB, PARP1, GNG7	11
GOTERM_CC_FAT	GO:0005615~extracellular space	0.00489366	CCL2, MASP1, LDLR, GNLY, COL3A1, IGF2, CXCL12, C1QA, APOA1, SERPINB2, NPPB, SEPP1, FGF1, PCSK6, IGFBP5	15
GOTERM_BP_FAT	GO:0005996~monosaccharide metabolic process	0.00494332	ATF3, PYGM, CRYAB, ALDOC, PDK4, ENO3, IGF2, PFKM	8
GOTERM_BP_FAT	GO:0014706~striated muscle tissue development	0.00524928	ACTC1, TNC, MYBPC3, MYH6, CSRP3, IGFBP5	6
GOTERM_CC_FAT	GO:0016529~sarcoplasmic reticulum	0.00576577	SLN, PYGM, SRL, CASQ1	4
GOTERM_BP_FAT	GO:0051604~protein maturation	0.00582711	C1QA, MASP1, C4BPA, PCSK6, PARP1, C1QC	6
GOTERM_MF_FAT	GO:0030246~carbohydrate binding	0.00584131	BGN, CCL2, CRYBG3, HAPLN3, PYGM, CD44, DCN, PFKM, PCSK6, FGF1	10
GOTERM_MF_FAT	GO:0005198~structural molecule activity	0.00612544	TSPAN2, CRYAB, MYBPC3, COL3A1, PDLIM3, ANKRD2, G3BP2, MYH6, RPS18, BGN, DES, MYOM2, RPL3, SYNM	14
GOTERM_BP_FAT	GO:0009310~amine catabolic process	0.00618788	ALDH6A1, GLS, MCCC1, BCKDHB, ALDH4A1	5
GOTERM_BP_FAT	GO:0060537~muscle tissue development	0.00644843	ACTC1, TNC, MYBPC3, MYH6, CSRP3, IGFBP5	6
GOTERM_BP_FAT	GO:0006959~humoral immune response	0.0064714	C1QA, CCL2, MASP1, C4BPA, C1QC	5
GOTERM_CC_FAT	GO:0016528~sarcoplasm	0.0066347	SLN, PYGM, SRL, CASQ1	4
GOTERM_CC_FAT	GO:0005788~endoplasmic reticulum lumen	0.00675171	CES1, APOA1, SRL, IGF2, CASQ1	5
GOTERM_BP_FAT	GO:0006956~complement activation	0.00710354	C1QA, MASP1, C4BPA, C1QC	4
GOTERM_BP_FAT	GO:0002541~activation of plasma proteins involved in acute inflammatory response	0.00758465	C1QA, MASP1, C4BPA, C1QC	4
GOTERM_BP_FAT	GO:0009725~response to hormone stimulus	0.00772246	PRKAR2A, CCL2, LDLR, CRYAB, BCKDHB, FHL2, IGF2, PRKACB, PARP1, GNG7	10
GOTERM_BP_FAT	GO:0007243~protein kinase cascade	0.00812444	CCL2, CRYAB, G3BP2, PINK1, IGF2, STRADB, PRKACB, FGF1, TRIB1, CAMKK2	10
GOTERM_BP_FAT	GO:0051605~protein maturation by peptide bond cleavage	0.00869982	C1QA, MASP1, C4BPA, PCSK6, C1QC	5
GOTERM_MF_FAT	GO:0048037~cofactor binding	0.00870706	DDC, ALDH6A1, ME2, PYGM, DECR1, PARP1, HMGCL, ETFA	8
GOTERM_BP_FAT	GO:0042060~wound healing	0.00925148	CD44, GP1BB, SERPINE1, COL3A1, SERPINB2, ENO3, IGF2	7
GOTERM_BP_FAT	GO:0009081~branched chain family amino acid metabolic process	0.0096277	ALDH6A1, MCCC1, BCKDHB	3
GOTERM_BP_FAT	GO:0001558~regulation of cell growth	0.009944	CD44, TNFRSF12A, CRYAB, NPPB, IGF2, NPPA, IGFBP5	7
GOTERM_BP_FAT	GO:0007242~intracellular signaling cascade	0.0130921	CCL2, PLXNB1, CRYAB, MRAS, G3BP2, FHL2, ASB11, PINK1, IGF2, STRADB, ASB15, CALCOCO1, TRIB1, CAMKK2, PRKAR2A, APOA1, PDE7A, PRKACB, FGF1, GNG7, IGFBP5	21
GOTERM_CC_FAT	GO:0032982~myosin filament	0.013466	MYOM2, MYBPC3, MYH6	3
GOTERM_BP_FAT	GO:0002526~acute inflammatory response	0.0135853	C1QA, MASP1, IGF2, C4BPA, C1QC	5
GOTERM_BP_FAT	GO:0040008~regulation of growth	0.0150712	CD44, TNFRSF12A, CRYAB, NPPB, IGF2, CSDA, PARP1, NPPA, IGFBP5	9
GOTERM_BP_FAT	GO:0007507~heart development	0.0158588	ACTC1, MYBPC3, COL3A1, PDLIM3, SMYD1, MYH6, CSRP3	7
GOTERM_BP_FAT	GO:0048738~cardiac muscle tissue development	0.0163581	ACTC1, MYBPC3, MYH6, CSRP3	4
GOTERM_BP_FAT	GO:0055114~oxidation reduction	0.0169516	ALDH6A1, ME2, ADHFE1, BCKDHB, DECR1, NDUFAF1, PECR, DHRS3, DHRS4, ALDH4A1, NDUFS1, GLRX, ETFA	13
GOTERM_BP_FAT	GO:0045861~negative regulation of proteolysis	0.0178667	MASP1, IGF2, TIMP1	3
GOTERM_MF_FAT	GO:0005179~hormone activity	0.0183082	HAMP, NPPB, IGF2, APLN, NPPA	5
GOTERM_MF_FAT	GO:0016208~AMP binding	0.0207985	PRKAR2A, PYGM, PFKM	3
GOTERM_BP_FAT	GO:0050777~negative regulation of immune response	0.0227837	MASP1, COL3A1, IGF2	3
GOTERM_BP_FAT	GO:0018149~peptide cross-linking	0.0245329	BGN, COL3A1, DCN	3
GOTERM_BP_FAT	GO:0051289~protein homotetramerization	0.0245329	ALDOC, DECR1, PFKM	3
GOTERM_BP_FAT	GO:0060415~muscle tissue morphogenesis	0.0263351	ACTC1, MYBPC3, MYH6	3
GOTERM_BP_FAT	GO:0055008~cardiac muscle tissue morphogenesis	0.0263351	ACTC1, MYBPC3, MYH6	3
GOTERM_BP_FAT	GO:0031099~regeneration	0.0270208	CCL2, ALDOC, SERPINE1, ENO3	4
GOTERM_MF_FAT	GO:0050662~coenzyme binding	0.0271174	ALDH6A1, ME2, DECR1, PARP1, HMGCL, ETFA	6
GOTERM_CC_FAT	GO:0005625~soluble fraction	0.0280639	ACTC1, PYGM, CRYAB, PDE4B, SERPINE1, PFKM, PCSK6, ANXA2	8
GOTERM_BP_FAT	GO:0060341~regulation of cellular localization	0.0294701	APOA1, CRYAB, MYBPC3, G3BP2, PINK1, IGF2, PFKM	7
GOTERM_BP_FAT	GO:0006958~complement activation, classical pathway	0.0300945	C1QA, C4BPA, C1QC	3
GOTERM_BP_FAT	GO:0003013~circulatory system process	0.030885	ACTC1, MYBPC3, NPPB, MYH6, CXCL12, NPPA	6
GOTERM_BP_FAT	GO:0008015~blood circulation	0.030885	ACTC1, MYBPC3, NPPB, MYH6, CXCL12, NPPA	6
GOTERM_MF_FAT	GO:0047485~protein N-terminus binding	0.0317208	DCN, PARP1, KCNIP2, GLRX	4
GOTERM_BP_FAT	GO:0002455~humoral immune response mediated by circulating immunoglobulin	0.034053	C1QA, C4BPA, C1QC	3
GOTERM_BP_FAT	GO:0008016~regulation of heart contraction	0.0357586	DES, MYH6, KCNIP2, CSRP3	4
GOTERM_BP_FAT	GO:0032870~cellular response to hormone stimulus	0.0365712	PRKAR2A, IGF2, PRKACB, PARP1, GNG7	5
GOTERM_BP_FAT	GO:0014912~negative regulation of smooth muscle cell migration	0.0370303	TRIB1, IGFBP5	2
GOTERM_CC_FAT	GO:0031974~membrane-enclosed lumen	0.0373233	ME2, SRL, PDLIM3, C1QC, TIMP1, APOA1, MCCC1, RPL3, ALDH4A1, FGF1, PCSK6, HMGCL, NDUFS1, ETFA, FECH, CES1, SUCLG2, PDK4, BCKDHB, NR4A1, IGF2, MYH6, ATF3, GLS, PARP1, CASQ1	26
GOTERM_MF_FAT	GO:0004857~enzyme inhibitor activity	0.0405831	CAST, SERPINE1, SERPINB2, PPP1R14B, TRIB1, TIMP1, ANXA2	7
GOTERM_BP_FAT	GO:0009100~glycoprotein metabolic process	0.0417157	BGN, B3GALT2, LDLR, DCN, ALK, PCSK6	6
GOTERM_BP_FAT	GO:0050878~regulation of body fluid levels	0.0437849	GP1BB, SERPINE1, COL3A1, NPPB, ANXA2	5
GOTERM_BP_FAT	GO:0044275~cellular carbohydrate catabolic process	0.0457751	PYGM, ALDOC, ENO3, PFKM	4
GOTERM_BP_FAT	GO:0030388~fructose 1,6-bisphosphate metabolic process	0.0460733	ALDOC, PFKM	2
GOTERM_CC_FAT	GO:0033018~sarcoplasmic reticulum lumen	0.0460749	SRL, CASQ1	2
GOTERM_CC_FAT	GO:0000267~cell fraction	0.0461212	ACTC1, CRYAB, PFKM, CD151, ANXA2, PRKAR2A, DES, PYGM, PDE7A, PDE4B, SERPINE1, ENO3, SLC5A6, SYNM, PCSK6, DTNA, MGST2	17
GOTERM_MF_FAT	GO:0005509~calcium ion binding	0.0466853	LDLR, MASP1, CACNG6, SRL, S100A10, KCNIP2, ANXA2, MMP11, CAMKK2, EFHD1, S100B, MCFD2, PCSK6, CASQ1, DTNA	15
GOTERM_BP_FAT	GO:0048514~blood vessel morphogenesis	0.0487032	BGN, TNFRSF12A, FGF1, CSRP3, CXCL12, ANXA2	6
GOTERM_BP_FAT	GO:0051146~striated muscle cell differentiation	0.0498529	CAST, ACTC1, TNC, MYH6	4
GOTERM_CC_FAT	GO:0043233~organelle lumen	0.0508227	ME2, SRL, PDLIM3, C1QC, TIMP1, APOA1, MCCC1, RPL3, ALDH4A1, FGF1, PCSK6, HMGCL, ETFA, FECH, CES1, SUCLG2, PDK4, BCKDHB, NR4A1, IGF2, MYH6, ATF3, GLS, PARP1, CASQ1	25
GOTERM_BP_FAT	GO:0051262~protein tetramerization	0.0517089	ALDOC, DECR1, PFKM	3
GOTERM_BP_FAT	GO:0051224~negative regulation of protein transport	0.0541042	APOA1, G3BP2, IGF2	3
GOTERM_BP_FAT	GO:0019800~peptide cross-linking via chondroitin 4-sulfate glycosaminoglycan	0.055032	BGN, DCN	2
GOTERM_MF_FAT	GO:0009055~electron carrier activity	0.0557434	DHRS3, ME2, ALDH4A1, NDUFS1, GLRX, ETFA	6
GOTERM_BP_FAT	GO:0002253~activation of immune response	0.0585198	C1QA, MASP1, C4BPA, C1QC	4
GOTERM_BP_FAT	GO:0001649~osteoblast differentiation	0.05901	FHL2, IGF2, IGFBP5	3
GOTERM_BP_FAT	GO:0051260~protein homooligomerization	0.0600292	CRYAB, ALDOC, DECR1, PFKM	4
GOTERM_BP_FAT	GO:0032101~regulation of response to external stimulus	0.0627292	MASP1, SERPINE1, IGF2, CXCL12, ANXA2	5
GOTERM_BP_FAT	GO:0030005~cellular di-, tri-valent inorganic cation homeostasis	0.0627405	CCL2, PYGM, HAMP, MT2A, CSRP3, CXCL12	6
GOTERM_CC_FAT	GO:0070013~intracellular organelle lumen	0.0666232	ME2, CES1, FECH, SUCLG2, BCKDHB, SRL, PDK4, PDLIM3, NR4A1, IGF2, MYH6, C1QC, ATF3, APOA1, GLS, MCCC1, RPL3, ALDH4A1, PCSK6, FGF1, PARP1, CASQ1, HMGCL, ETFA	24
GOTERM_BP_FAT	GO:0008217~regulation of blood pressure	0.067847	ACTC1, NPPB, MYH6, NPPA	4
GOTERM_CC_FAT	GO:0005743~mitochondrial inner membrane	0.0683408	EFHD1, FECH, MCCC1, PDK4, NDUFAF1, NDUFS1, HMGCL	7
GOTERM_BP_FAT	GO:0051241~negative regulation of multicellular organismal process	0.0686488	APOA1, TNNT1, SERPINE1, IGF2, ANXA2	5
GOTERM_BP_FAT	GO:0048584~positive regulation of response to stimulus	0.0715443	C1QA, MASP1, IGF2, C4BPA, C1QC, CXCL12	6
GOTERM_BP_FAT	GO:0006096~glycolysis	0.0719032	ALDOC, ENO3, PFKM	3
GOTERM_BP_FAT	GO:0019725~cellular homeostasis	0.0721667	CCL2, PYGM, HAMP, MT2A, PFKM, CSRP3, CXCL12, NDUFS1, GLRX	9
GOTERM_BP_FAT	GO:0042325~regulation of phosphorylation	0.0721667	PRKAR2A, APOA1, IGF2, STRADB, PRKACB, FAM129A, PPP1R14B, TRIB1, CAMKK2	9
GOTERM_BP_FAT	GO:0055066~di-, tri-valent inorganic cation homeostasis	0.074623	CCL2, PYGM, HAMP, MT2A, CSRP3, CXCL12	6
GOTERM_MF_FAT	GO:0019838~growth factor binding	0.0747899	COL3A1, IGF2, PCSK6, IGFBP5	4
GOTERM_MF_FAT	GO:0042802~identical protein binding	0.0753855	ATF3, APOA1, MASP1, S100B, FHL2, NR4A1, ENO3, MYH6, PFKM, PARP1, KCNIP2	11
GOTERM_BP_FAT	GO:0042593~glucose homeostasis	0.0772937	SERPINE1, IGF2, PFKM	3
GOTERM_BP_FAT	GO:0033500~carbohydrate homeostasis	0.0772937	SERPINE1, IGF2, PFKM	3
GOTERM_CC_FAT	GO:0031966~mitochondrial membrane	0.0775877	EFHD1, FECH, MCCC1, PDK4, PINK1, NDUFAF1, NDUFS1, HMGCL	8
GOTERM_MF_FAT	GO:0004115~3',5'-cyclic-AMP phosphodiesterase activity	0.080843	PDE7A, PDE4B	2
GOTERM_BP_FAT	GO:0055088~lipid homeostasis	0.0828075	APOA1, LDLR, IGF2	3
GOTERM_BP_FAT	GO:0016052~carbohydrate catabolic process	0.0830138	PYGM, ALDOC, ENO3, PFKM	4
GOTERM_BP_FAT	GO:0007568~aging	0.0847822	CRYAB, ALDOC, SERPINE1, ENO3	4
GOTERM_BP_FAT	GO:0009755~hormone-mediated signaling	0.0856087	PRKAR2A, PRKACB, GNG7	3
GOTERM_BP_FAT	GO:0055002~striated muscle cell development	0.0856087	ACTC1, TNC, MYH6	3
GOTERM_BP_FAT	GO:0006954~inflammatory response	0.0857173	C1QA, CCL2, MASP1, CD44, IGF2, C4BPA, C1QC	7
GOTERM_BP_FAT	GO:0051174~regulation of phosphorus metabolic process	0.0862553	PRKAR2A, APOA1, IGF2, STRADB, PRKACB, FAM129A, PPP1R14B, TRIB1, CAMKK2	9
GOTERM_BP_FAT	GO:0019220~regulation of phosphate metabolic process	0.0862553	PRKAR2A, APOA1, IGF2, STRADB, PRKACB, FAM129A, PPP1R14B, TRIB1, CAMKK2	9
GOTERM_BP_FAT	GO:0030162~regulation of proteolysis	0.0884382	MASP1, IGF2, TIMP1	3
GOTERM_BP_FAT	GO:0035150~regulation of tube size	0.0884382	ACTC1, NPPB, NPPA	3
GOTERM_BP_FAT	GO:0050880~regulation of blood vessel size	0.0884382	ACTC1, NPPB, NPPA	3
GOTERM_BP_FAT	GO:0032269~negative regulation of cellular protein metabolic process	0.0894428	MASP1, IGF2, FAM129A, IGFBP5, TIMP1	5
GOTERM_BP_FAT	GO:0048729~tissue morphogenesis	0.0894428	PFN1, ACTC1, CD44, MYBPC3, MYH6	5
GOTERM_CC_FAT	GO:0019866~organelle inner membrane	0.0894903	EFHD1, FECH, MCCC1, PDK4, NDUFAF1, NDUFS1, HMGCL	7
GOTERM_CC_FAT	GO:0005952~cAMP-dependent protein kinase complex	0.0900439	PRKAR2A, PRKACB	2
GOTERM_MF_FAT	GO:0033293~monocarboxylic acid binding	0.0901638	ALDH6A1, MCCC1, HMGCL	3
GOTERM_BP_FAT	GO:0050801~ion homeostasis	0.0904848	CCL2, PYGM, HAMP, MT2A, NPPB, CSRP3, CXCL12, NDUFS1	8
GOTERM_BP_FAT	GO:0030003~cellular cation homeostasis	0.0910808	CCL2, PYGM, HAMP, MT2A, CSRP3, CXCL12	6
GOTERM_BP_FAT	GO:0016064~immunoglobulin mediated immune response	0.0912954	C1QA, C4BPA, C1QC	3
GOTERM_BP_FAT	GO:0032147~activation of protein kinase activity	0.0920156	PRKAR2A, IGF2, STRADB, PRKACB	4
GOTERM_BP_FAT	GO:0022900~electron transport chain	0.0920156	NDUFAF1, NDUFS1, GLRX, ETFA	4
GOTERM_BP_FAT	GO:0006790~sulfur metabolic process	0.0938631	BGN, MCCC1, DCN, SEPP1	4
GOTERM_BP_FAT	GO:0000165~MAPKKK cascade	0.0950674	CRYAB, IGF2, STRADB, TRIB1, CAMKK2	5
GOTERM_BP_FAT	GO:0055001~muscle cell development	0.0970898	ACTC1, TNC, MYH6	3
GOTERM_BP_FAT	GO:0019724~B cell mediated immunity	0.0970898	C1QA, C4BPA, C1QC	3
GOTERM_BP_FAT	GO:0006163~purine nucleotide metabolic process	0.0979414	ADSSL1, ATP1B4, MYH6, NDUFS1, NPPA	5
GOTERM_BP_FAT	GO:0051248~negative regulation of protein metabolic process	0.0993936	MASP1, IGF2, FAM129A, IGFBP5, TIMP1	5
GOTERM_CC_FAT	GO:0005740~mitochondrial envelope	0.0994048	EFHD1, FECH, MCCC1, PDK4, PINK1, NDUFAF1, NDUFS1, HMGCL	8

## Sheet: Table S5-4
Table S5-4. Functional analysis of DEGs in DAVID for YH vs. YL.
Category	Term	P-Value	Genes	Count
KEGG_PATHWAY	hsa00010:Glycolysis / Gluconeogenesis	1.37325e-05	GALM, AKR1A1, ALDH1B1, ALDOB, ALDH2, FBP1, PCK2, ALDH9A1, PCK1	9
KEGG_PATHWAY	hsa00340:Histidine metabolism	0.000179135	DDC, ABP1, ALDH1B1, FTCD, ALDH2, ALDH9A1	6
KEGG_PATHWAY	hsa00053:Ascorbate and aldarate metabolism	0.000235169	UGT1A6, ALDH1B1, MIOX, ALDH2, ALDH9A1	5
KEGG_PATHWAY	hsa00250:Alanine, aspartate and glutamate metabolism	0.000248759	ASS1, ABAT, ALDH4A1, AGXT2, AGXT, GPT2	6
KEGG_PATHWAY	hsa00620:Pyruvate metabolism	0.000842394	ALDH1B1, ALDH2, PCK2, ALDH9A1, PC, PCK1	6
KEGG_PATHWAY	hsa00983:Drug metabolism	0.00117853	UGT1A6, UPB1, CDA, UPP2, DPYS, CYP2A6	6
KEGG_PATHWAY	hsa00640:Propanoate metabolism	0.00286072	ALDH6A1, ALDH1B1, ALDH2, ABAT, ALDH9A1	5
KEGG_PATHWAY	hsa00051:Fructose and mannose metabolism	0.00358468	KHK, SORD, ALDOB, FBP1, PMM1	5
KEGG_PATHWAY	hsa00650:Butanoate metabolism	0.00358468	ALDH1B1, ALDH2, ABAT, ALDH9A1, ACSM4	5
KEGG_PATHWAY	hsa04614:Renin-angiotensin system	0.00365948	AGT, ACE2, MME, ENPEP	4
KEGG_PATHWAY	hsa00310:Lysine degradation	0.00909098	AADAT, ALDH1B1, ALDH2, ALDH9A1, BBOX1	5
KEGG_PATHWAY	hsa00280:Valine, leucine and isoleucine degradation	0.00909098	ALDH6A1, ALDH1B1, ALDH2, ABAT, ALDH9A1	5
KEGG_PATHWAY	hsa00903:Limonene and pinene degradation	0.027695	ALDH1B1, ALDH2, ALDH9A1	3
KEGG_PATHWAY	hsa00770:Pantothenate and CoA biosynthesis	0.0315686	UPB1, VNN1, DPYS	3
KEGG_PATHWAY	hsa00561:Glycerolipid metabolism	0.0523198	AKR1A1, ALDH1B1, ALDH2, ALDH9A1	4
KEGG_PATHWAY	hsa04950:Maturity onset diabetes of the young	0.0799265	HNF1B, HNF4A, IGF2	3
Category	Term	P-Value	Genes	Count
GOTERM_BP_FAT	GO:0055114~oxidation reduction	2.09871e-10	ASPDH, ALDH1L1, SORD, HSD17B2, CYP2D6, KMO, BBOX1, AKR1C3, ALDH1A1, AKR1A1, MIOX, GPX3, AKR7A2, DMGDH, ALDH4A1, DAO, CAT, FTL, ALDH6A1, CYB5A, CRYZ, HAO1, ABP1, ALDH1B1, HAO2, PHGDH, ALDH2, PRODH2, CYP2A6, DIO1, HPGD, ALDH9A1	32
GOTERM_BP_FAT	GO:0009309~amine biosynthetic process	7.72423e-09	DDC, CTH, ASS1, BHMT, PHGDH, PRODH2, ALDH4A1, AGMAT, PSAT1, AGXT, SMS, BBOX1	12
GOTERM_CC_FAT	GO:0000267~cell fraction	3.40156e-08	SORD, PDLIM5, CYP2D6, DPYS, MME, ATP6V1B1, CTSL1, AQP2, UGT1A6, SLC1A5, FOLR2, SPINT2, PGRMC1, AGT, GPX3, SERPINE1, SLC22A6, CD24, EGF, SLC22A1, SLC12A1, CUBN, ACY1, KL, TMBIM6, SLC22A8, FBP1, MAL, CYB5A, CRYZ, PCK1, ITGA5, PON1, ABAT, CYP2A6, CTSB, DIO1, LRP2, PDZD3, PC	40
GOTERM_BP_FAT	GO:0006575~cellular amino acid derivative metabolic process	3.60977e-08	DDC, GATM, KMO, GGT1, AGMAT, BBOX1, CTH, GPX3, PON1, PHGDH, DMGDH, VNN1, ABAT, SMS, ALDH9A1	15
GOTERM_BP_FAT	GO:0044270~nitrogen compound catabolic process	2.04247e-07	TST, ASPDH, ALDH6A1, UGT1A6, ALDH1L1, CDA, UPP2, DPYS, MYH6, PNP	10
GOTERM_CC_FAT	GO:0005903~brush border	2.18754e-07	SLC5A2, CUBN, SLC22A12, PTH1R, SLC13A1, ENPEP, LRP2, PDZD3, PDZK1	9
GOTERM_CC_FAT	GO:0045177~apical part of cell	2.27337e-07	CUBN, SLC12A1, SLC22A12, LGMN, MAL, UMOD, ENPEP, ATP6V1B1, SLC9A3R1, AMN, AQP2, AKR1A1, CTSB, LRP2, PDZD3	15
GOTERM_MF_FAT	GO:0030170~pyridoxal phosphate binding	6.76264e-07	AADAT, DDC, CTH, SDSL, ABAT, AGXT2, PSAT1, AGXT, GPT2	9
GOTERM_MF_FAT	GO:0070279~vitamin B6 binding	6.76264e-07	AADAT, DDC, CTH, SDSL, ABAT, AGXT2, PSAT1, AGXT, GPT2	9
GOTERM_BP_FAT	GO:0046700~heterocycle catabolic process	6.88903e-07	ALDH6A1, UGT1A6, ALDH1L1, CDA, PRODH2, DPYS, ALDH4A1, KMO, MYH6, PNP	10
GOTERM_MF_FAT	GO:0008238~exopeptidase activity	1.06113e-06	PEPD, CNDP2, GGH, ACE2, ENPEP, CPB2, DPEP1, CTSL1, TMEM27, XPNPEP2	10
GOTERM_BP_FAT	GO:0006081~cellular aldehyde metabolic process	1.36717e-06	ALDH1A1, HAO1, AKR1A1, AKR7A2, DAO, AGXT, ALDH9A1	7
GOTERM_BP_FAT	GO:0016054~organic acid catabolic process	1.87915e-06	HAO1, ALDH6A1, AKR1A1, HAO2, PON1, PRODH2, ALDH4A1, DMGDH, KMO, DDAH1, FAH	11
GOTERM_BP_FAT	GO:0046395~carboxylic acid catabolic process	1.87915e-06	HAO1, ALDH6A1, AKR1A1, HAO2, PON1, PRODH2, ALDH4A1, DMGDH, KMO, DDAH1, FAH	11
GOTERM_MF_FAT	GO:0004029~aldehyde dehydrogenase (NAD) activity	2.34276e-06	ALDH1A1, ALDH1B1, ALDH2, ALDH4A1, ALDH9A1	5
GOTERM_BP_FAT	GO:0019319~hexose biosynthetic process	2.58631e-06	SORD, ALDOB, FBP1, PCK2, PMM1, PC, PCK1	7
GOTERM_CC_FAT	GO:0016324~apical plasma membrane	2.70884e-06	SLC12A1, CUBN, AKR1A1, SLC22A12, UMOD, MAL, ENPEP, CTSB, ATP6V1B1, LRP2, SLC9A3R1, AQP2	12
GOTERM_MF_FAT	GO:0016769~transferase activity, transferring nitrogenous groups	2.84891e-06	AADAT, GATM, ABAT, AGXT2, PSAT1, AGXT, GPT2	7
GOTERM_BP_FAT	GO:0008652~cellular amino acid biosynthetic process	4.15375e-06	CTH, ASS1, BHMT, PHGDH, PRODH2, ALDH4A1, PSAT1, AGXT	8
GOTERM_BP_FAT	GO:0006732~coenzyme metabolic process	5.28157e-06	ASPDH, CTH, ALDH1L1, HNF4A, ALDOB, GPX3, FTCD, VNN1, GGT1, KMO, PNP, ACSM4	12
GOTERM_BP_FAT	GO:0044271~nitrogen compound biosynthetic process	5.69684e-06	DDC, ASPDH, ASS1, KMO, AGMAT, ATP6V1B1, AGXT, PNP, BBOX1, CTH, BHMT, PHGDH, PRODH2, ALDH4A1, CDA, PSAT1, SMS	17
GOTERM_BP_FAT	GO:0046364~monosaccharide biosynthetic process	7.65164e-06	SORD, ALDOB, FBP1, PCK2, PMM1, PC, PCK1	7
GOTERM_MF_FAT	GO:0008483~transaminase activity	8.01456e-06	AADAT, ABAT, AGXT2, PSAT1, AGXT, GPT2	6
GOTERM_BP_FAT	GO:0051186~cofactor metabolic process	9.7004e-06	ASPDH, ALDH1L1, ALDOB, FTCD, KMO, GGT1, PNP, UGT1A6, CTH, HNF4A, GPX3, VNN1, ACSM4	13
GOTERM_CC_FAT	GO:0005615~extracellular space	1.11687e-05	TF, CCL2, SORD, FXYD6, CXCL10, ISG15, AGT, APOC3, GPX3, FGL2, SEPP1, EGF, APOM, KNG1, KL, GGH, IGF2, CCL16, ABP1, SERPINF2, SERPINB2, PON1, ACE2, LRP2, CPB2, WFDC2	26
GOTERM_BP_FAT	GO:0006767~water-soluble vitamin metabolic process	1.22292e-05	ASPDH, AKR1A1, KMO, PSAT1, PNP, ALDH9A1, BBOX1	7
GOTERM_MF_FAT	GO:0016620~oxidoreductase activity, acting on the aldehyde or oxo group of donors, NAD or NADP as acceptor	1.29596e-05	ALDH1A1, ALDH6A1, ALDH1B1, ALDH2, ALDH4A1, ALDH9A1	6
GOTERM_MF_FAT	GO:0008233~peptidase activity	1.34875e-05	TMPRSS2, HPN, ACY1, PEPD, CNDP2, LGMN, PM20D1, GGH, MME, PAPLN, KLK1, ENPEP, TINAG, CTSL1, XPNPEP2, TMEM27, SPINT2, SERPINE1, SERPINB2, ACE2, CTSB, CPB2, DPEP1	23
GOTERM_BP_FAT	GO:0046165~alcohol biosynthetic process	2.15368e-05	SORD, ALDOB, FBP1, PCK2, PMM1, PC, PCK1	7
GOTERM_MF_FAT	GO:0070011~peptidase activity, acting on L-amino acid peptides	2.21455e-05	TMPRSS2, HPN, ACY1, PEPD, CNDP2, LGMN, PM20D1, GGH, MME, PAPLN, KLK1, ENPEP, TINAG, CTSL1, XPNPEP2, TMEM27, SERPINE1, SERPINB2, ACE2, CTSB, CPB2, DPEP1	22
GOTERM_CC_FAT	GO:0044421~extracellular region part	2.82346e-05	FMOD, TF, CCL2, SORD, FXYD6, CXCL10, ISG15, SPINT2, AGT, GPX3, APOC3, FGL2, SEPP1, EGF, APOM, KNG1, KL, GGH, IGF2, PAPLN, CCL16, TINAG, ABP1, SERPINF2, SERPINB2, PON1, ACE2, LRP2, CPB2, MFAP5, WFDC2	31
GOTERM_CC_FAT	GO:0031526~brush border membrane	3.28885e-05	SLC5A2, CUBN, SLC22A12, PTH1R, LRP2, PDZK1	6
GOTERM_CC_FAT	GO:0031253~cell projection membrane	3.41766e-05	SLC5A2, CUBN, SLC22A12, ITGA5, PTH1R, CD24, LRP2, PDZK1	8
GOTERM_BP_FAT	GO:0048878~chemical homeostasis	4.15977e-05	KNG1, TF, CCL2, SLC37A4, PTH1R, SLC7A8, IGF2, MAL, ATP6V1B1, SLC9A3R1, APLP2, PCK1, HNF4A, AGT, MT2A, APOC3, SERPINE1, CD24, APOM, FTL	20
GOTERM_MF_FAT	GO:0050662~coenzyme binding	4.16217e-05	HAO1, ASPDH, ALDH6A1, SORD, HNF4A, HAO2, MIOX, PHGDH, DMGDH, KMO, CAT, HPGD	12
GOTERM_MF_FAT	GO:0004033~aldo-keto reductase activity	4.2353e-05	AKR1C3, AKR1A1, MIOX, AKR7A2, CYB5A	5
GOTERM_BP_FAT	GO:0019318~hexose metabolic process	4.45422e-05	KHK, GALM, SORD, AKR1A1, SLC37A4, ALDOB, FBP1, IGF2, PCK2, PMM1, PC, PCK1	12
GOTERM_MF_FAT	GO:0008237~metallopeptidase activity	4.5953e-05	PEPD, ACY1, CNDP2, PM20D1, ACE2, MME, PAPLN, ENPEP, CPB2, DPEP1, TMEM27, XPNPEP2	12
GOTERM_BP_FAT	GO:0006766~vitamin metabolic process	5.47055e-05	ASPDH, AKR1A1, KMO, PSAT1, LRP2, PNP, ALDH9A1, BBOX1	8
GOTERM_MF_FAT	GO:0009055~electron carrier activity	5.60462e-05	CYP2D6, KMO, BBOX1, HAO1, AKR1A1, TXNDC17, HAO2, PHGDH, ALDH2, AKR7A2, CYP2A6, DMGDH, ALDH4A1	13
GOTERM_BP_FAT	GO:0009064~glutamine family amino acid metabolic process	5.69628e-05	ASS1, GGH, PHGDH, PRODH2, ALDH4A1, DDAH1, FAH	7
GOTERM_BP_FAT	GO:0007588~excretion	0.000106141	KNG1, DAB2, AGT, NPHS2, ATP6V1B1, AMN, AQP2	7
GOTERM_BP_FAT	GO:0034655~nucleobase, nucleoside, nucleotide and nucleic acid catabolic process	0.000106141	ASPDH, ALDH6A1, CDA, UPP2, DPYS, MYH6, PNP	7
GOTERM_BP_FAT	GO:0034656~nucleobase, nucleoside and nucleotide catabolic process	0.000106141	ASPDH, ALDH6A1, CDA, UPP2, DPYS, MYH6, PNP	7
GOTERM_CC_FAT	GO:0005626~insoluble fraction	0.000118227	SORD, PDLIM5, CYP2D6, MME, ATP6V1B1, AQP2, SLC1A5, UGT1A6, FOLR2, PGRMC1, SLC22A6, CD24, SLC22A1, CUBN, SLC12A1, KL, TMBIM6, SLC22A8, CYB5A, MAL, ITGA5, PON1, CYP2A6, ABAT, DIO1, LRP2, PDZD3	27
GOTERM_CC_FAT	GO:0005625~soluble fraction	0.000138355	ACY1, SORD, KL, FBP1, DPYS, CRYZ, CTSL1, PCK1, SPINT2, AGT, SERPINE1, GPX3, CTSB, EGF, PC	15
GOTERM_BP_FAT	GO:0005996~monosaccharide metabolic process	0.000163101	KHK, GALM, SORD, AKR1A1, SLC37A4, ALDOB, FBP1, IGF2, PCK2, PMM1, PC, PCK1	12
GOTERM_CC_FAT	GO:0005624~membrane fraction	0.000169124	SORD, PDLIM5, CYP2D6, MME, ATP6V1B1, AQP2, SLC1A5, UGT1A6, FOLR2, PGRMC1, SLC22A6, CD24, SLC22A1, CUBN, SLC12A1, KL, SLC22A8, CYB5A, MAL, ITGA5, PON1, CYP2A6, ABAT, DIO1, LRP2, PDZD3	26
GOTERM_MF_FAT	GO:0031406~carboxylic acid binding	0.000169779	ALDH6A1, HNF4A, FOLR2, FTCD, DPYS, DMGDH, AGXT, DDAH1, PC, PCK1	10
GOTERM_BP_FAT	GO:0042364~water-soluble vitamin biosynthetic process	0.000206504	ASPDH, AKR1A1, KMO, PSAT1, PNP	5
GOTERM_BP_FAT	GO:0006090~pyruvate metabolic process	0.00020825	ALDOB, FBP1, PCK2, AGXT, PC, PCK1	6
GOTERM_BP_FAT	GO:0009063~cellular amino acid catabolic process	0.000257673	ALDH6A1, PRODH2, ALDH4A1, DMGDH, KMO, DDAH1, FAH	7
GOTERM_MF_FAT	GO:0004867~serine-type endopeptidase inhibitor activity	0.000275245	SPINT2, SERPINF2, AGT, SERPINE1, SERPINB2, PAPLN, APLP2, WFDC2	8
GOTERM_BP_FAT	GO:0006576~biogenic amine metabolic process	0.000278259	DDC, PON1, DMGDH, KMO, AGMAT, SMS, ALDH9A1, BBOX1	8
GOTERM_BP_FAT	GO:0034637~cellular carbohydrate biosynthetic process	0.000279189	SORD, ALDOB, FBP1, PCK2, PMM1, PC, PCK1	7
GOTERM_BP_FAT	GO:0006094~gluconeogenesis	0.000289043	ALDOB, FBP1, PCK2, PC, PCK1	5
GOTERM_BP_FAT	GO:0009070~serine family amino acid biosynthetic process	0.000336347	CTH, PHGDH, PSAT1, AGXT	4
GOTERM_BP_FAT	GO:0009069~serine family amino acid metabolic process	0.000338129	CTH, PHGDH, DMGDH, PSAT1, AGXT	5
GOTERM_BP_FAT	GO:0009110~vitamin biosynthetic process	0.00045374	ASPDH, AKR1A1, KMO, PSAT1, PNP	5
GOTERM_BP_FAT	GO:0009310~amine catabolic process	0.000542958	ALDH6A1, PRODH2, ALDH4A1, DMGDH, KMO, DDAH1, FAH	7
GOTERM_BP_FAT	GO:0042398~cellular amino acid derivative biosynthetic process	0.000682242	DDC, GATM, GGT1, AGMAT, SMS, BBOX1	6
GOTERM_BP_FAT	GO:0015849~organic acid transport	0.000729387	SLC1A5, FOLR2, SLC22A12, SLC7A8, SLC22A6, SLC25A1, SLC6A18, AGXT, PDZK1	9
GOTERM_BP_FAT	GO:0042592~homeostatic process	0.000818103	KNG1, TF, CUBN, CCL2, SLC22A12, SLC37A4, PTH1R, SLC7A8, IGF2, MAL, ATP6V1B1, SLC9A3R1, APLP2, PCK1, HNF4A, AGT, MT2A, APOC3, SERPINE1, CD24, APOM, FTL	22
GOTERM_MF_FAT	GO:0004866~endopeptidase inhibitor activity	0.00089403	KNG1, SPINT2, SERPINF2, AGT, SERPINE1, SERPINB2, PAPLN, APLP2, WFDC2	9
GOTERM_BP_FAT	GO:0006006~glucose metabolic process	0.000909693	SORD, AKR1A1, SLC37A4, ALDOB, FBP1, IGF2, PCK2, PC, PCK1	9
GOTERM_BP_FAT	GO:0046394~carboxylic acid biosynthetic process	0.000989756	CTH, ASS1, AKR1A1, BHMT, PHGDH, PRODH2, ALDH4A1, PSAT1, AGXT	9
GOTERM_BP_FAT	GO:0016053~organic acid biosynthetic process	0.000989756	CTH, ASS1, AKR1A1, BHMT, PHGDH, PRODH2, ALDH4A1, PSAT1, AGXT	9
GOTERM_BP_FAT	GO:0009725~response to hormone stimulus	0.0010855	CCL2, GATM, ALDOB, FBP1, GGH, IGF2, AGXT, PCK1, KHK, UGT1A6, ALDH2, CD24, PRKACB, GNG7	14
GOTERM_BP_FAT	GO:0010033~response to organic substance	0.00120478	TF, HNF1B, CCL2, GATM, ALDOB, FBP1, GGH, IGF2, AGXT, PCK1, KHK, UGT1A6, HNF4A, SERPINF2, ALDH2, ABAT, SLC22A6, CD24, PRKACB, APOM, GNG7	21
GOTERM_MF_FAT	GO:0030414~peptidase inhibitor activity	0.00126534	KNG1, SPINT2, SERPINF2, AGT, SERPINE1, SERPINB2, PAPLN, APLP2, WFDC2	9
GOTERM_CC_FAT	GO:0005739~mitochondrion	0.00127467	ECHDC2, KMO, AGMAT, AGXT, AKR7A2, DMGDH, ALDH4A1, SLC25A1, CAT, AADAT, ACSM2B, ALDH6A1, GATM, SLC25A6, CYB5A, PCK2, OCIAD2, TST, ALDH1B1, ALDH2, MCCD1, PRODH2, COX6A1, ABAT, AGXT2, CTSB, PDZK1, ACSM4, PC	29
GOTERM_BP_FAT	GO:0055085~transmembrane transport	0.00128994	SLC5A2, CUBN, SLC12A1, SLC22A12, SLC25A6, SLC37A4, SLC22A8, SLC16A12, ATP6V1B1, AQP2, SLC47A2, FOLR2, SLC13A1, SLC22A6, SLC25A1, PDZK1, SLC22A1, SLC5A12	18
GOTERM_BP_FAT	GO:0006000~fructose metabolic process	0.0013083	KHK, SORD, ALDOB, FBP1	4
GOTERM_MF_FAT	GO:0016597~amino acid binding	0.00139372	FOLR2, FTCD, DPYS, DMGDH, AGXT, DDAH1	6
GOTERM_BP_FAT	GO:0009611~response to wounding	0.00160994	KNG1, TF, CCL2, GATM, KL, IGF2, NFKB1, CCL16, CXCL10, HNF4A, ITGA5, SERPINF2, SERPINE1, SERPINB2, VNN1, CTSB, CD24	17
GOTERM_BP_FAT	GO:0051262~protein tetramerization	0.0016298	CTH, GPX3, CDA, DPYS, CAT	5
GOTERM_MF_FAT	GO:0008235~metalloexopeptidase activity	0.00178869	PEPD, ENPEP, CPB2, DPEP1, XPNPEP2	5
GOTERM_CC_FAT	GO:0044429~mitochondrial part	0.00183814	ACSM2B, GATM, SLC25A6, CYB5A, KMO, AGXT, OCIAD2, TST, ALDH1B1, ALDH2, PRODH2, ABAT, DMGDH, COX6A1, ALDH4A1, SLC25A1, CAT, ACSM4, PC	19
GOTERM_MF_FAT	GO:0005496~steroid binding	0.00186152	ALDH1A1, HNF4A, KL, PGRMC1, APOC3, CALB1	6
GOTERM_BP_FAT	GO:0050730~regulation of peptidyl-tyrosine phosphorylation	0.00194139	HNF4A, AGT, CD81, IGF2, CD24, EGF	6
GOTERM_BP_FAT	GO:0009065~glutamine family amino acid catabolic process	0.00213101	PRODH2, ALDH4A1, DDAH1, FAH	4
GOTERM_BP_FAT	GO:0019439~aromatic compound catabolic process	0.00213101	ALDH1L1, PON1, KMO, FAH	4
GOTERM_BP_FAT	GO:0042493~response to drug	0.00216105	NAT8, UGT1A6, CCL2, SLC22A12, GGH, ABAT, LRP2, PDZK1, PNP, SLC47A2	10
GOTERM_BP_FAT	GO:0046487~glyoxylate metabolic process	0.0024667	HAO1, DAO, AGXT	3
GOTERM_BP_FAT	GO:0009719~response to endogenous stimulus	0.0025974	CCL2, GATM, ALDOB, FBP1, GGH, IGF2, AGXT, PCK1, KHK, UGT1A6, ALDH2, CD24, PRKACB, GNG7	14
GOTERM_BP_FAT	GO:0006820~anion transport	0.00274287	TST, SLC12A1, SLC22A12, SLC22A8, SLC13A1, SLC22A6, SLC25A1, SLC4A4	8
GOTERM_BP_FAT	GO:0046890~regulation of lipid biosynthetic process	0.00277815	HNF4A, AGT, APOC3, NFKB1, IGF2	5
GOTERM_BP_FAT	GO:0016051~carbohydrate biosynthetic process	0.00279943	SORD, ALDOB, FBP1, PCK2, PMM1, PC, PCK1	7
GOTERM_MF_FAT	GO:0015293~symporter activity	0.00288188	SLC5A2, SLC1A5, SLC12A1, SLC16A12, SLC13A1, SLC6A18, SLC4A4, SLC5A12	8
GOTERM_BP_FAT	GO:0046942~carboxylic acid transport	0.00319904	SLC1A5, FOLR2, SLC7A8, SLC22A6, SLC25A1, SLC6A18, AGXT, PDZK1	8
GOTERM_BP_FAT	GO:0019216~regulation of lipid metabolic process	0.00351314	HNF4A, AGT, CD81, APOC3, NFKB1, IGF2, APOM	7
GOTERM_BP_FAT	GO:0006790~sulfur metabolic process	0.00400165	CTH, GPX3, BHMT, PHGDH, GGT1, SEPP1, SMS	7
GOTERM_BP_FAT	GO:0019674~NAD metabolic process	0.00409825	ASPDH, ALDOB, KMO, PNP	4
GOTERM_MF_FAT	GO:0004857~enzyme inhibitor activity	0.0042833	KNG1, SPINT2, SERPINF2, AGT, APOC3, SERPINE1, SERPINB2, PAPLN, PDZD3, APLP2, WFDC2	11
GOTERM_BP_FAT	GO:0055088~lipid homeostasis	0.00438537	HNF4A, APOC3, IGF2, CD24, APOM	5
GOTERM_BP_FAT	GO:0055080~cation homeostasis	0.00442449	KNG1, TF, CCL2, AGT, MT2A, PTH1R, SLC7A8, CD24, ATP6V1B1, APLP2, FTL	11
GOTERM_BP_FAT	GO:0051289~protein homotetramerization	0.0045887	CTH, GPX3, CDA, DPYS	4
GOTERM_CC_FAT	GO:0005576~extracellular region	0.00465127	TF, FMOD, RARRES2, SORD, CCL2, UMOD, FXYD6, CTSL1, CXCL10, ISG15, FOLR2, SPINT2, AGT, APOC3, SERPINE1, GPX3, CDA, FGL2, SEPP1, EGF, IGKC, DEFB1, APOM, KNG1, TMPRSS2, KL, PM20D1, GGH, IGF2, PAPLN, CCL16, TINAG, ABP1, CLEC18A, SERPINF2, ACE2, SERPINB2, PON1, CTSB, LRP2, CPB2, MFAP5, WFDC2	43
GOTERM_CC_FAT	GO:0005759~mitochondrial matrix	0.00486876	TST, ACSM2B, ALDH1B1, ALDH2, ABAT, ALDH4A1, DMGDH, AGXT, PC, ACSM4	10
GOTERM_CC_FAT	GO:0031980~mitochondrial lumen	0.00486876	TST, ACSM2B, ALDH1B1, ALDH2, ABAT, ALDH4A1, DMGDH, AGXT, PC, ACSM4	10
GOTERM_BP_FAT	GO:0032101~regulation of response to external stimulus	0.00494175	KNG1, SERPINF2, AGT, SERPINE1, ACE2, IGF2, CD24, CPB2	8
GOTERM_MF_FAT	GO:0016805~dipeptidase activity	0.00501169	PEPD, CNDP2, DPEP1	3
GOTERM_CC_FAT	GO:0034366~spherical high-density lipoprotein particle	0.00522251	APOC3, PON1, APOM	3
GOTERM_BP_FAT	GO:0010035~response to inorganic substance	0.00557927	KHK, GATM, ALDOB, GPX3, SERPINE1, GGH, ABAT, NDRG1, CAT	9
GOTERM_BP_FAT	GO:0006811~ion transport	0.00562873	KCNJ16, SLC5A2, FXYD2, TF, SLC12A1, FXYD4, SLC22A12, SLC22A8, ATP6V1B1, FXYD6, TST, SLC13A1, SLC22A6, SLC25A1, SLC4A4, PDZD3, PDZK1, SLC5A12, FTL, SLC22A1	20
GOTERM_BP_FAT	GO:0045833~negative regulation of lipid metabolic process	0.0056723	APOC3, NFKB1, IGF2, APOM	4
GOTERM_BP_FAT	GO:0051241~negative regulation of multicellular organismal process	0.00583939	KNG1, LGMN, APOC3, SERPINE1, NFKB1, IGF2, CD24, CPB2	8
GOTERM_BP_FAT	GO:0043603~cellular amide metabolic process	0.00612842	ASPDH, ASS1, ALDOB, KMO, PNP	5
GOTERM_BP_FAT	GO:0046903~secretion	0.00615849	KNG1, HNF1B, DAB2, AGT, NPHS2, ATP6V1B1, LRP2, AMN, AGXT, AQP2, CXCL10	11
GOTERM_BP_FAT	GO:0010565~regulation of cellular ketone metabolic process	0.00652489	HNF4A, AGT, BHMT, APOC3, IGF2	5
GOTERM_BP_FAT	GO:0042401~biogenic amine biosynthetic process	0.00689686	DDC, AGMAT, SMS, BBOX1	4
GOTERM_BP_FAT	GO:0006206~pyrimidine base metabolic process	0.0071495	ALDH6A1, CDA, DPYS	3
GOTERM_MF_FAT	GO:0016645~oxidoreductase activity, acting on the CH-NH group of donors	0.00723596	ALDH1L1, PRODH2, ALDH4A1, DMGDH	4
GOTERM_MF_FAT	GO:0016831~carboxy-lyase activity	0.00723596	DDC, ACMSD, PCK2, PCK1	4
GOTERM_BP_FAT	GO:0050801~ion homeostasis	0.00758475	KNG1, TF, CCL2, PTH1R, SLC7A8, MAL, SLC9A3R1, ATP6V1B1, APLP2, AGT, MT2A, CD24, FTL	13
GOTERM_MF_FAT	GO:0004177~aminopeptidase activity	0.00795957	PEPD, ENPEP, CTSL1, XPNPEP2	4
GOTERM_BP_FAT	GO:0009636~response to toxin	0.00828011	DDC, SLC22A8, PON1, SLC7A8, PDZD3	5
GOTERM_BP_FAT	GO:0009991~response to extracellular stimulus	0.00845094	UGT1A6, CUBN, CCL2, HSD17B2, GATM, ALDOB, LRP2, APOM, AQP2	9
GOTERM_MF_FAT	GO:0015296~anion:cation symporter activity	0.00872433	SLC1A5, SLC12A1, SLC13A1, SLC4A4	4
GOTERM_CC_FAT	GO:0005773~vacuole	0.00940835	CUBN, TSPAN1, LGMN, ALDOB, GGH, CAT, CTSB, ATP6V1B1, LRP2, CTSL1	10
GOTERM_CC_FAT	GO:0005764~lysosome	0.0100527	CUBN, TSPAN1, LGMN, ALDOB, GGH, CAT, CTSB, LRP2, CTSL1	9
GOTERM_CC_FAT	GO:0000323~lytic vacuole	0.0100527	CUBN, TSPAN1, LGMN, ALDOB, GGH, CAT, CTSB, LRP2, CTSL1	9
GOTERM_MF_FAT	GO:0015294~solute:cation symporter activity	0.0100607	SLC5A2, SLC1A5, SLC12A1, SLC13A1, SLC6A18, SLC4A4	6
GOTERM_BP_FAT	GO:0007584~response to nutrient	0.0102275	UGT1A6, CUBN, CCL2, HSD17B2, GATM, LRP2, APOM	7
GOTERM_BP_FAT	GO:0014068~positive regulation of phosphoinositide 3-kinase cascade	0.0103074	AGT, IGF2, CAT	3
GOTERM_BP_FAT	GO:0006954~inflammatory response	0.0105091	KNG1, TF, CCL2, KL, SERPINF2, VNN1, NFKB1, IGF2, CD24, CCL16, CXCL10	11
GOTERM_MF_FAT	GO:0016813~hydrolase activity, acting on carbon-nitrogen (but not peptide) bonds, in linear amidines	0.011393	GATM, AGMAT, DDAH1	3
GOTERM_BP_FAT	GO:0006800~oxygen and reactive oxygen species metabolic process	0.0114506	AGT, GPX3, ACE2, CAT, CD24	5
GOTERM_BP_FAT	GO:0030193~regulation of blood coagulation	0.0114556	KNG1, SERPINF2, SERPINE1, CPB2	4
GOTERM_BP_FAT	GO:0014066~regulation of phosphoinositide 3-kinase cascade	0.0120775	AGT, IGF2, CAT	3
GOTERM_BP_FAT	GO:0006525~arginine metabolic process	0.0120775	ASS1, DDAH1, FAH	3
GOTERM_CC_FAT	GO:0030017~sarcomere	0.0124138	MYPN, PDLIM5, ANKRD2, PDLIM3, MYH6, FLNC	6
GOTERM_BP_FAT	GO:0009651~response to salt stress	0.0139703	AGT, KMO, AQP2	3
GOTERM_MF_FAT	GO:0004180~carboxypeptidase activity	0.014201	PEPD, CNDP2, ACE2, CPB2	4
GOTERM_MF_FAT	GO:0015297~antiporter activity	0.0143488	SLC25A6, SLC22A8, SLC22A6, SLC4A4, SLC47A2	5
GOTERM_BP_FAT	GO:0010817~regulation of hormone levels	0.0145166	UGT1A6, HNF1B, AGT, ACE2, DIO1, LRP2, ALDH9A1	7
GOTERM_BP_FAT	GO:0045926~negative regulation of growth	0.0147219	DAB2, CTH, HNF4A, AGT, LGMN, CDA	6
GOTERM_BP_FAT	GO:0031667~response to nutrient levels	0.0150307	UGT1A6, CUBN, CCL2, HSD17B2, GATM, ALDOB, LRP2, APOM	8
GOTERM_CC_FAT	GO:0042579~microbody	0.0151349	HAO1, ABP1, HAO2, DAO, CAT, AGXT	6
GOTERM_CC_FAT	GO:0005777~peroxisome	0.0151349	HAO1, ABP1, HAO2, DAO, CAT, AGXT	6
GOTERM_BP_FAT	GO:0046496~nicotinamide nucleotide metabolic process	0.0152614	ASPDH, ALDOB, KMO, PNP	4
GOTERM_BP_FAT	GO:0006769~nicotinamide metabolic process	0.0152614	ASPDH, ALDOB, KMO, PNP	4
GOTERM_MF_FAT	GO:0005542~folic acid binding	0.0154275	FOLR2, FTCD, DMGDH	3
GOTERM_MF_FAT	GO:0042802~identical protein binding	0.0155581	HNF1B, CUBN, ALDOB, FBP1, NFKB1, CLDN10, MYH6, AGXT, APLP2, HNF4A, PON1, ALDH2, ABAT, CDA, CAT, HPGD, FTL	17
GOTERM_BP_FAT	GO:0043434~response to peptide hormone stimulus	0.0159035	KHK, GATM, ALDOB, GGH, FBP1, IGF2, PCK1	7
GOTERM_BP_FAT	GO:0006835~dicarboxylic acid transport	0.0159823	SLC1A5, SLC22A6, AGXT	3
GOTERM_BP_FAT	GO:0042304~regulation of fatty acid biosynthetic process	0.0159823	HNF4A, AGT, APOC3	3
GOTERM_BP_FAT	GO:0006544~glycine metabolic process	0.0159823	PHGDH, DMGDH, AGXT	3
GOTERM_BP_FAT	GO:0019363~pyridine nucleotide biosynthetic process	0.0159823	ASPDH, KMO, PNP	3
GOTERM_BP_FAT	GO:0050818~regulation of coagulation	0.016311	KNG1, SERPINF2, SERPINE1, CPB2	4
GOTERM_BP_FAT	GO:0009820~alkaloid metabolic process	0.016311	ASPDH, ALDOB, KMO, PNP	4
GOTERM_BP_FAT	GO:0019362~pyridine nucleotide metabolic process	0.0174002	ASPDH, ALDOB, KMO, PNP	4
GOTERM_MF_FAT	GO:0042803~protein homodimerization activity	0.017471	HNF1B, CUBN, HNF4A, PON1, CDA, ABAT, NFKB1, MYH6, CAT, AGXT, HPGD	11
GOTERM_MF_FAT	GO:0043176~amine binding	0.0180444	FOLR2, FTCD, DPYS, DMGDH, AGXT, DDAH1	6
GOTERM_BP_FAT	GO:0030003~cellular cation homeostasis	0.0186483	KNG1, TF, CCL2, AGT, MT2A, PTH1R, CD24, APLP2, FTL	9
GOTERM_BP_FAT	GO:0006508~proteolysis	0.0195961	TMPRSS2, HPN, PEPD, ACY1, FBXO40, CNDP2, LGMN, PM20D1, MME, NFKB1, KLK1, ENPEP, TINAG, CTSL1, XPNPEP2, TMEM27, ISG15, ACE2, UBD, CTSB, CPB2, DPEP1, WFDC2	23
GOTERM_BP_FAT	GO:0015711~organic anion transport	0.0196978	SLC22A12, SLC22A8, SLC22A6, SLC25A1	4
GOTERM_BP_FAT	GO:0019748~secondary metabolic process	0.0199084	ASPDH, RARRES2, ALDOB, KMO, PNP	5
GOTERM_CC_FAT	GO:0030016~myofibril	0.0202728	MYPN, PDLIM5, ANKRD2, PDLIM3, MYH6, FLNC	6
GOTERM_BP_FAT	GO:0010043~response to zinc ion	0.0203503	KHK, ALDOB, GGH	3
GOTERM_CC_FAT	GO:0044449~contractile fiber part	0.0217153	MYPN, PDLIM5, ANKRD2, PDLIM3, MYH6, FLNC	6
GOTERM_BP_FAT	GO:0045834~positive regulation of lipid metabolic process	0.0221548	HNF4A, AGT, CD81, IGF2	4
GOTERM_MF_FAT	GO:0031402~sodium ion binding	0.0228933	SLC5A2, FXYD2, SLC12A1, SLC13A1, SLC4A4, SLC5A12	6
GOTERM_BP_FAT	GO:0050731~positive regulation of peptidyl-tyrosine phosphorylation	0.0234431	AGT, CD81, IGF2, CD24	4
GOTERM_CC_FAT	GO:0005905~coated pit	0.0238453	DAB2, CUBN, CDHR5, LRP2	4
GOTERM_MF_FAT	GO:0030246~carbohydrate binding	0.0249615	KNG1, ABP1, GALM, CLEC18A, SORD, CCL2, ALDOB, MRC2, FBP1, CD24, TINAG	11
GOTERM_MF_FAT	GO:0016638~oxidoreductase activity, acting on the CH-NH2 group of donors	0.0250219	ASPDH, ABP1, DAO	3
GOTERM_BP_FAT	GO:0009084~glutamine family amino acid biosynthetic process	0.0251551	ASS1, PRODH2, ALDH4A1	3
GOTERM_BP_FAT	GO:0006873~cellular ion homeostasis	0.0253806	KNG1, TF, CCL2, AGT, MT2A, PTH1R, MAL, CD24, SLC9A3R1, APLP2, FTL	11
GOTERM_BP_FAT	GO:0019482~beta-alanine metabolic process	0.0259977	ALDH6A1, DPYS	2
GOTERM_BP_FAT	GO:0033500~carbohydrate homeostasis	0.0261394	SLC37A4, SERPINE1, IGF2, PCK1	4
GOTERM_BP_FAT	GO:0042593~glucose homeostasis	0.0261394	SLC37A4, SERPINE1, IGF2, PCK1	4
GOTERM_BP_FAT	GO:0019217~regulation of fatty acid metabolic process	0.0261394	HNF4A, AGT, APOC3, IGF2	4
GOTERM_BP_FAT	GO:0010038~response to metal ion	0.0272205	KHK, GATM, ALDOB, GGH, ABAT, NDRG1	6
GOTERM_MF_FAT	GO:0004611~phosphoenolpyruvate carboxykinase activity	0.0273855	PCK2, PCK1	2
GOTERM_MF_FAT	GO:0016899~oxidoreductase activity, acting on the CH-OH group of donors, oxygen as acceptor	0.0273855	HAO1, HAO2	2
GOTERM_MF_FAT	GO:0003973~(S)-2-hydroxy-acid oxidase activity	0.0273855	HAO1, HAO2	2
GOTERM_MF_FAT	GO:0004613~phosphoenolpyruvate carboxykinase (GTP) activity	0.0273855	PCK2, PCK1	2
GOTERM_BP_FAT	GO:0032374~regulation of cholesterol transport	0.0277133	APOC3, PON1, NFKB1	3
GOTERM_BP_FAT	GO:0034369~plasma lipoprotein particle remodeling	0.0277133	AGT, APOC3, APOM	3
GOTERM_BP_FAT	GO:0034367~macromolecular complex remodeling	0.0277133	AGT, APOC3, APOM	3
GOTERM_BP_FAT	GO:0034368~protein-lipid complex remodeling	0.0277133	AGT, APOC3, APOM	3
GOTERM_BP_FAT	GO:0032371~regulation of sterol transport	0.0277133	APOC3, PON1, NFKB1	3
GOTERM_BP_FAT	GO:0007626~locomotory behavior	0.0278427	CCL2, ABAT, SEPP1, CCL16, DEFB1, CALB1, APLP2, GNG7, CXCL10	9
GOTERM_BP_FAT	GO:0055082~cellular chemical homeostasis	0.0279116	KNG1, TF, CCL2, AGT, MT2A, PTH1R, MAL, CD24, SLC9A3R1, APLP2, FTL	11
GOTERM_BP_FAT	GO:0006814~sodium ion transport	0.0280201	SLC5A2, FXYD2, SLC12A1, SLC13A1, SLC4A4, SLC5A12	6
GOTERM_CC_FAT	GO:0043292~contractile fiber	0.028147	MYPN, PDLIM5, ANKRD2, PDLIM3, MYH6, FLNC	6
GOTERM_BP_FAT	GO:0030005~cellular di-, tri-valent inorganic cation homeostasis	0.0298272	KNG1, TF, CCL2, MT2A, PTH1R, CD24, APLP2, FTL	8
GOTERM_BP_FAT	GO:0006865~amino acid transport	0.0303486	SLC1A5, FOLR2, SLC7A8, SLC6A18, PDZK1	5
GOTERM_BP_FAT	GO:0046889~positive regulation of lipid biosynthetic process	0.0303713	HNF4A, AGT, IGF2	3
GOTERM_BP_FAT	GO:0006733~oxidoreduction coenzyme metabolic process	0.0304822	ASPDH, ALDOB, KMO, PNP	4
GOTERM_MF_FAT	GO:0015301~anion:anion antiporter activity	0.0305208	SLC22A8, SLC22A6, SLC4A4	3
GOTERM_BP_FAT	GO:0006952~defense response	0.0312031	KNG1, TF, CCL2, KL, NFKB1, IGF2, UMOD, CCL16, CXCL10, SERPINF2, VNN1, CD24, DEFB1, APOM, GNG7	15
GOTERM_BP_FAT	GO:0006518~peptide metabolic process	0.032009	CTH, GPX3, MME, GGT1	4
GOTERM_BP_FAT	GO:0030308~negative regulation of cell growth	0.0325354	DAB2, CTH, HNF4A, AGT, CDA	5
GOTERM_CC_FAT	GO:0005829~cytosol	0.0327717	PDLIM5, ALDOB, DPYS, UPP2, KMO, NFKB1, PNP, CALB1, FAH, ALDH1A1, AKR1A1, CDA, PRKACB, CAT, APOM, FTL, AADAT, ACY1, UPB1, ACMSD, GGH, FBP1, PCK1, TXNDC17, PDZD3, SMS, HPGD, ALDH9A1	28
GOTERM_MF_FAT	GO:0046906~tetrapyrrole binding	0.0330258	CUBN, PGRMC1, CYP2D6, CYP2A6, CYB5A, CAT	6
GOTERM_MF_FAT	GO:0004175~endopeptidase activity	0.035072	TMPRSS2, HPN, LGMN, SERPINE1, SERPINB2, MME, PAPLN, CTSB, KLK1, TINAG, CTSL1	11
GOTERM_BP_FAT	GO:0008015~blood circulation	0.0355865	KNG1, AGT, ACE2, ABAT, MYH6, AQP2, CXCL10	7
GOTERM_BP_FAT	GO:0003013~circulatory system process	0.0355865	KNG1, AGT, ACE2, ABAT, MYH6, AQP2, CXCL10	7
GOTERM_CC_FAT	GO:0031225~anchored to membrane	0.0359358	FOLR2, VNN1, UMOD, CD24, DNAJC5G, DNAJA4, DPEP1, XPNPEP2	8
GOTERM_BP_FAT	GO:0042058~regulation of epidermal growth factor receptor signaling pathway	0.0359745	AGT, EGF, APLP2	3
GOTERM_BP_FAT	GO:0030195~negative regulation of blood coagulation	0.0359745	KNG1, SERPINE1, CPB2	3
GOTERM_BP_FAT	GO:0009112~nucleobase metabolic process	0.0359745	ALDH6A1, CDA, DPYS	3
GOTERM_BP_FAT	GO:0000096~sulfur amino acid metabolic process	0.0359745	CTH, BHMT, SMS	3
GOTERM_BP_FAT	GO:0051260~protein homooligomerization	0.0359846	CTH, HAO2, GPX3, CDA, DPYS	5
GOTERM_MF_FAT	GO:0046983~protein dimerization activity	0.037175	HNF1B, ACY1, CUBN, CNDP2, PM20D1, NFKB1, MYH6, AGXT, HNF4A, PON1, CDA, ABAT, CAT, HPGD	14
GOTERM_BP_FAT	GO:0055066~di-, tri-valent inorganic cation homeostasis	0.0376366	KNG1, TF, CCL2, MT2A, PTH1R, CD24, APLP2, FTL	8
GOTERM_MF_FAT	GO:0015300~solute:solute antiporter activity	0.0382875	SLC25A6, SLC22A8, SLC22A6, SLC4A4	4
GOTERM_BP_FAT	GO:0042327~positive regulation of phosphorylation	0.0383972	AGT, CD81, IGF2, CD24, EGF	5
GOTERM_BP_FAT	GO:0006564~L-serine biosynthetic process	0.0387434	PHGDH, PSAT1	2
GOTERM_BP_FAT	GO:0019859~thymine metabolic process	0.0387434	ALDH6A1, DPYS	2
GOTERM_BP_FAT	GO:0006208~pyrimidine base catabolic process	0.0387434	ALDH6A1, DPYS	2
GOTERM_BP_FAT	GO:0046113~nucleobase catabolic process	0.0387434	ALDH6A1, DPYS	2
GOTERM_BP_FAT	GO:0034442~regulation of lipoprotein oxidation	0.0387434	PON1, APOM	2
GOTERM_BP_FAT	GO:0006210~thymine catabolic process	0.0387434	ALDH6A1, DPYS	2
GOTERM_BP_FAT	GO:0046434~organophosphate catabolic process	0.0387434	ASPDH, PON1	2
GOTERM_BP_FAT	GO:0002035~brain renin-angiotensin system	0.0387434	AGT, ACE2	2
GOTERM_BP_FAT	GO:0046813~virion attachment, binding of host cell surface receptor	0.0387434	CD81, ACE2	2
GOTERM_BP_FAT	GO:0006521~regulation of cellular amino acid metabolic process	0.0387434	BHMT, IGF2	2
GOTERM_BP_FAT	GO:0034443~negative regulation of lipoprotein oxidation	0.0387434	PON1, APOM	2
GOTERM_BP_FAT	GO:0009066~aspartate family amino acid metabolic process	0.0389139	BHMT, PHGDH, SMS	3
GOTERM_BP_FAT	GO:0051180~vitamin transport	0.0389139	CUBN, FOLR2, PDZK1	3
GOTERM_BP_FAT	GO:0042060~wound healing	0.0395652	KNG1, HNF4A, GATM, ITGA5, SERPINE1, SERPINB2, IGF2	7
GOTERM_BP_FAT	GO:0002526~acute inflammatory response	0.0396375	TF, KL, SERPINF2, VNN1, IGF2	5
GOTERM_MF_FAT	GO:0030984~kininogen binding	0.0407972	CTSB, CTSL1	2
GOTERM_MF_FAT	GO:0008453~alanine-glyoxylate transaminase activity	0.0407972	AGXT2, AGXT	2
GOTERM_MF_FAT	GO:0008241~peptidyl-dipeptidase activity	0.0407972	ACE2, TMEM27	2
GOTERM_BP_FAT	GO:0045792~negative regulation of cell size	0.0409005	DAB2, CTH, HNF4A, AGT, CDA	5
GOTERM_BP_FAT	GO:0045937~positive regulation of phosphate metabolic process	0.0421862	AGT, CD81, IGF2, CD24, EGF	5
GOTERM_BP_FAT	GO:0010562~positive regulation of phosphorus metabolic process	0.0421862	AGT, CD81, IGF2, CD24, EGF	5
GOTERM_BP_FAT	GO:0032868~response to insulin stimulus	0.0421862	KHK, GGH, FBP1, IGF2, PCK1	5
GOTERM_BP_FAT	GO:0008217~regulation of blood pressure	0.0421862	AGT, ACE2, ABAT, MYH6, AQP2	5
GOTERM_CC_FAT	GO:0031674~I band	0.0422615	PDLIM5, ANKRD2, PDLIM3, FLNC	4
GOTERM_BP_FAT	GO:0019725~cellular homeostasis	0.0426874	KNG1, TF, CCL2, SLC22A12, AGT, MT2A, PTH1R, MAL, CD24, SLC9A3R1, APLP2, FTL	12
GOTERM_BP_FAT	GO:0009743~response to carbohydrate stimulus	0.0437896	KHK, HNF1B, HNF4A, ALDOB	4
GOTERM_BP_FAT	GO:0007610~behavior	0.0443528	CCL2, ITGA5, AGT, ACE2, ABAT, SEPP1, CCL16, DEFB1, CALB1, APLP2, GNG7, CXCL10	12
GOTERM_BP_FAT	GO:0050819~negative regulation of coagulation	0.0450541	KNG1, SERPINE1, CPB2	3
GOTERM_MF_FAT	GO:0016811~hydrolase activity, acting on carbon-nitrogen (but not peptide) bonds, in linear amides	0.0457873	ACY1, UPB1, VNN1, CAT	4
GOTERM_BP_FAT	GO:0006631~fatty acid metabolic process	0.0459151	AKR1C3, HAO1, ACSM2B, HAO2, ECHDC2, HPGD, ACSM4	7
GOTERM_CC_FAT	GO:0044463~cell projection part	0.0477556	SLC5A2, CUBN, SLC22A12, ITGA5, PTH1R, CD24, LRP2, PDZK1	8
GOTERM_CC_FAT	GO:0034364~high-density lipoprotein particle	0.0478701	APOC3, PON1, APOM	3
GOTERM_BP_FAT	GO:0034762~regulation of transmembrane transport	0.0482494	IGF2, SLC9A3R1, PDZK1	3
GOTERM_CC_FAT	GO:0044459~plasma membrane part	0.0493439	SLC5A2, FXYD2, TF, SLC22A12, PTH1R, SLC7A8, MME, UMOD, CLDN10, ENPEP, ATP6V1B1, AQP2, UGT1A6, SLC1A5, AKR1A1, SLC22A6, CD24, SLC4A4, APOM, GNG7, SLC22A1, TMPRSS2, HPN, SLC12A1, CUBN, KL, TMBIM6, SLC22A8, MAL, CYB5A, MYH6, SLC9A3R1, SLC6A18, ITGA5, NPHS2, CD81, CTSB, TM4SF1, LRP2, PDZD3, PDZK1	41
GOTERM_BP_FAT	GO:0033860~regulation of NAD(P)H oxidase activity	0.0513233	AGT, IGF2	2
GOTERM_BP_FAT	GO:0006562~proline catabolic process	0.0513233	PRODH2, ALDH4A1	2
GOTERM_BP_FAT	GO:0009448~gamma-aminobutyric acid metabolic process	0.0513233	PHGDH, ABAT	2
GOTERM_BP_FAT	GO:0001561~fatty acid alpha-oxidation	0.0513233	HAO1, HAO2	2
GOTERM_BP_FAT	GO:0046174~polyol catabolic process	0.0513233	SORD, MIOX	2
GOTERM_BP_FAT	GO:0045471~response to ethanol	0.0513616	UGT1A6, CCL2, GGH, ABAT	4
GOTERM_BP_FAT	GO:0006749~glutathione metabolic process	0.0515245	CTH, GPX3, GGT1	3
GOTERM_BP_FAT	GO:0003014~renal system process	0.0515245	KNG1, AGT, AQP2	3
GOTERM_MF_FAT	GO:0008509~anion transmembrane transporter activity	0.0527936	SLC1A5, SLC12A1, SLC22A8, SLC13A1, SLC22A6, SLC4A4	6
GOTERM_MF_FAT	GO:0005499~vitamin D binding	0.0540251	KL, CALB1	2
GOTERM_MF_FAT	GO:0004032~aldehyde reductase activity	0.0540251	AKR1A1, AKR7A2	2
GOTERM_MF_FAT	GO:0050327~testosterone 17-beta-dehydrogenase activity	0.0540251	AKR1C3, HSD17B2	2
GOTERM_BP_FAT	GO:0008361~regulation of cell size	0.0545311	DAB2, HPN, CTH, HNF4A, AGT, CDA, IGF2	7
GOTERM_BP_FAT	GO:0015758~glucose transport	0.054877	SLC5A2, SLC37A4, IGF2	3
GOTERM_BP_FAT	GO:0008645~hexose transport	0.0583041	SLC5A2, SLC37A4, IGF2	3
GOTERM_BP_FAT	GO:0032368~regulation of lipid transport	0.0583041	APOC3, PON1, NFKB1	3
GOTERM_BP_FAT	GO:0031099~regeneration	0.0616536	CCL2, GATM, SERPINE1, LRP2	4
GOTERM_BP_FAT	GO:0009108~coenzyme biosynthetic process	0.0616536	ASPDH, GGT1, KMO, PNP	4
GOTERM_BP_FAT	GO:0015749~monosaccharide transport	0.0618035	SLC5A2, SLC37A4, IGF2	3
GOTERM_BP_FAT	GO:0051187~cofactor catabolic process	0.0618035	ASPDH, UGT1A6, ALDH1L1	3
GOTERM_MF_FAT	GO:0030145~manganese ion binding	0.0622528	PEPD, AGMAT, PCK2, PC, XPNPEP2, PCK1	6
GOTERM_MF_FAT	GO:0005506~iron ion binding	0.0635074	TF, PGRMC1, CYP2D6, MIOX, CYP2A6, CYB5A, CAT, BBOX1, FTL	9
GOTERM_BP_FAT	GO:0009437~carnitine metabolic process	0.0637394	ALDH9A1, BBOX1	2
GOTERM_BP_FAT	GO:0006577~betaine metabolic process	0.0637394	ALDH9A1, BBOX1	2
GOTERM_BP_FAT	GO:0042454~ribonucleoside catabolic process	0.0637394	CDA, PNP	2
GOTERM_BP_FAT	GO:0006979~response to oxidative stress	0.0647233	GATM, GPX3, SERPINE1, VNN1, SEPP1, CAT	6
GOTERM_BP_FAT	GO:0006970~response to osmotic stress	0.0653726	AGT, KMO, AQP2	3
GOTERM_MF_FAT	GO:0002054~nucleobase binding	0.0670715	DPYS, PNP	2
GOTERM_MF_FAT	GO:0016841~ammonia-lyase activity	0.0670715	FTCD, SDSL	2
GOTERM_MF_FAT	GO:0004046~aminoacylase activity	0.0670715	ACY1, CAT	2
GOTERM_CC_FAT	GO:0016323~basolateral plasma membrane	0.0676045	TF, ITGA5, SLC22A8, PTH1R, SLC22A6, MYH6, ATP6V1B1	7
GOTERM_CC_FAT	GO:0005743~mitochondrial inner membrane	0.0679248	TST, GATM, SLC25A6, PRODH2, COX6A1, SLC25A1, KMO, OCIAD2, PC	9
GOTERM_BP_FAT	GO:0032409~regulation of transporter activity	0.0690091	PON1, IGF2, SLC9A3R1	3
GOTERM_BP_FAT	GO:0015837~amine transport	0.0691777	SLC1A5, FOLR2, SLC7A8, SLC6A18, PDZK1	5
GOTERM_MF_FAT	GO:0008430~selenium binding	0.0716122	GPX3, SEPP1, DIO1	3
GOTERM_MF_FAT	GO:0016684~oxidoreductase activity, acting on peroxide as acceptor	0.0716122	TXNDC17, GPX3, CAT	3
GOTERM_MF_FAT	GO:0004601~peroxidase activity	0.0716122	TXNDC17, GPX3, CAT	3
GOTERM_CC_FAT	GO:0005740~mitochondrial envelope	0.0724465	TST, GATM, SLC25A6, PRODH2, COX6A1, CYB5A, SLC25A1, KMO, CAT, OCIAD2, PC	11
GOTERM_BP_FAT	GO:0043648~dicarboxylic acid metabolic process	0.0727106	ACMSD, PC, PCK1	3
GOTERM_BP_FAT	GO:0045922~negative regulation of fatty acid metabolic process	0.0759939	APOC3, IGF2	2
GOTERM_BP_FAT	GO:0007168~receptor guanylyl cyclase signaling pathway	0.0759939	PDZD3, GNG7	2
GOTERM_BP_FAT	GO:0019062~virion attachment to host cell surface receptor	0.0759939	CD81, ACE2	2
GOTERM_BP_FAT	GO:0050748~negative regulation of lipoprotein metabolic process	0.0759939	PON1, APOM	2
GOTERM_BP_FAT	GO:0003073~regulation of systemic arterial blood pressure	0.0764748	AGT, ACE2, AQP2	3
GOTERM_MF_FAT	GO:0004197~cysteine-type endopeptidase activity	0.0771607	LGMN, CTSB, TINAG, CTSL1	4
GOTERM_BP_FAT	GO:0001932~regulation of protein amino acid phosphorylation	0.0775065	HNF4A, AGT, CD81, IGF2, CD24, EGF	6
GOTERM_BP_FAT	GO:0050727~regulation of inflammatory response	0.0775308	AGT, ACE2, IGF2, CD24	4
GOTERM_BP_FAT	GO:0051259~protein oligomerization	0.0789078	CTH, HAO2, GPX3, CDA, DPYS, CAT	6
GOTERM_BP_FAT	GO:0051384~response to glucocorticoid stimulus	0.082366	UGT1A6, CCL2, ALDOB, AGXT	4
GOTERM_MF_FAT	GO:0020037~heme binding	0.0862294	PGRMC1, CYP2D6, CYP2A6, CYB5A, CAT	5
GOTERM_CC_FAT	GO:0032994~protein-lipid complex	0.0867418	APOC3, PON1, APOM	3
GOTERM_CC_FAT	GO:0034358~plasma lipoprotein particle	0.0867418	APOC3, PON1, APOM	3
GOTERM_CC_FAT	GO:0005886~plasma membrane	0.0870798	SLC5A2, SLC22A12, SLC16A12, SLC7A8, ENPEP, AQP2, SLC1A5, SPINT2, SERPINE1, VNN1, SLC22A6, CAT, SLC4A4, APOM, DPEP1, GNG7, SLC22A1, CA12, SLC22A8, CYB5A, CDHR5, MYH6, SLC9A3R1, FLNC, GPR98, CD81, CTSB, TM4SF1, TF, FXYD2, PTH1R, MME, CLDN10, UMOD, ATP6V1B1, FXYD6, APLP2, SLC47A2, UGT1A6, FOLR2, AKR1A1, NDRG1, CD24, EGF, TMPRSS2, HPN, SLC12A1, CUBN, KL, TMBIM6, MAL, SLC6A18, XPNPEP2, TST, CDH16, ITG…	63
GOTERM_MF_FAT	GO:0050661~NADP or NADPH binding	0.0878106	ASPDH, MIOX, CAT	3
GOTERM_BP_FAT	GO:0009164~nucleoside catabolic process	0.088089	CDA, PNP	2
GOTERM_BP_FAT	GO:0032372~negative regulation of sterol transport	0.088089	APOC3, NFKB1	2
GOTERM_BP_FAT	GO:0003071~renal system process involved in regulation of systemic arterial blood pressure	0.088089	AGT, AQP2	2
GOTERM_BP_FAT	GO:0032375~negative regulation of cholesterol transport	0.088089	APOC3, NFKB1	2
GOTERM_BP_FAT	GO:0055092~sterol homeostasis	0.0881213	APOC3, CD24, APOM	3
GOTERM_BP_FAT	GO:0042632~cholesterol homeostasis	0.0881213	APOC3, CD24, APOM	3
GOTERM_BP_FAT	GO:0019935~cyclic-nucleotide-mediated signaling	0.0910952	CCL2, AGT, PTH1R, PRKACB, PDZD3	5
GOTERM_MF_FAT	GO:0047760~butyrate-CoA ligase activity	0.09263	ACSM2B, ACSM4	2
GOTERM_MF_FAT	GO:0008289~lipid binding	0.093484	RBP5, ALDH1A1, ALDH6A1, HNF4A, KL, PGRMC1, APOC3, PON1, VNN1, MAL, CALB1	11
GOTERM_CC_FAT	GO:0019866~organelle inner membrane	0.0937287	TST, GATM, SLC25A6, PRODH2, COX6A1, SLC25A1, KMO, OCIAD2, PC	9
GOTERM_BP_FAT	GO:0008284~positive regulation of cell proliferation	0.0940381	CCL2, AGT, CD81, PTH1R, ROGDI, IGF2, CD24, EGF, PNP, CXCL10	10
GOTERM_MF_FAT	GO:0031420~alkali metal ion binding	0.0957912	KCNJ16, SLC5A2, FXYD2, SLC12A1, SLC13A1, SLC4A4, SLC5A12	7
GOTERM_BP_FAT	GO:0051341~regulation of oxidoreductase activity	0.0961592	AGT, NFKB1, IGF2	3
GOTERM_BP_FAT	GO:0019751~polyol metabolic process	0.0961592	SORD, MIOX, PCK1	3
GOTERM_BP_FAT	GO:0006953~acute-phase response	0.0961592	TF, SERPINF2, IGF2	3
GOTERM_BP_FAT	GO:0032870~cellular response to hormone stimulus	0.097038	ALDH2, FBP1, IGF2, PRKACB, GNG7	5
