# Supplementary material for: Comparative transcriptomic and proteomic analyses provide insights into the key genes involved in high-altitude adaptation in the Tibetan pig
Source: Sci Rep. 2017 Jun 16;7:3654. doi: 10.1038/s41598-017-03976-3 (PMC5473931; doi:10.1038/s41598-017-03976-3)
Supplement: Supplementary file 4 — Supplementary Table S6 [file 41598_2017_3976_MOESM4_ESM.xls]

## Sheet: List
Table S6. Functional analysis of differentially expressed genes (DEGs) using IPA
Table S6-1. Functional analysis of DEGs in IPA for TH vs.YH
Table S6-2. Functional analysis of DEGs in IPA for TL vs. YL
Table S6-3. Functional analysis of DEGs in IPA for TH vs. TL
Table S6-4. Functional analysis of DEGs in IPA for YH vs. YL

## Sheet: Table S6-1
Table S6-1. Functional analysis of DEGs in IPA for TH vs. YH
Canonical Pathways				Specific functions identified with IPA for the differentially-expressed genes
Ingenuity Canonical Pathways	P-value	Molecules		Category	Function Annotation	P-value	Molecules	Count
Hepatic Fibrosis / Hepatic Stellate Cell Activation	0.0384733	FN1,CTGF,CCL5,A2M,FGF1		Antimicrobial Response	inhibition of virus	0.00016	A2M,CCL5,SLPI	3
Sertoli Cell-Sertoli Cell Junction Signaling	0.11908	ITGA5,TUBA1C,A2M,TUBA1B		Antimicrobial Response	inhibition of HIV	0.00177	CCL5,SLPI	2
Agranulocyte Adhesion and Diapedesis	0.125	FN1,CCL23,ITGA5,CCL5		Cancer	mammary tumor	2.27e-09	ATF3,BTG2,CCL5,CD151,CD44,CKM,CNN1,CTGF,DECR1,DUSP1,EGR1,EIF4B,FGF1,FN1,JUNB,NR4A1,PFN1,SLPI,TUBA1B,TUBA1C	20
Actin Cytoskeleton Signaling	0.146604	FN1,PFN1,ITGA5,FGF1		Cancer	metastasis	9.47e-09	ANXA5,ATF3,B2M,CD151,CD44,CNN1,CTGF,FGF1,FN1,ITGA5,NR4A1,PDLIM3,TGM2,TUBA1C	14
Rac Signaling	0.153893	CD44,ITGA5,ANK1		Cancer	breast or ovarian cancer	1.55e-08	ATF3,B2M,BTG2,CD44,CKM,CNN1,CTGF,DPP4,DUSP1,EGR1,EIF4B,FGF1,FN1,JUNB,NR4A1,PFN1,SLPI,TGM2,TUBA1B,TUBA1C	20
Glucocorticoid Receptor Signaling	0.181747	DUSP1,SLPI,CCL5,A2M		Cancer	growth of tumor	5.15e-08	ANXA2,ATF3,BTG2,CD151,CD44,CTGF,DPP4,DUSP1,EGR1,FGF1,FN1,ITGA5,NR4A1,SLPI,TGM2	15
Epithelial Adherens Junction Signaling	0.204476	TUBA1C,TUBA1B,FGF1		Cancer	proliferation of tumor cells	1.29e-07	ANXA2,ATF3,BTG2,CD151,CD44,CTGF,DPP4,DUSP1,EGR1,FGF1,NR4A1,SLPI,TGM2	13
Germ Cell-Sertoli Cell Junction Signaling	0.216134	TUBA1C,A2M,TUBA1B		Cancer	head and neck tumor	1.63e-07	ANXA2,BTG2,CD44,CNN1,CTGF,DUSP1,EGR1,FGF1,FN1,ITGA5,PINK1,SLPI,TGM2,TUBA1C	14
Nur77 Signaling in T Lymphocytes	0.231647	HDAC9,NR4A1		Cancer	breast cancer	2.39e-07	ATF3,BTG2,CD44,CKM,CNN1,CTGF,DUSP1,EGR1,EIF4B,FGF1,FN1,JUNB,NR4A1,PFN1,SLPI,TUBA1B,TUBA1C	17
Granulocyte Adhesion and Diapedesis	0.236514	CCL23,ITGA5,CCL5		Cancer	head and neck cancer	1.52e-06	BTG2,CD44,CNN1,CTGF,DUSP1,FGF1,FN1,ITGA5,PINK1,SLPI,TGM2,TUBA1C	12
Clathrin-mediated Endocytosis Signaling	0.25	ITGA5,FGF1,APOD		Cancer	oral cancer	1.52e-06	CNN1,CTGF,DUSP1,FGF1,FN1,TGM2,TUBA1C	7
Remodeling of Epithelial Adherens Junctions	0.260616	TUBA1C,TUBA1B		Cancer	oral squamous cell carcinoma	4.47e-06	CNN1,CTGF,FGF1,FN1,TGM2,TUBA1C	6
Creatine-phosphate Biosynthesis	0.264255	CKM		Cancer	invasion of tumor	4.68e-06	ANXA2,CD151,CTGF,ITGA5,SLPI	5
Caveolar-mediated Endocytosis Signaling	0.273573	B2M,ITGA5		Cancer	genital tumor	6.71e-06	ANXA2,APOD,B2M,CCL5,CD44,DPP4,DUSP1,FGF1,FN1,JUNB,SLPI,TGM2,TUBA1C	13
Phospholipase C Signaling	0.301452	TGM2,HDAC9,ITGA5		Cancer	benign neoplasia	6.72e-06	ANXA2,ANXA5,CD44,CKM,CTGF,DUSP1,EGR1,NR4A1,SLPI,TGM2,TUBA1C	11
Virus Entry via Endocytic Pathways	0.30566	B2M,ITGA5		Cancer	squamous-cell carcinoma	1.53e-05	BTG2,CD44,CKM,CNN1,CTGF,FGF1,FN1,SLPI,TGM2,TUBA1C	10
Axonal Guidance Signaling	0.307786	PFN1,ITGA5,TUBA1C,TUBA1B		Cancer	ovarian tumor	1.61e-05	B2M,DPP4,DUSP1,FGF1,FN1,JUNB,SLPI,TGM2,TUBA1C	9
Communication between Innate and Adaptive Immune Cells	0.307786	B2M,CCL5		Cancer	lung tumor	1.93e-05	ANXA2,ATF3,B2M,CD151,CD44,FN1,HDAC9,ITGA5,NR4A1,PFKM,PINK1,TUBA1C	12
Pathogenesis of Multiple Sclerosis	0.314253	CCL5		Cancer	lymphomagenesis	2.71e-05	B2M,BTG2,CD44,DPP4,EGR1,FN1,HDAC9,JUNB,TUBA1C	9
Leucine Degradation I	0.314253	HMGCL		Cancer	growth of malignant tumor	3.45e-05	BTG2,CD151,CD44,CTGF,DUSP1,EGR1,FGF1,NR4A1	8
Role of Pattern Recognition Receptors in Recognition of Bacteria and Viruses	0.31864	C1QC,CCL5		Cancer	neoplasia of tumor cell lines	3.89e-05	ATF3,CD151,CNN1,DPP4,EGR1,FN1	6
Ketogenesis	0.334482	HMGCL		Cancer	ovarian cancer	5.15e-05	B2M,DPP4,FGF1,FN1,JUNB,SLPI,TGM2,TUBA1C	8
Role of Tissue Factor in Cancer	0.343885	CTGF,EGR1		Cancer	neoplasia of cells	5.49e-05	ATF3,CD151,CD44,CNN1,DPP4,EGR1,FN1	7
14-3-3-mediated Signaling	0.356013	TUBA1C,TUBA1B		Cancer	endocrine gland tumor	5.62e-05	ANXA2,CTGF,EGR1,FN1,ITGA5,SLPI,TGM2,TUBA1C	8
Chondroitin Sulfate Degradation (Metazoa)	0.358489	CD44		Cancer	lung cancer	6.01e-05	ANXA2,ATF3,B2M,CD151,CD44,FN1,HDAC9,ITGA5,PFKM,PINK1,TUBA1C	11
Dermatan Sulfate Degradation (Metazoa)	0.366021	CD44		Cancer	HER2-negative breast cancer	6.41e-05	CTGF,EGR1,FGF1,JUNB,TUBA1C	5
AMPK Signaling	0.384219	CKM,PFKM		Cancer	metastasis of cells	8.53e-05	ATF3,CD151,CD44,CNN1,FN1	5
Differential Regulation of Cytokine Production in Macrophages and T Helper Cells by IL-17A and IL-17F	0.386891	CCL5		Cancer	proliferation of cancer cells	8.74e-05	BTG2,CD151,CD44,DUSP1,EGR1,FGF1,NR4A1	7
Differential Regulation of Cytokine Production in Intestinal Epithelial Cells by IL-17A and IL-17F	0.41466	CCL5		Cancer	differentiation of acute myeloblastic leukemia cells	0.000117	CD44,EGR1	2
Gap Junction Signaling	0.41466	TUBA1C,TUBA1B		Cancer	T-cell non-Hodgkin's disease	0.000147	DPP4,EGR1,FN1,HDAC9,TUBA1C	5
Glycolysis I	0.420448	PFKM		Cancer	neoplasia of melanoma cell lines	0.00016	CNN1,DPP4,FN1	3
Cdc42 Signaling	0.423373	B2M,ITGA5		Cancer	metastasis of tumor cell lines	0.000228	ATF3,CD151,CNN1,FN1	4
IL-17A Signaling in Gastric Cells	0.426317	CCL5		Cancer	non-Hodgkin's disease	0.000256	B2M,BTG2,DPP4,EGR1,FN1,HDAC9,TUBA1C	7
Lipid Antigen Presentation by CD1	0.429283	B2M		Cancer	renal cancer	0.000426	ANXA2,ANXA5,BTG2,CD44,FN1,TUBA1C	6
Acute Phase Response Signaling	0.432269	FN1,A2M		Cancer	uterine serous papillary cancer	0.000442	ANXA2,APOD,CNN1,PDLIM3,SLPI	5
RhoGDI Signaling	0.441351	CD44,ITGA5		Cancer	non-small cell lung cancer	0.000468	ANXA2,B2M,CD44,FN1,HDAC9,ITGA5,PFKM,TUBA1C	8
Ephrin Receptor Signaling	0.441351	ITGA5,FGF1		Cancer	breast or colorectal cancer	0.000508	ANK1,ATF3,B2M,BTG2,CCL5,CD44,CKM,CNN1,CTGF,DPP4,DUSP1,EGR1,EIF4B,FGF1,FN1,ITGA5,JUNB,MYOM1,NR4A1,PDLIM3,PFN1,SLPI,TUBA1B,TUBA1C	24
Calcium Signaling	0.447513	HDAC9,TPM4		Cancer	triple-negative breast cancer	0.000529	CTGF,EGR1,FGF1,JUNB	4
Regulation of the Epithelial-Mesenchymal Transition Pathway	0.450625	EGR1,FGF1		Cancer	mycosis fungoides	0.00066	DPP4,HDAC9,TUBA1C	3
Cytotoxic T Lymphocyte-mediated Apoptosis of Target Cells	0.456916	B2M		Cancer	transformation of fibroblast cell lines	0.000694	ATF3,BTG2,EGR1,FGF1,JUNB	5
ERK/MAPK Signaling	0.456916	DUSP1,ITGA5		Cancer	sphere formation of tumor cell lines	0.000749	A2M,TGM2	2
Ethanol Degradation II	0.460094	ADHFE1		Cancer	skin tumor	0.000877	ANK1,CD151,DECR1,DPP4,EGR1,HDAC9,ITGA5,JUNB,TUBA1C	9
Complement System	0.460094	C1QC		Cancer	pelvic cancer	0.00103	ANK1,ANXA2,ANXA5,APOD,B2M,C1QC,CCL5,CD44,CNN1,CTGF,DPP4,DUSP1,FGF1,FN1,HDAC9,JUNB,MYOM1,PDLIM3,SLPI,TGM2,TUBA1C	21
Breast Cancer Regulation by Stathmin1	0.463294	TUBA1C,TUBA1B		Cancer	central nervous system tumor	0.00133	ANXA2,BTG2,CD44,DPP4,FGF1,FN1,PINK1	7
Coagulation System	0.469761	A2M		Cancer	hematological neoplasia	0.0014	ANXA2,B2M,BTG2,CCL5,CD44,DPP4,EGR1,FN1,HDAC9,JUNB,TUBA1C	11
Cell Cycle Regulation by BTG Family Proteins	0.469761	BTG2		Cancer	adenoma	0.00145	ANXA2,ANXA5,CD44,EGR1,TGM2	5
Leukocyte Extravasation Signaling	0.469761	CD44,ITGA5		Cancer	lymphohematopoietic cancer	0.00148	ANXA2,B2M,BTG2,CCL5,CD44,DPP4,EGR1,FN1,HDAC9,JUNB,TUBA1C	11
Noradrenaline and Adrenaline Degradation	0.473029	ADHFE1		Cancer	thyroid cancer	0.0016	FN1,ITGA5,SLPI,TUBA1C	4
Antigen Presentation Pathway	0.476319	B2M		Cancer	laryngeal squamous cell carcinoma	0.00163	CD44,TUBA1C	2
Inhibition of Matrix Metalloproteases	0.482968	A2M		Cancer	interphase of cancer cells	0.00177	EGR1,FGF1	2
Huntington's Disease Signaling	0.5	TGM2,HDAC9		Cancer	incidence of tumor	0.00201	B2M,CD151,CD44,DPP4,EGR1	5
Role of Hypercytokinemia/hyperchemokinemia in the Pathogenesis of Influenza	0.500694	CCL5		Cancer	metastasis of melanoma cell lines	0.00205	CNN1,FN1	2
nNOS Signaling in Neurons	0.510152	PFKM		Cancer	Renal Cancer and Tumors	0.00223	ANXA2,ANXA5,B2M,BTG2,CD44,FN1,TUBA1C	7
Role of IL-17A in Arthritis	0.530712	CCL5		Cancer	cervical cancer	0.00229	ANXA2,ANXA5,JUNB,TUBA1C	4
Actin Nucleation by ARP-WASP Complex	0.536258	ITGA5		Cancer	prostate cancer	0.00235	ANXA2,APOD,B2M,CCL5,CD44,DUSP1,TUBA1C	7
Regulation of Cellular Mechanics by Calpain Protease	0.538867	ITGA5		Carbohydrate Metabolism	clearance of carbohydrate	6.61e-07	CD44,DPP4,JUNB,NR4A1	4
Glioma Invasiveness Signaling	0.541488	CD44		Carbohydrate Metabolism	binding of carbohydrate	1.52e-06	ANXA2,CD44,FGF1,FN1,SLPI	5
Serotonin Degradation	0.549046	ADHFE1		Carbohydrate Metabolism	binding of phosphatidic acid	2.53e-05	ANXA2,FN1,SLPI	3
Calcium-induced T Lymphocyte Apoptosis	0.551717	NR4A1		Carbohydrate Metabolism	clearance of D-glucose	3.24e-05	DPP4,JUNB,NR4A1	3
Role of PI3K/AKT Signaling in the Pathogenesis of Influenza	0.559031	CCL5		Carbohydrate Metabolism	activation of lipopolysaccharide	8.41e-05	ANXA5,SLPI	2
Cell Cycle: G1/S Checkpoint Regulation	0.561361	HDAC9		Carbohydrate Metabolism	quantity of carbohydrate	0.000103	ANXA5,CD44,CKM,CTGF,DECR1,FGF1,NR4A1,PFKM	8
Agrin Interactions at Neuromuscular Junction	0.566049	ITGA5		Carbohydrate Metabolism	binding of phosphatidylserine	0.000156	ANXA2,SLPI	2
Role of MAPK Signaling in the Pathogenesis of Influenza	0.566049	CCL5		Cardiac Arrythmia	cardiac fibrillation	0.0321	TGM2,TUBA1C	2
Macropinocytosis Signaling	0.566049	ITGA5		Cardiac Arrythmia	ventricular fibrillation	0.0584	TGM2	1
Growth Hormone Signaling	0.568408	A2M		Cardiac Arrythmia	atrial fibrillation	0.235	TUBA1C	1
Chemokine Signaling	0.568408	CCL5		Cardiac Arteriopathy	coronary artery disease	0.515	TUBA1C	1
CCR5 Signaling in Macrophages	0.570777	CCL5		Cardiac Congestive Cardiac Failure	congestive heart failure	0.224	DPP4	1
Renal Cell Carcinoma Signaling	0.570777	EGLN3		Cardiac Dysfunction	systolic dysfunction	0.00115	ANXA5,ITGA5	2
NF-B Activation by Viruses	0.579548	ITGA5		Cardiac Dysfunction	dysfunction of heart	0.00593	ATF3,ITGA5	2
TREM1 Signaling	0.58156	ITGA5		Cardiac Dysfunction	dysfunction of cardiomyocytes	0.0143	DPP4	1
Role of Macrophages, Fibroblasts and Endothelial Cells in Rheumatoid Arthritis	0.582771	FN1,CCL5		Cardiac Dysfunction	diastolic heart failure	0.0167	CTGF	1
VDR/RXR Activation	0.588046	CCL5		Cardiac Fibrosis	Cardiac Fibrosis	0.0342	EGR1,FN1	2
Reelin Signaling in Neurons	0.590087	ITGA5		Cardiac Fibrosis	fibrosis of heart	0.222	ATF3	1
Cyclins and Cell Cycle Regulation	0.592136	HDAC9		Cardiac Hypertrophy	hypertrophy of heart	3.76e-06	ATF3,CKM,CTGF,DUSP1,HDAC9,PFKM,PFN1	7
Regulation of Actin-based Motility by Rho	0.59791	PFN1		Cardiac Hypertrophy	hypertrophy of heart cells	0.000568	ATF3,CTGF,DUSP1,MYOM1	4
Allograft Rejection Signaling	0.59791	B2M		Cardiac Hypertrophy	ventricular hypertrophy	0.00194	ATF3,CKM,PFKM	3
OX40 Signaling Pathway	0.60374	B2M		Cardiac Hypertrophy	hypertrophy of cardiomyocytes	0.00382	ATF3,CTGF,DUSP1	3
FGF Signaling	0.60374	FGF1		Cardiac Hypertrophy	hypertrophy of atrium	0.00718	ATF3	1
FAK Signaling	0.605836	ITGA5		Cardiac Hypertrophy	hypertrophy of left ventricle	0.00973	CKM,PFKM	2
Neuregulin Signaling	0.607518	ITGA5		Cardiac Infarction	myocardial infarction	0.0714	CD44,TGM2	2
CTLA4 Signaling in Cytotoxic T Lymphocytes	0.607518	B2M		Cardiac Inflammation	pericarditis	0.0424	TUBA1C	1
CDK5 Signaling	0.607518	EGR1		Cardiac Inflammation	inflammation of heart	0.0961	B2M	1
PAK Signaling	0.607518	ITGA5		Cardiac Necrosis/Cell Death	cell death of cardiomyocytes	0.431	DPP4	1
Bladder Cancer Signaling	0.609628	FGF1		Cardiac Proliferation	proliferation of cardiomyocytes	0.000868	CCL5,DUSP1,FGF1	3
Chronic Myeloid Leukemia Signaling	0.618566	HDAC9		Cardiac Pulmonary Embolism	acute pulmonary embolism	0.0214	CKM	1
IGF-1 Signaling	0.623733	CTGF		Cardiovascular Disease	vascular disease	7.17e-08	ANXA2,ANXA5,B2M,BTG2,CCL5,CD44,CKM,CTGF,EGR1,FN1,HDAC9,JUNB,NR4A1,PFN1,TUBA1C	15
p53 Signaling	0.625465	HDAC9		Cardiovascular Disease	Heart Disease	1.48e-07	ANXA5,ATF3,CD44,CKM,CTGF,DPP4,DUSP1,EGLN3,FN1,HDAC9,ITGA5,PFKM,PFN1,TGM2,TUBA1C	15
Paxillin Signaling	0.630689	ITGA5		Cardiovascular Disease	hypertrophy of heart	3.76e-06	ATF3,CKM,CTGF,DUSP1,HDAC9,PFKM,PFN1	7
Telomerase Signaling	0.630689	HDAC9		Cardiovascular Disease	occlusion of artery	8.09e-05	B2M,BTG2,CD44,EGR1,FN1,JUNB,NR4A1,PFN1,TUBA1C	9
HIF-1 Signaling	0.633756	EGLN3		Cardiovascular Disease	atherosclerosis	0.000327	CD44,EGR1,FN1,JUNB,NR4A1,PFN1,TUBA1C	7
Renin-Angiotensin Signaling	0.643495	CCL5		Cardiovascular Disease	hypertrophy of heart cells	0.000568	ATF3,CTGF,DUSP1,MYOM1	4
Corticotropin Releasing Hormone Signaling	0.649319	NR4A1		Cardiovascular Disease	atherosclerotic lesion	0.000638	CD44,EGR1,NR4A1,PFN1	4
Hereditary Breast Cancer Signaling	0.653836	HDAC9		Cardiovascular Disease	size of infarct	0.000848	ANXA5,CD44,EGR1,TGM2	4
IL-6 Signaling	0.653836	A2M		Cardiovascular Disease	Thrombosis	0.000866	ANXA2,ANXA5,CKM,CTGF	4
PTEN Signaling	0.657016	ITGA5		Cardiovascular Disease	systolic dysfunction	0.00115	ANXA5,ITGA5	2
p38 MAPK Signaling	0.657016	DUSP1		Cardiovascular Disease	Infarction	0.00136	ANXA5,CD44,EGR1,FN1,TGM2	5
LXR/RXR Activation	0.661127	APOD		Cardiovascular Disease	ventricular hypertrophy	0.00194	ATF3,CKM,PFKM	3
Atherosclerosis Signaling	0.662504	APOD		Cardiovascular System Development and Function	angiogenesis	1.33e-09	ANXA2,CCL5,CD151,CD44,CTGF,EGLN3,FGF1,FN1,HDAC9,ITGA5,JUNB,NR4A1,PFKM,SLPI,TGM2	15
RhoA Signaling	0.663883	PFN1		Cardiovascular System Development and Function	binding of endothelial cells	7.07e-09	ANXA2,CCL5,CD151,CD44,FGF1,FN1,NR4A1	7
D-myo-inositol (1,4,5,6)-Tetrakisphosphate Biosynthesis	0.663883	DUSP1		Cardiovascular System Development and Function	development of blood vessel	9.53e-08	ANXA2,ATF3,CCL5,CD151,CD44,CTGF,EGLN3,FGF1,FN1,HDAC9,ITGA5,JUNB,NR4A1,TGM2	14
D-myo-inositol (3,4,5,6)-tetrakisphosphate Biosynthesis	0.663883	DUSP1		Cardiovascular System Development and Function	development of cardiovascular system	2.01e-07	ANK1,ANXA2,ATF3,CCL5,CD151,CD44,CTGF,EGLN3,FGF1,FN1,HDAC9,ITGA5,JUNB,NR4A1,TGM2	15
PI3K/AKT Signaling	0.663883	ITGA5		Cardiovascular System Development and Function	vasculogenesis	2.18e-07	ANXA2,ATF3,CD151,CD44,CTGF,EGLN3,FGF1,FN1,HDAC9,ITGA5,JUNB,NR4A1,TGM2	13
PI3K Signaling in B Lymphocytes	0.670821	ATF3		Cardiovascular System Development and Function	migration of endothelial cells	1.77e-06	ANXA2,CCL5,CD151,CTGF,DPP4,FGF1,FN1,NR4A1	8
GNRH Signaling	0.673617	EGR1		Cardiovascular System Development and Function	adhesion of endothelial cells	2.56e-05	ANXA5,CCL5,CD151,CD44,FN1	5
Ovarian Cancer Signaling	0.677362	CD44		Cardiovascular System Development and Function	morphology of cardiovascular system	3.03e-05	CD151,CD44,CKM,CNN1,EGLN3,FN1,HMGCL,ITGA5,PFKM,TGM2	10
IL-12 Signaling and Production in Macrophages	0.678772	APOD		Cardiovascular System Development and Function	abnormal morphology of cardiovascular system	9.18e-05	CD151,CD44,CKM,EGLN3,FN1,HMGCL,ITGA5,PFKM,TGM2	9
Aryl Hydrocarbon Receptor Signaling	0.686342	TGM2		Cardiovascular System Development and Function	formation of blood vessel	0.0001	CTGF,FGF1,FN1,JUNB	4
D-myo-inositol-5-phosphate Metabolism	0.686342	DUSP1		Cardiovascular System Development and Function	binding of vascular endothelial cells	0.000364	FGF1,FN1,NR4A1	3
3-phosphoinositide Degradation	0.686342	DUSP1		Cardiovascular System Development and Function	neovascularization	0.000445	ANXA2,CD44,CTGF,FGF1	4
Regulation of eIF4 and p70S6K Signaling	0.696406	ITGA5		Cardiovascular System Development and Function	formation of endothelial tube	0.00051	ATF3,CD44,FN1	3
3-phosphoinositide Biosynthesis	0.700764	DUSP1		Cardiovascular System Development and Function	migration of vascular endothelial cells	0.000581	ANXA2,CD151,FN1,NR4A1	4
CXCR4 Signaling	0.702222	EGR1		Cardiovascular System Development and Function	proliferation of cardiomyocytes	0.000868	CCL5,DUSP1,FGF1	3
Aldosterone Signaling in Epithelial Cells	0.702222	DUSP1		Cardiovascular System Development and Function	growth of blood vessel	0.00115	CTGF,FN1,ITGA5	3
Tec Kinase Signaling	0.705638	ITGA5		Cardiovascular System Development and Function	angiogenesis of endothelial cells	0.00126	CD151,FN1	2
B Cell Receptor Signaling	0.708579	EGR1		Cardiovascular System Development and Function	morphology of cardiovascular tissue	0.00133	CD151,CD44,FN1,TGM2	4
Mitochondrial Dysfunction	0.716481	PINK1		Cardiovascular System Development and Function	endothelial cell development	0.00238	CD151,CD44,FGF1,FN1,NR4A1	5
Wnt/尾-catenin Signaling	0.721464	CD44		Cardiovascular System Development and Function	abnormal morphology of cardiac jelly	0.0024	FN1	1
RAR Activation	0.72749	DUSP1		Cell Cycle	interphase	1.94e-06	ANXA2,ATF3,BTG2,CD44,DPP4,DUSP1,EGR1,FGF1,FN1,ITGA5,JUNB	11
Dendritic Cell Maturation	0.7285	B2M		Cell Cycle	arrest in interphase	1.7e-05	ANXA2,BTG2,CD44,DPP4,DUSP1,EGR1,FN1,ITGA5	8
Production of Nitric Oxide and Reactive Oxygen Species in Macrophages	0.72951	APOD		Cell Cycle	arrest in G0/G1 phase transition	0.000403	BTG2,CD44,EGR1	3
NRF2-mediated Oxidative Stress Response	0.730522	JUNB		Cell Cycle	arrest in interphase of tumor cell lines	0.000558	ANXA2,BTG2,DPP4,DUSP1,ITGA5	5
Role of NFAT in Cardiac Hypertrophy	0.73255	HDAC9		Cell Cycle	entry into interphase	0.000581	EGR1,FGF1,FN1,JUNB	4
ILK Signaling	0.737135	FN1		Cell Cycle	cell cycle progression of carcinoma cell lines	0.00138	DUSP1,NR4A1	2
Superpathway of Inositol Phosphate Compounds	0.740207	DUSP1		Cell Cycle	interphase of cancer cells	0.00177	EGR1,FGF1	2
mTOR Signaling	0.741234	EIF4B		Cell Cycle	cell cycle progression of lung cancer cell lines	0.0019	DUSP1,NR4A1	2
Integrin Signaling	0.746389	ITGA5		Cell Death and Survival	neuronal cell death	4.27e-09	A2M,ATF3,BTG2,CCL5,DUSP1,EGLN3,EGR1,FGF1,FN1,HDAC9,ITGA5,JUNB,PINK1,TGM2	14
Role of Osteoblasts, Osteoclasts and Chondrocytes in Rheumatoid Arthritis	0.765779	ITGA5		Cell Death and Survival	cell survival	4.51e-08	ATF3,BTG2,CCL5,CD44,CTGF,DPP4,DUSP1,EGLN3,EGR1,FGF1,FN1,ITGA5,MCFD2,NR4A1,PFKM,PINK1,SLPI,TGM2	18
cAMP-mediated signaling	0.765779	DUSP1		Cell Death and Survival	necrosis	8.49e-08	A2M,ANXA2,ATF3,B2M,BTG2,CCL5,CD151,CD44,CTGF,DECR1,DPP4,DUSP1,EGLN3,EGR1,FGF1,FN1,HDAC9,ITGA5,JUNB,NR4A1,PFKM,PINK1,SLPI,TGM2	24
Signaling by Rho Family GTPases	0.778085	ITGA5		Cell Death and Survival	apoptosis of tumor cell lines	1.41e-07	ANXA2,ATF3,B2M,BTG2,CD44,CTGF,DPP4,DUSP1,EGR1,FN1,HDAC9,JUNB,NR4A1,PINK1,SLPI,TGM2	16
Protein Ubiquitination Pathway	0.791686	B2M		Cell Death and Survival	cell death of tumor cell lines	1.44e-07	ANXA2,ATF3,B2M,BTG2,CD44,CTGF,DPP4,DUSP1,EGLN3,EGR1,FN1,HDAC9,ITGA5,JUNB,NR4A1,PINK1,SLPI,TGM2	18
G-Protein Coupled Receptor Signaling	0.793884	DUSP1		Cell Death and Survival	apoptosis	1.6e-07	A2M,ANXA2,ANXA5,ATF3,B2M,BTG2,CCL5,CD151,CD44,CTGF,DECR1,DPP4,DUSP1,EGLN3,EGR1,FGF1,FN1,HDAC9,ITGA5,JUNB,NR4A1,PINK1,SLPI,TGM2	24
Protein Kinase A Signaling	0.859161	DUSP1		Cell Death and Survival	cell viability	5.2e-07	BTG2,CCL5,CD44,CTGF,DPP4,DUSP1,EGLN3,EGR1,FGF1,FN1,MCFD2,NR4A1,PFKM,PINK1,SLPI,TGM2	16
				Cell Death and Survival	apoptosis of neurons	2.1e-06	A2M,ATF3,BTG2,CCL5,DUSP1,EGLN3,EGR1,FN1,PINK1	9
				Cell Death and Survival	cell death of epithelial cells	2.64e-06	ATF3,CD151,CD44,DECR1,EGR1,FGF1,ITGA5,NR4A1,TGM2	9
				Cell Death and Survival	cell death	3.56e-06	A2M,ANXA2,ANXA5,ATF3,B2M,BTG2,CCL5,CD151,CD44,CTGF,DECR1,DPP4,DUSP1,EGLN3,EGR1,FGF1,FN1,HDAC9,ITGA5,JUNB,NR4A1,PFKM,PINK1,SLPI,TGM2	25
				Cell Death and Survival	apoptosis of breast cancer cell lines	8.45e-06	B2M,CD44,CTGF,DUSP1,FN1,HDAC9,PINK1	7
				Cell Death and Survival	antiapoptosis of stomach cancer cell lines	1.69e-05	CD44,FN1	2
				Cell Death and Survival	apoptosis of mesangial cells	2.22e-05	ATF3,CTGF,DUSP1	3
				Cell Death and Survival	apoptosis of leukocyte cell lines	9.42e-05	CCL5,CD44,FN1,ITGA5,NR4A1	5
				Cell Death and Survival	anoikis	0.0001	FN1,ITGA5,SLPI,TGM2	4
				Cell Death and Survival	cell death of immune cells	0.000111	ATF3,CCL5,CD44,EGR1,FN1,ITGA5,NR4A1,SLPI,TGM2	9
				Cell Death and Survival	apoptosis of connective tissue cells	0.000112	ATF3,CD44,DUSP1,FN1,NR4A1,TGM2	6
				Cell Death and Survival	formation of apoptotic bodies	0.000156	ANXA5,TGM2	2
				Cell Death and Survival	apoptosis of islets of Langerhans	0.000201	ATF3,JUNB	2
				Cell Death and Survival	cell death of lymphoma cell lines	0.000202	ANXA2,BTG2,DUSP1,EGR1,TGM2	5
				Cell Death and Survival	cell death of phagocytes	0.00021	ATF3,CCL5,CD44,NR4A1,SLPI	5
				Cell Death and Survival	cell viability of tumor cell lines	0.000254	BTG2,CD44,CTGF,DPP4,DUSP1,FN1,PFKM,SLPI,TGM2	9
				Cell Death and Survival	apoptosis of epithelial cell lines	0.000277	ATF3,CD44,DECR1,FGF1,ITGA5	5
				Cell Death and Survival	cell death of hematopoietic progenitor cells	0.000277	CCL5,CD44,EGR1,NR4A1,TGM2	5
				Cell Death and Survival	apoptosis of beta islet cells	0.000383	ATF3,DPP4,JUNB	3
				Cell Death and Survival	cell viability of breast cancer cell lines	0.000491	BTG2,CD44,CTGF,DUSP1	4
				Cell Death and Survival	cell death of tumor cells	0.000547	ANXA2,B2M,CD44,DPP4,EGLN3,NR4A1	6
				Cell Death and Survival	cell death of thymocytes	0.000568	CD44,EGR1,NR4A1,TGM2	4
				Cell Death and Survival	cytotoxicity of lymphocytes	0.000623	B2M,CCL5,CD44,FN1	4
				Cell Death and Survival	cell death of gonadal cell lines	0.000745	CCL5,DUSP1,FN1	3
				Cell Death and Survival	cell death of brain cells	0.000806	A2M,EGR1,HDAC9,JUNB,TGM2	5
				Cell Death and Survival	cell viability of breast cell lines	0.000842	BTG2,DUSP1	2
				Cell Death and Survival	cell death of granule cells	0.000935	A2M,EGR1,HDAC9	3
				Cell Death and Survival	apoptosis of tumor cells	0.00103	ANXA2,B2M,CD44,DPP4,NR4A1	5
				Cell Death and Survival	cell death of Schwann cells	0.00115	A2M,CD44	2
				Cell Death and Survival	cell death of cancer cells	0.00126	B2M,CD44,DPP4,EGLN3,NR4A1	5
				Cell Death and Survival	apoptosis of phagocytes	0.00136	ATF3,CCL5,CD44,SLPI	4
				Cell Death and Survival	apoptosis of hematopoietic progenitor cells	0.00165	CCL5,CD44,EGR1,NR4A1	4
				Cell Death and Survival	cell death of connective tissue cells	0.00172	ATF3,CD44,DUSP1,EGR1,FN1,NR4A1,TGM2	7
				Cell Death and Survival	apoptosis of leukocytes	0.0018	ATF3,CCL5,CD44,EGR1,NR4A1,SLPI	6
				Cell Death and Survival	cell death of T lymphocytes	0.00183	CCL5,CD44,EGR1,NR4A1,TGM2	5
				Cell Death and Survival	apoptosis of pancreatic cancer cell lines	0.00183	ATF3,FN1,JUNB	3
				Cell Death and Survival	apoptosis of fibroblasts	0.00186	ATF3,DUSP1,NR4A1,TGM2	4
				Cell Death and Survival	cell death of myeloid cells	0.00195	CCL5,CD44,NR4A1,SLPI	4
				Cell Death and Survival	cell viability of central nervous system cells	0.0024	CCL5,EGR1,PINK1	3
				Cell Morphology	shape change of breast cancer cell lines	8.68e-08	ANXA5,CD151,FN1,PFN1	4
				Cell Morphology	morphology of endocrine cells	2.54e-06	ATF3,B2M,EGLN3,EGR1,FN1	5
				Cell Morphology	morphology of cells	3.13e-06	ANXA2,ATF3,B2M,CD151,CD44,CKM,CTGF,DPP4,DUSP1,EGLN3,EGR1,FGF1,FN1,HMGCL,JUNB,MYOM1,NR4A1,PFKM,PINK1	19
				Cell Morphology	cell spreading of breast cancer cell lines	4.63e-06	CD151,FN1,PFN1	3
				Cell Morphology	cell spreading	9.18e-06	A2M,CCL5,CD151,CD44,FN1,ITGA5,PFN1	7
				Cell Morphology	shape change of tumor cell lines	3.85e-05	ANXA5,CD151,FN1,ITGA5,PFN1	5
				Cell Morphology	formation of cellular protrusions	6.03e-05	A2M,BTG2,CCL5,CD44,CTGF,EFHD1,EGR1,FGF1,FN1,PFN1	10
				Cell Morphology	cell spreading of tumor cell lines	9.63e-05	CD151,FN1,ITGA5,PFN1	4
				Cell Morphology	size of connective tissue cells	0.000306	CD44,DUSP1,FGF1,NR4A1	4
				Cell Morphology	cell spreading of smooth muscle cells	0.000366	A2M,FN1	2
				Cell Morphology	morphology of neuroendocrine cells	0.000383	B2M,EGLN3,EGR1	3
				Cell Morphology	formation of lamellipodia	0.000568	CD44,CTGF,FGF1,FN1	4
				Cell Morphology	elongation of cellular protrusions	0.000969	ATF3,CD44,JUNB	3
				Cell Morphology	shape change of leukocytes	0.00104	CCL5,CD44,FN1	3
				Cell Morphology	morphology of fibroblast cell lines	0.00108	ATF3,FN1,JUNB	3
				Cell Morphology	abnormal morphology of cells	0.00183	ATF3,B2M,CD151,CD44,CTGF,DUSP1,EGLN3,EGR1,HMGCL,PFKM,PINK1	11
				Cell Morphology	transmembrane potential of mitochondria	0.00199	B2M,ITGA5,PINK1,TGM2	4
				Cell Morphology	formation of invadopodia	0.00205	BTG2,CD44	2
				Cell Morphology	size of adipocytes	0.00216	DUSP1,FGF1,NR4A1	3
				Cell Morphology	neuritogenesis	0.00232	A2M,BTG2,CD44,EFHD1,EGR1,PFN1	6
				Cell Signaling	influx of Ca2+	9.42e-05	A2M,ANXA2,CCL5,FN1,JUNB	5
				Cell Signaling	flux of Ca2+	0.000103	A2M,ANXA2,CCL23,CCL5,FN1,JUNB	6
				Cell Signaling	deposition of Ca2+	0.00115	FN1,TGM2	2
				Cell Signaling	tyrosine phosphorylation of protein	0.00174	CCL5,CD44,DUSP1,FN1	4
				Cell Signaling	release of Ca2+	0.00202	A2M,CCL5,CKM,FN1	4
				Cell-mediated Immune Response	cell movement of T lymphocytes	2.13e-05	CCL23,CCL5,CD44,DPP4,FN1,TGM2	6
				Cell-mediated Immune Response	transmigration of Th1 cells	5.61e-05	CCL5,CD44	2
				Cell-mediated Immune Response	adhesion of T lymphocytes	7.26e-05	CD151,CD44,FN1,ITGA5	4
				Cell-mediated Immune Response	chemotaxis of T lymphocytes	7.26e-05	CCL23,CCL5,DPP4,FN1	4
				Cell-mediated Immune Response	transmigration of T lymphocytes	0.000111	CCL5,CD44,TGM2	3
				Cell-mediated Immune Response	transendothelial migration of T lymphocytes	0.00104	CD44,TGM2	2
				Cell-mediated Immune Response	adhesion of lymphokine activated killer cells	0.0024	CD44	1
				Cell-To-Cell Signaling and Interaction	binding of endothelial cells	7.07e-09	ANXA2,CCL5,CD151,CD44,FGF1,FN1,NR4A1	7
				Cell-To-Cell Signaling and Interaction	binding of cells	8.34e-09	A2M,ANXA2,ANXA5,CCL5,CD151,CD44,DPP4,FGF1,FN1,ITGA5,NR4A1,TGM2	12
				Cell-To-Cell Signaling and Interaction	binding of lymphoma cell lines	1.68e-08	ANXA2,CD44,DPP4,FN1,NR4A1	5
				Cell-To-Cell Signaling and Interaction	activation of cells	8.71e-08	ANXA2,ATF3,B2M,CCL5,CD44,CTGF,DPP4,DUSP1,FGF1,FN1,HDAC9,ITGA5,NR4A1,SLPI,TGM2	15
				Cell-To-Cell Signaling and Interaction	activation of blood cells	1.46e-07	ANXA2,ATF3,B2M,CCL5,CD44,DPP4,DUSP1,FGF1,FN1,HDAC9,ITGA5,SLPI,TGM2	13
				Cell-To-Cell Signaling and Interaction	activation of leukocytes	3.02e-07	ATF3,B2M,CCL5,CD44,DPP4,DUSP1,FGF1,FN1,HDAC9,ITGA5,SLPI,TGM2	12
				Cell-To-Cell Signaling and Interaction	binding of tumor cell lines	3.14e-07	ANXA2,ANXA5,CD44,DPP4,FN1,ITGA5,NR4A1	7
				Cell-To-Cell Signaling and Interaction	adhesion of stromal cells	1.08e-06	ANXA2,CD44,ITGA5	3
				Cell-To-Cell Signaling and Interaction	attachment of cells	1.14e-06	CD44,CTGF,EGR1,FN1,ITGA5,TGM2	6
				Cell-To-Cell Signaling and Interaction	adhesion of bone marrow cells	1.54e-06	ANXA2,CD44,ITGA5	3
				Cell-To-Cell Signaling and Interaction	adhesion of myeloma cell lines	1.54e-06	ANXA2,CD44,FN1	3
				Cell-To-Cell Signaling and Interaction	binding of blood cells	2.22e-06	A2M,ANXA5,CCL5,CD44,FGF1,FN1,ITGA5	7
				Cell-To-Cell Signaling and Interaction	attachment of tumor cell lines	2.25e-06	CD44,EGR1,FN1,ITGA5	4
				Cell-To-Cell Signaling and Interaction	adhesion of immune cells	4.71e-06	A2M,ANXA5,CCL5,CD151,CD44,FN1,ITGA5,TGM2	8
				Cell-To-Cell Signaling and Interaction	activation of lymphocytes	6.12e-06	B2M,CCL5,CD44,DPP4,DUSP1,FGF1,FN1,HDAC9,ITGA5	9
				Cell-To-Cell Signaling and Interaction	activation of myeloid cells	6.39e-06	ATF3,CCL5,CD44,DPP4,FN1,SLPI,TGM2	7
				Cell-To-Cell Signaling and Interaction	activation of T lymphocytes	6.49e-06	B2M,CCL5,CD44,DPP4,DUSP1,FGF1,FN1,ITGA5	8
				Cell-To-Cell Signaling and Interaction	adhesion of tumor cell lines	6.82e-06	ANXA2,CD151,CD44,EGR1,FN1,ITGA5,TGM2	7
				Cell-To-Cell Signaling and Interaction	attachment of eye cell lines	1.69e-05	CTGF,FN1	2
				Cell-To-Cell Signaling and Interaction	recruitment of leukocytes	1.85e-05	CCL23,CCL5,CD44,DPP4,EGR1,FN1,SLPI	7
				Cell-To-Cell Signaling and Interaction	activation of phagocytes	1.99e-05	ATF3,CCL5,CD44,DPP4,FN1,SLPI,TGM2	7
				Cell-To-Cell Signaling and Interaction	adhesion of endothelial cells	2.56e-05	ANXA5,CCL5,CD151,CD44,FN1	5
				Cell-To-Cell Signaling and Interaction	adhesion of mononuclear leukocytes	3.3e-05	CCL5,CD151,CD44,FN1,ITGA5	5
				Cell-To-Cell Signaling and Interaction	activation of antigen presenting cells	4.15e-05	ATF3,CCL5,CD44,FN1,SLPI,TGM2	6
				Cell-To-Cell Signaling and Interaction	adhesion of connective tissue cells	4.46e-05	ANXA2,CD44,CTGF,FN1,ITGA5	5
				Cell-To-Cell Signaling and Interaction	adhesion of small cell lung cancer cells	5.61e-05	FN1,ITGA5	2
				Cell-To-Cell Signaling and Interaction	attachment of brain cancer cell lines	5.61e-05	EGR1,FN1	2
				Cell-To-Cell Signaling and Interaction	attachment of epithelial cell lines	5.61e-05	CTGF,FN1	2
				Cell-To-Cell Signaling and Interaction	activation of macrophages	6.76e-05	ATF3,CCL5,CD44,FN1,TGM2	5
				Cell-To-Cell Signaling and Interaction	adhesion of T lymphocytes	7.26e-05	CD151,CD44,FN1,ITGA5	4
				Cell-To-Cell Signaling and Interaction	adhesion of bone marrow stromal cells	8.41e-05	ANXA2,ITGA5	2
				Cell-To-Cell Signaling and Interaction	binding of leukocytes	0.000125	A2M,CCL5,CD44,FGF1,ITGA5	5
				Cell-To-Cell Signaling and Interaction	cell-cell adhesion	0.000131	CCL5,CD151,CD44,FN1,ITGA5	5
				Cell-To-Cell Signaling and Interaction	adhesion of cancer cells	0.000139	CD44,FN1,ITGA5	3
				Cell-To-Cell Signaling and Interaction	adhesion of epithelial cells	0.000149	CTGF,FN1,ITGA5,SLPI	4
				Cell-To-Cell Signaling and Interaction	recruitment of mononuclear leukocytes	0.000155	CCL23,CCL5,CD44,FN1	4
				Cell-To-Cell Signaling and Interaction	adhesion of colon cancer cell lines	0.00016	CD44,FN1,ITGA5	3
				Cell-To-Cell Signaling and Interaction	adhesion of fibroblasts	0.00016	CD44,CTGF,FN1	3
				Cell-To-Cell Signaling and Interaction	binding of professional phagocytic cells	0.000195	A2M,CCL5,FGF1,ITGA5	4
				Cell-To-Cell Signaling and Interaction	response of phagocytes	0.000215	ANXA5,CCL5,CD44,FN1,TGM2	5
				Cell-To-Cell Signaling and Interaction	activation of neuroglia	0.000249	ANXA2,FGF1,FN1,ITGA5	4
				Cell-To-Cell Signaling and Interaction	activation of epithelial cell lines	0.000251	ITGA5,TGM2	2
				Cell-To-Cell Signaling and Interaction	detachment of blood cells	0.000251	ANXA5,FN1	2
				Cell-To-Cell Signaling and Interaction	activation of embryonic cell lines	0.000306	ITGA5,TGM2	2
				Cell-To-Cell Signaling and Interaction	binding of extracellular matrix	0.000306	CD44,DPP4	2
				Cell-To-Cell Signaling and Interaction	binding of leukemia cell lines	0.000311	ANXA2,ANXA5,CD44	3
				Cell-To-Cell Signaling and Interaction	formation of focal adhesions	0.000342	CTGF,FN1,JUNB,TGM2	4
				Cell-To-Cell Signaling and Interaction	adhesion of fibroblast cell lines	0.000364	CTGF,FN1,ITGA5	3
				Cell-To-Cell Signaling and Interaction	binding of vascular endothelial cells	0.000364	FGF1,FN1,NR4A1	3
				Cell-To-Cell Signaling and Interaction	activation of kidney cell lines	0.000366	ITGA5,TGM2	2
				Cell-To-Cell Signaling and Interaction	adhesion of phagocytes	0.000391	CCL5,CD44,FN1,ITGA5	4
				Cell-To-Cell Signaling and Interaction	response of tumor cell lines	0.000412	CD44,FGF1,PFN1,TGM2	4
				Cell-To-Cell Signaling and Interaction	adhesion of bone marrow cell lines	0.000432	FN1,TGM2	2
				Cell-To-Cell Signaling and Interaction	phagocytosis of tumor cell lines	0.000443	CD44,PFN1,TGM2	3
				Cell-To-Cell Signaling and Interaction	phagocytosis by macrophage cancer cell lines	0.00058	CD44,PFN1	2
				Cell-To-Cell Signaling and Interaction	activation of smooth muscle cells	0.000662	CD44,TGM2	2
				Cell-To-Cell Signaling and Interaction	binding of bone marrow cells	0.000662	CD44,ITGA5	2
				Cell-To-Cell Signaling and Interaction	binding of prostate cancer cell lines	0.00104	CD44,ITGA5	2
				Cell-To-Cell Signaling and Interaction	adhesion of leukemia cell lines	0.00108	EGR1,FN1,TGM2	3
				Cell-To-Cell Signaling and Interaction	detachment of cells	0.00115	ANXA5,FN1,SLPI	3
				Cell-To-Cell Signaling and Interaction	recruitment of lymphocytes	0.00131	CCL5,CD44,FN1	3
				Cell-To-Cell Signaling and Interaction	adhesion of keratinocytes	0.00138	CTGF,FN1	2
				Cell-To-Cell Signaling and Interaction	immune response of phagocytes	0.00146	ANXA5,CD44,FN1,TGM2	4
				Cell-To-Cell Signaling and Interaction	quantity of monoamines	0.00149	CCL5,EGLN3,NR4A1,PINK1	4
				Cell-To-Cell Signaling and Interaction	adhesion of gonadal cell lines	0.0015	FN1,ITGA5	2
				Cell-To-Cell Signaling and Interaction	co-stimulation of T lymphocytes	0.0015	DPP4,FN1	2
				Cell-To-Cell Signaling and Interaction	activation of microglia	0.00168	ANXA2,FN1,ITGA5	3
				Cell-To-Cell Signaling and Interaction	cell-cell adhesion of leukocytes	0.00177	CCL5,ITGA5	2
				Cell-To-Cell Signaling and Interaction	adhesion of granulocytes	0.00188	CD44,FN1,ITGA5	3
				Cell-To-Cell Signaling and Interaction	adhesion of hematopoietic cell lines	0.0019	FN1,TGM2	2
				Cell-To-Cell Signaling and Interaction	binding of monocytes	0.0019	CCL5,FGF1	2
				Cell-To-Cell Signaling and Interaction	recruitment of granulocytes	0.00202	CCL5,CD44,DPP4,SLPI	4
				Cell-To-Cell Signaling and Interaction	adhesion of eosinophils	0.0022	FN1,ITGA5	2
				Cell-To-Cell Signaling and Interaction	binding of epithelial cell lines	0.0022	ANXA2,ANXA5	2
				Cell-To-Cell Signaling and Interaction	adherence of T lymphocytes	0.0024	FN1	1
				Cell-To-Cell Signaling and Interaction	adhesion of cord blood cells	0.0024	ITGA5	1
				Cell-To-Cell Signaling and Interaction	adhesion of hairy leukemia cells	0.0024	CD44	1
				Cell-To-Cell Signaling and Interaction	adhesion of lymphokine activated killer cells	0.0024	CD44	1
				Cellular Assembly and Organization	formation of filaments	1.02e-05	A2M,CD44,CTGF,FGF1,FN1,JUNB,MYOM1,PFN1	8
				Cellular Assembly and Organization	function of mitochondria	1.28e-05	ATF3,ITGA5,NR4A1,PINK1	4
				Cellular Assembly and Organization	delay in formation of actin stress fibers	1.69e-05	CTGF,FN1	2
				Cellular Assembly and Organization	rearrangement of actin bundles	1.69e-05	ANXA2,CD44	2
				Cellular Assembly and Organization	formation of actin stress fibers	2.57e-05	CD44,CTGF,FGF1,FN1,JUNB,PFN1	6
				Cellular Assembly and Organization	formation of cellular protrusions	6.03e-05	A2M,BTG2,CCL5,CD44,CTGF,EFHD1,EGR1,FGF1,FN1,PFN1	10
				Cellular Assembly and Organization	aggregation of cellular membrane	8.41e-05	ANXA2,CKM	2
				Cellular Assembly and Organization	organization of cytoplasm	0.000101	A2M,ATF3,BTG2,CCL5,CD44,CTGF,EFHD1,EGR1,FGF1,FN1,HMGCL,PFN1,TGM2	13
				Cellular Assembly and Organization	formation of apoptotic bodies	0.000156	ANXA5,TGM2	2
				Cellular Assembly and Organization	development of cytoplasm	0.000175	CD44,CTGF,FGF1,FN1,JUNB,PFN1,TP53INP2	7
				Cellular Assembly and Organization	organization of cytoskeleton	0.000196	A2M,ATF3,BTG2,CCL5,CD44,CTGF,EFHD1,EGR1,FGF1,FN1,PFN1,TGM2	12
				Cellular Assembly and Organization	microtubule dynamics	0.0002	A2M,ATF3,BTG2,CCL5,CD44,CTGF,EFHD1,EGR1,FGF1,FN1,PFN1	11
				Cellular Assembly and Organization	formation of focal adhesions	0.000342	CTGF,FN1,JUNB,TGM2	4
				Cellular Assembly and Organization	formation of lamellipodia	0.000568	CD44,CTGF,FGF1,FN1	4
				Cellular Assembly and Organization	rearrangement of cytoskeleton	0.000582	ANXA2,CTGF,FN1	3
				Cellular Assembly and Organization	transport of mitochondria	0.000662	ATF3,PINK1	2
				Cellular Assembly and Organization	elongation of cellular protrusions	0.000969	ATF3,CD44,JUNB	3
				Cellular Assembly and Organization	formation of invadopodia	0.00205	BTG2,CD44	2
				Cellular Assembly and Organization	neuritogenesis	0.00232	A2M,BTG2,CD44,EFHD1,EGR1,PFN1	6
				Cellular Compromise	adhesion of small cell lung cancer cells	5.61e-05	FN1,ITGA5	2
				Cellular Compromise	adhesion of cancer cells	0.000139	CD44,FN1,ITGA5	3
				Cellular Compromise	cytotoxicity of lymphocytes	0.000623	B2M,CCL5,CD44,FN1	4
				Cellular Compromise	acidification of breast cancer cell lines	0.0024	CD44	1
				Cellular Compromise	adhesion of hairy leukemia cells	0.0024	CD44	1
				Cellular Development	proliferation of tumor cell lines	4.69e-09	A2M,ANXA2,ATF3,BTG2,CD151,CD44,CNN1,CTGF,DPP4,DUSP1,EGR1,EIF4B,FGF1,FN1,ITGA5,JUNB,NR4A1,PFN1,SLPI,TGM2	20
				Cellular Development	proliferation of muscle cells	4.63e-08	APOD,CCL5,DPP4,DUSP1,FGF1,FN1,ITGA5,JUNB,NR4A1,TGM2	10
				Cellular Development	proliferation of blood cells	8.78e-08	A2M,B2M,CCL23,CCL5,CD151,CD44,CTGF,DPP4,DUSP1,EGR1,FN1,ITGA5,JUNB,SLPI	14
				Cellular Development	proliferation of lymphocytes	1.01e-07	A2M,B2M,CCL5,CD151,CD44,CTGF,DPP4,DUSP1,EGR1,FN1,ITGA5,JUNB,SLPI	13
				Cellular Development	proliferation of tumor cells	1.29e-07	ANXA2,ATF3,BTG2,CD151,CD44,CTGF,DPP4,DUSP1,EGR1,FGF1,NR4A1,SLPI,TGM2	13
				Cellular Development	differentiation of cells	3.59e-07	A2M,ANXA2,ATF3,B2M,BTG2,C1QC,CCL5,CD44,CTGF,DPP4,DUSP1,EGLN3,EGR1,FGF1,FN1,HDAC9,ITGA5,JUNB,NR4A1,TGM2	20
				Cellular Development	proliferation of breast cancer cell lines	1.54e-06	ANXA2,BTG2,CD151,CD44,CTGF,FGF1,FN1,ITGA5,PFN1	9
				Cellular Development	proliferation of fibroblasts	4.22e-06	ANXA2,ATF3,CD44,CTGF,DUSP1,FGF1,FN1,ITGA5	8
				Cellular Development	proliferation of T lymphocytes	6.86e-06	A2M,B2M,CCL5,CD151,CD44,CTGF,DPP4,DUSP1,EGR1,FN1	10
				Cellular Development	differentiation of tumor cell lines	9.87e-06	ANXA2,BTG2,CTGF,DPP4,DUSP1,EGR1,FN1,TGM2	8
				Cellular Development	proliferation of ovarian cancer cell lines	9.89e-06	ATF3,CD44,FN1,SLPI,TGM2	5
				Cellular Development	arrest in differentiation of fibroblast cell lines	1.69e-05	FN1,ITGA5	2
				Cellular Development	proliferation of osteoblasts	1.77e-05	CTGF,DUSP1,FN1,JUNB	4
				Cellular Development	neoplasia of tumor cell lines	3.89e-05	ATF3,CD151,CNN1,DPP4,EGR1,FN1	6
				Cellular Development	proliferation of myoblasts	8.03e-05	FN1,ITGA5,JUNB	3
				Cellular Development	proliferation of cancer cells	8.74e-05	BTG2,CD151,CD44,DUSP1,EGR1,FGF1,NR4A1	7
				Cellular Development	differentiation of acute myeloblastic leukemia cells	0.000117	CD44,EGR1	2
				Cellular Development	neoplasia of melanoma cell lines	0.00016	CNN1,DPP4,FN1	3
				Cellular Development	proliferation of fibroblast cell lines	0.000167	A2M,BTG2,EGR1,FGF1,FN1,JUNB,TGM2	7
				Cellular Development	proliferation of leukemia cell lines	0.000182	CD44,DUSP1,EGR1,EIF4B,JUNB	5
				Cellular Development	myelopoiesis of lymphatic system cells	0.000201	CD44,EGR1	2
				Cellular Development	metastasis of tumor cell lines	0.000228	ATF3,CD151,CNN1,FN1	4
				Cellular Development	differentiation of adipose cell lines	0.000306	FGF1,FN1	2
				Cellular Development	maturation of phagocytes	0.000504	ATF3,CCL5,CD44,EGR1	4
				Cellular Development	differentiation of brain cells	0.000836	BTG2,FGF1,FN1	3
				Cellular Development	differentiation of connective tissue cells	0.000855	ATF3,CCL5,CTGF,FGF1,FN1,ITGA5,JUNB	7
				Cellular Development	proliferation of cardiomyocytes	0.000868	CCL5,DUSP1,FGF1	3
				Cellular Development	proliferation of smooth muscle cells	0.000905	APOD,CCL5,DPP4,NR4A1,TGM2	5
				Cellular Development	myelopoiesis of lymphatic system component	0.000939	CD44,EGR1	2
				Cellular Development	angiogenesis of endothelial cells	0.00126	CD151,FN1	2
				Cellular Development	arrest in differentiation of cells	0.00158	DPP4,FN1,ITGA5	3
				Cellular Development	proliferation of bone cancer cell lines	0.00178	CTGF,FGF1,JUNB	3
				Cellular Development	differentiation of neural precursor cells	0.00205	BTG2,FN1	2
				Cellular Development	metastasis of melanoma cell lines	0.00205	CNN1,FN1	2
				Cellular Development	neuritogenesis	0.00232	A2M,BTG2,CD44,EFHD1,EGR1,PFN1	6
				Cellular Development	endothelial cell development	0.00238	CD151,CD44,FGF1,FN1,NR4A1	5
				Cellular Function and Maintenance	cellular homeostasis	1.2e-05	A2M,ANXA2,B2M,CCL23,CCL5,CD151,EGR1,FGF1,FN1,ITGA5,JUNB,NR4A1,PFKM,PINK1,TGM2	15
				Cellular Function and Maintenance	function of mitochondria	1.28e-05	ATF3,ITGA5,NR4A1,PINK1	4
				Cellular Function and Maintenance	delay in formation of actin stress fibers	1.69e-05	CTGF,FN1	2
				Cellular Function and Maintenance	formation of actin stress fibers	2.57e-05	CD44,CTGF,FGF1,FN1,JUNB,PFN1	6
				Cellular Function and Maintenance	formation of cellular protrusions	6.03e-05	A2M,BTG2,CCL5,CD44,CTGF,EFHD1,EGR1,FGF1,FN1,PFN1	10
				Cellular Function and Maintenance	influx of Ca2+	9.42e-05	A2M,ANXA2,CCL5,FN1,JUNB	5
				Cellular Function and Maintenance	organization of cytoplasm	0.000101	A2M,ATF3,BTG2,CCL5,CD44,CTGF,EFHD1,EGR1,FGF1,FN1,HMGCL,PFN1,TGM2	13
				Cellular Function and Maintenance	flux of Ca2+	0.000103	A2M,ANXA2,CCL23,CCL5,FN1,JUNB	6
				Cellular Function and Maintenance	function of endothelial cells	0.000139	CD151,CD44,ITGA5	3
				Cellular Function and Maintenance	function of leukocytes	0.000181	ATF3,B2M,CCL5,CD44,DUSP1,EGR1,SLPI,TGM2	8
				Cellular Function and Maintenance	organization of cytoskeleton	0.000196	A2M,ATF3,BTG2,CCL5,CD44,CTGF,EFHD1,EGR1,FGF1,FN1,PFN1,TGM2	12
				Cellular Function and Maintenance	microtubule dynamics	0.0002	A2M,ATF3,BTG2,CCL5,CD44,CTGF,EFHD1,EGR1,FGF1,FN1,PFN1	11
				Cellular Function and Maintenance	formation of focal adhesions	0.000342	CTGF,FN1,JUNB,TGM2	4
				Cellular Function and Maintenance	function of lymphocytes	0.000404	ATF3,B2M,CD44,DUSP1,SLPI,TGM2	6
				Cellular Function and Maintenance	phagocytosis of tumor cell lines	0.000443	CD44,PFN1,TGM2	3
				Cellular Function and Maintenance	engulfment of leukocytes	0.000568	ANXA5,CCL5,CD44,TGM2	4
				Cellular Function and Maintenance	formation of lamellipodia	0.000568	CD44,CTGF,FGF1,FN1	4
				Cellular Function and Maintenance	phagocytosis by macrophage cancer cell lines	0.00058	CD44,PFN1	2
				Cellular Function and Maintenance	engulfment of cells	0.000743	ANXA5,CCL5,CD44,FN1,PFN1,TGM2	6
				Cellular Function and Maintenance	function of T lymphocytes	0.000748	ATF3,B2M,CD44,DUSP1,TGM2	5
				Cellular Function and Maintenance	retention of cells	0.000749	CD151,FN1	2
				Cellular Function and Maintenance	function of helper T lymphocytes	0.00108	ATF3,CD44,DUSP1	3
				Cellular Function and Maintenance	transmembrane potential of mitochondria	0.00199	B2M,ITGA5,PINK1,TGM2	4
				Cellular Function and Maintenance	formation of invadopodia	0.00205	BTG2,CD44	2
				Cellular Function and Maintenance	neuritogenesis	0.00232	A2M,BTG2,CD44,EFHD1,EGR1,PFN1	6
				Cellular Growth and Proliferation	proliferation of tumor cell lines	4.69e-09	A2M,ANXA2,ATF3,BTG2,CD151,CD44,CNN1,CTGF,DPP4,DUSP1,EGR1,EIF4B,FGF1,FN1,ITGA5,JUNB,NR4A1,PFN1,SLPI,TGM2	20
				Cellular Growth and Proliferation	proliferation of cells	3.28e-08	A2M,ANXA2,APOD,ATF3,B2M,BTG2,CCL23,CCL5,CD151,CD44,CNN1,CTGF,DECR1,DPP4,DUSP1,EGLN3,EGR1,EIF4B,FADS3,FGF1,FN1,ITGA5,JUNB,MCFD2,NR4A1,PFKM,PFN1,SLPI,TGM2	29
				Cellular Growth and Proliferation	proliferation of muscle cells	4.63e-08	APOD,CCL5,DPP4,DUSP1,FGF1,FN1,ITGA5,JUNB,NR4A1,TGM2	10
				Cellular Growth and Proliferation	proliferation of blood cells	8.78e-08	A2M,B2M,CCL23,CCL5,CD151,CD44,CTGF,DPP4,DUSP1,EGR1,FN1,ITGA5,JUNB,SLPI	14
				Cellular Growth and Proliferation	proliferation of lymphocytes	1.01e-07	A2M,B2M,CCL5,CD151,CD44,CTGF,DPP4,DUSP1,EGR1,FN1,ITGA5,JUNB,SLPI	13
				Cellular Growth and Proliferation	proliferation of tumor cells	1.29e-07	ANXA2,ATF3,BTG2,CD151,CD44,CTGF,DPP4,DUSP1,EGR1,FGF1,NR4A1,SLPI,TGM2	13
				Cellular Growth and Proliferation	proliferation of breast cancer cell lines	1.54e-06	ANXA2,BTG2,CD151,CD44,CTGF,FGF1,FN1,ITGA5,PFN1	9
				Cellular Growth and Proliferation	proliferation of fibroblasts	4.22e-06	ANXA2,ATF3,CD44,CTGF,DUSP1,FGF1,FN1,ITGA5	8
				Cellular Growth and Proliferation	proliferation of T lymphocytes	6.86e-06	A2M,B2M,CCL5,CD151,CD44,CTGF,DPP4,DUSP1,EGR1,FN1	10
				Cellular Growth and Proliferation	proliferation of ovarian cancer cell lines	9.89e-06	ATF3,CD44,FN1,SLPI,TGM2	5
				Cellular Growth and Proliferation	proliferation of osteoblasts	1.77e-05	CTGF,DUSP1,FN1,JUNB	4
				Cellular Growth and Proliferation	neoplasia of tumor cell lines	3.89e-05	ATF3,CD151,CNN1,DPP4,EGR1,FN1	6
				Cellular Growth and Proliferation	proliferation of connective tissue cells	4.59e-05	ANXA2,ATF3,CD44,CTGF,DUSP1,FGF1,FN1,ITGA5,JUNB	9
				Cellular Growth and Proliferation	proliferation of myoblasts	8.03e-05	FN1,ITGA5,JUNB	3
				Cellular Growth and Proliferation	formation of cells	8.62e-05	ANXA2,CCL5,CD44,EGR1,FN1,ITGA5,TGM2	7
				Cellular Growth and Proliferation	proliferation of cancer cells	8.74e-05	BTG2,CD151,CD44,DUSP1,EGR1,FGF1,NR4A1	7
				Cellular Growth and Proliferation	neoplasia of melanoma cell lines	0.00016	CNN1,DPP4,FN1	3
				Cellular Growth and Proliferation	proliferation of fibroblast cell lines	0.000167	A2M,BTG2,EGR1,FGF1,FN1,JUNB,TGM2	7
				Cellular Growth and Proliferation	proliferation of leukemia cell lines	0.000182	CD44,DUSP1,EGR1,EIF4B,JUNB	5
				Cellular Growth and Proliferation	metastasis of tumor cell lines	0.000228	ATF3,CD151,CNN1,FN1	4
				Cellular Growth and Proliferation	formation of connective tissue cells	0.000297	ANXA2,CD44,EGR1,ITGA5	4
				Cellular Growth and Proliferation	proliferation of fibroblast-like synoviocytes	0.000842	CD44,FN1	2
				Cellular Growth and Proliferation	proliferation of cardiomyocytes	0.000868	CCL5,DUSP1,FGF1	3
				Cellular Growth and Proliferation	proliferation of smooth muscle cells	0.000905	APOD,CCL5,DPP4,NR4A1,TGM2	5
				Cellular Growth and Proliferation	co-stimulation of T lymphocytes	0.0015	DPP4,FN1	2
				Cellular Growth and Proliferation	formation of osteoclasts	0.00168	ANXA2,CD44,EGR1	3
				Cellular Growth and Proliferation	colony formation of fibroblasts	0.00177	ATF3,JUNB	2
				Cellular Growth and Proliferation	proliferation of bone cancer cell lines	0.00178	CTGF,FGF1,JUNB	3
				Cellular Growth and Proliferation	metastasis of melanoma cell lines	0.00205	CNN1,FN1	2
				Cellular Growth and Proliferation	colony formation of cells	0.00232	ATF3,CCL23,CD44,EGR1,JUNB,SLPI	6
				Cellular Movement	cell movement of tumor cell lines	3.4e-09	A2M,ANXA2,CCL23,CCL5,CD151,CD44,CNN1,CTGF,DPP4,EGR1,FGF1,FN1,ITGA5,TGM2,TUBA1C	15
				Cellular Movement	cell movement	4.01e-09	A2M,ANXA2,ANXA5,ATF3,BTG2,CCL23,CCL5,CD151,CD44,CNN1,CTGF,DPP4,DUSP1,EGLN3,EGR1,FGF1,FN1,ITGA5,NR4A1,PFN1,SLPI,TGM2,TUBA1C	23
				Cellular Movement	migration of cells	2.13e-08	A2M,ANXA2,ANXA5,ATF3,BTG2,CCL23,CCL5,CD151,CD44,CTGF,DPP4,DUSP1,EGLN3,EGR1,FGF1,FN1,ITGA5,NR4A1,PFN1,SLPI,TGM2	21
				Cellular Movement	cell movement of myeloid cells	2.35e-08	ANXA2,CCL23,CCL5,CD151,CD44,CTGF,DUSP1,EGLN3,FN1,PFN1,SLPI,TGM2	12
				Cellular Movement	cell movement of leukocytes	2.57e-08	ANXA2,CCL23,CCL5,CD151,CD44,CTGF,DPP4,DUSP1,EGLN3,FN1,ITGA5,PFN1,SLPI,TGM2	14
				Cellular Movement	cell movement of phagocytes	3.3e-08	ANXA2,CCL23,CCL5,CD151,CD44,CTGF,DUSP1,EGLN3,FN1,ITGA5,PFN1,SLPI	12
				Cellular Movement	migration of mononuclear leukocytes	4.24e-08	ANXA2,CCL23,CCL5,CD151,CD44,CTGF,DPP4,FN1,ITGA5,TGM2	10
				Cellular Movement	migration of tumor cell lines	1.72e-07	A2M,ANXA2,CCL5,CD151,CD44,CTGF,DPP4,EGR1,FGF1,FN1,ITGA5,TGM2	12
				Cellular Movement	homing of cells	2.89e-07	ANXA2,CCL23,CCL5,CD151,CD44,CTGF,DPP4,FN1,ITGA5,PFN1,SLPI	11
				Cellular Movement	migration of pericytes	2.98e-07	CCL5,CD44,CTGF,FN1	4
				Cellular Movement	cell movement of breast cancer cell lines	3.47e-07	ANXA2,CCL5,CD151,CTGF,FGF1,FN1,TGM2,TUBA1C	8
				Cellular Movement	cell movement of tumor cells	3.88e-07	CCL5,CD44,CTGF,DPP4,DUSP1,FN1,SLPI	7
				Cellular Movement	cell movement of leukemia cell lines	6.81e-07	ANXA2,CCL23,CCL5,CD44,FN1,TGM2	6
				Cellular Movement	cell movement of granulocytes	6.87e-07	CCL23,CCL5,CD151,CD44,CTGF,DUSP1,FN1,SLPI,TGM2	9
				Cellular Movement	cell movement of neutrophils	1.05e-06	CCL23,CCL5,CD151,CD44,CTGF,DUSP1,FN1,SLPI	8
				Cellular Movement	scattering of cells	1.11e-06	ANXA2,CD151,CD44,FGF1,FN1	5
				Cellular Movement	chemotaxis of cells	1.38e-06	ANXA2,CCL23,CCL5,CD151,CD44,CTGF,DPP4,FN1,PFN1,SLPI	10
				Cellular Movement	cell movement of cancer cells	1.63e-06	CCL5,CD44,CTGF,DPP4,DUSP1,FN1	6
				Cellular Movement	migration of endothelial cells	1.77e-06	ANXA2,CCL5,CD151,CTGF,DPP4,FGF1,FN1,NR4A1	8
				Cellular Movement	transmigration of cells	1.82e-06	CCL5,CD151,CD44,FN1,SLPI,TGM2	6
				Cellular Movement	Lymphocyte migration	3.12e-06	CCL23,CCL5,CD151,CD44,DPP4,FN1,ITGA5,TGM2	8
				Cellular Movement	transmigration of lymphocytes	4.4e-06	CCL5,CD44,FN1,TGM2	4
				Cellular Movement	migration of skin cancer cell lines	4.63e-06	CD151,CD44,FN1	3
				Cellular Movement	migration of connective tissue cells	5.91e-06	CCL5,CD44,CTGF,FGF1,FN1,ITGA5	6
				Cellular Movement	dissemination of cells	7.23e-06	CNN1,CTGF,FN1,SLPI	4
				Cellular Movement	homing of leukocytes	8.1e-06	CCL23,CCL5,CD151,CD44,DPP4,FN1,PFN1,SLPI	8
				Cellular Movement	migration of phagocytes	8.27e-06	ANXA2,CCL5,CD44,CTGF,FN1,ITGA5,SLPI	7
				Cellular Movement	cell movement of squamous cell carcinoma cell lines	9.06e-06	CD44,CTGF,FN1,ITGA5	4
				Cellular Movement	transmigration of leukocytes	1.3e-05	CCL5,CD44,FN1,SLPI,TGM2	5
				Cellular Movement	invasion of cells	1.64e-05	A2M,ANXA2,ATF3,CD151,CD44,CTGF,DPP4,FN1,ITGA5,JUNB,NR4A1	11
				Cellular Movement	recruitment of leukocytes	1.85e-05	CCL23,CCL5,CD44,DPP4,EGR1,FN1,SLPI	7
				Cellular Movement	migration of hepatic stellate cells	1.93e-05	CCL5,CD44,CTGF	3
				Cellular Movement	cell movement of T lymphocytes	2.13e-05	CCL23,CCL5,CD44,DPP4,FN1,TGM2	6
				Cellular Movement	migration of breast cancer cell lines	2.23e-05	ANXA2,CCL5,CTGF,FGF1,FN1,TGM2	6
				Cellular Movement	chemotaxis of tumor cell lines	2.24e-05	ANXA2,CCL23,CCL5,CD151,FN1	5
				Cellular Movement	migration of leukemia cell lines	2.51e-05	CCL5,CD44,FN1,TGM2	4
				Cellular Movement	migration of smooth muscle cells	3.1e-05	ATF3,CCL5,DUSP1,EGR1,FN1	5
				Cellular Movement	transendothelial migration of lymphocytes	3.24e-05	CD44,FN1,TGM2	3
				Cellular Movement	invasion of tumor cell lines	3.57e-05	A2M,ATF3,CD151,CD44,CTGF,DPP4,FN1,ITGA5,JUNB	9
				Cellular Movement	homing of lymphocytes	4.33e-05	CCL23,CCL5,CD44,DPP4,FN1	5
				Cellular Movement	chemotaxis of leukocytes	4.7e-05	CCL23,CCL5,CD151,DPP4,FN1,PFN1,SLPI	7
				Cellular Movement	migration of myeloid cells	5e-05	CCL5,CD44,FN1,SLPI,TGM2	5
				Cellular Movement	transmigration of Th1 cells	5.61e-05	CCL5,CD44	2
				Cellular Movement	cell movement of monocytes	6.58e-05	ANXA2,CCL23,CCL5,CTGF,FN1	5
				Cellular Movement	migration of monocytes	6.96e-05	ANXA2,CCL5,CTGF,FN1	4
				Cellular Movement	adhesion of T lymphocytes	7.26e-05	CD151,CD44,FN1,ITGA5	4
				Cellular Movement	chemotaxis of T lymphocytes	7.26e-05	CCL23,CCL5,DPP4,FN1	4
				Cellular Movement	infiltration of leukocytes	8.99e-05	CCL5,CD44,CTGF,DUSP1,EGLN3,FN1,TGM2	7
				Cellular Movement	invasion of ovarian cancer cell lines	9.5e-05	ATF3,CD44,DPP4	3
				Cellular Movement	migration of neutrophils	0.000108	CCL5,CD44,FN1,SLPI	4
				Cellular Movement	transmigration of T lymphocytes	0.000111	CCL5,CD44,TGM2	3
				Cellular Movement	transmigration of leukocyte cell lines	0.000117	CCL5,CD44	2
				Cellular Movement	migration of vascular smooth muscle cells	0.000121	ATF3,CCL5,EGR1,FN1	4
				Cellular Movement	migration of brain cancer cell lines	0.00013	A2M,ANXA2,EGR1,FN1	4
				Cellular Movement	recruitment of mononuclear leukocytes	0.000155	CCL23,CCL5,CD44,FN1	4
				Cellular Movement	cell movement of embryonic cells	0.000189	CCL5,FN1,ITGA5,PFN1	4
				Cellular Movement	invasion of squamous cell carcinoma cell lines	0.000195	CD44,CTGF,ITGA5	3
				Cellular Movement	migration of squamous cell carcinoma cell lines	0.000195	CD44,CTGF,ITGA5	3
				Cellular Movement	infiltration of granulocytes	0.00021	CCL5,CD44,CTGF,DUSP1,TGM2	5
				Cellular Movement	cell movement of antigen presenting cells	0.000349	CCL5,CD44,CTGF,EGLN3,ITGA5,PFN1	6
				Cellular Movement	migration of peripheral blood monocytes	0.000366	ANXA2,CCL5	2
				Cellular Movement	migration of cervical cancer cell lines	0.000465	CD151,FN1,TGM2	3
				Cellular Movement	chemotaxis of leukemia cell lines	0.000487	ANXA2,CCL23,CCL5	3
				Cellular Movement	dispersion of cells	0.000504	CD44,FGF1	2
				Cellular Movement	dissemination of tumor cell lines	0.000504	CNN1,CTGF	2
				Cellular Movement	migration of vascular endothelial cells	0.000581	ANXA2,CD151,FN1,NR4A1	4
				Cellular Movement	cell movement of macrophages	0.000623	CCL5,CD44,CTGF,EGLN3,PFN1	5
				Cellular Movement	cell movement of fibroblast cell lines	0.000698	CD44,FN1,ITGA5,TGM2	4
				Cellular Movement	transmigration of phagocytes	0.000745	CCL5,FN1,SLPI	3
				Cellular Movement	chemotaxis of neutrophils	0.000779	CCL23,CCL5,CD151,SLPI	4
				Cellular Movement	chemotaxis of myeloid cells	0.000998	CCL23,CCL5,CD151,PFN1,SLPI	5
				Cellular Movement	transendothelial migration of T lymphocytes	0.00104	CD44,TGM2	2
				Cellular Movement	transendothelial migration of tumor cell lines	0.00104	CD151,CD44	2
				Cellular Movement	cell movement of hematopoietic cells	0.00111	CCL5,CD44,ITGA5	3
				Cellular Movement	cell movement of lymphatic system cells	0.00111	CCL5,CD44,FGF1	3
				Cellular Movement	scattering of kidney cell lines	0.00115	ANXA2,FN1	2
				Cellular Movement	chemotaxis of phagocytes	0.00119	CCL23,CCL5,CD151,PFN1,SLPI	5
				Cellular Movement	cell movement of leukocyte cell lines	0.00127	CCL5,CD44,FN1	3
				Cellular Movement	recruitment of lymphocytes	0.00131	CCL5,CD44,FN1	3
				Cellular Movement	migration of prostate cancer cell lines	0.00154	ANXA2,CD151,FN1	3
				Cellular Movement	cell movement of sarcoma cells	0.00163	CCL5,CD44	2
				Cellular Movement	cell movement of lung cancer cell lines	0.00168	FN1,ITGA5,TGM2	3
				Cellular Movement	migration of central nervous system cells	0.00168	BTG2,CTGF,FN1	3
				Cellular Movement	recruitment of granulocytes	0.00202	CCL5,CD44,DPP4,SLPI	4
				Cellular Movement	scattering of tumor cell lines	0.00205	CD151,FGF1	2
				Cellular Movement	migration of pancreatic cancer cell lines	0.0022	CD44,FN1	2
				Cellular Movement	migration of embryonic cells	0.00222	CCL5,FN1,ITGA5	3
				Cellular Movement	extravasation of myeloid cells	0.00235	CCL5,CD44	2
				Cellular Movement	migration of ovarian cancer cell lines	0.00235	CD44,DPP4	2
				Cellular Movement	adhesion of lymphokine activated killer cells	0.0024	CD44	1
				Connective Tissue Development and Function	adhesion of stromal cells	1.08e-06	ANXA2,CD44,ITGA5	3
				Connective Tissue Development and Function	proliferation of fibroblasts	4.22e-06	ANXA2,ATF3,CD44,CTGF,DUSP1,FGF1,FN1,ITGA5	8
				Connective Tissue Development and Function	arrest in differentiation of fibroblast cell lines	1.69e-05	FN1,ITGA5	2
				Connective Tissue Development and Function	proliferation of osteoblasts	1.77e-05	CTGF,DUSP1,FN1,JUNB	4
				Connective Tissue Development and Function	migration of hepatic stellate cells	1.93e-05	CCL5,CD44,CTGF	3
				Connective Tissue Development and Function	quantity of fibroblasts	4.07e-05	CTGF,FN1,JUNB	3
				Connective Tissue Development and Function	adhesion of bone marrow stromal cells	8.41e-05	ANXA2,ITGA5	2
				Connective Tissue Development and Function	adhesion of fibroblasts	0.00016	CD44,CTGF,FN1	3
				Connective Tissue Development and Function	proliferation of fibroblast cell lines	0.000167	A2M,BTG2,EGR1,FGF1,FN1,JUNB,TGM2	7
				Connective Tissue Development and Function	differentiation of adipose cell lines	0.000306	FGF1,FN1	2
				Connective Tissue Development and Function	quantity of connective tissue cells	0.000352	CD44,CTGF,EGR1,FN1,JUNB	5
				Connective Tissue Development and Function	adhesion of fibroblast cell lines	0.000364	CTGF,FN1,ITGA5	3
				Connective Tissue Development and Function	cell movement of fibroblast cell lines	0.000698	CD44,FN1,ITGA5,TGM2	4
				Connective Tissue Development and Function	proliferation of fibroblast-like synoviocytes	0.000842	CD44,FN1	2
				Connective Tissue Development and Function	morphology of fibroblast cell lines	0.00108	ATF3,FN1,JUNB	3
				Connective Tissue Development and Function	formation of osteoclasts	0.00168	ANXA2,CD44,EGR1	3
				Connective Tissue Development and Function	colony formation of fibroblasts	0.00177	ATF3,JUNB	2
				Connective Tissue Development and Function	size of adipocytes	0.00216	DUSP1,FGF1,NR4A1	3
				Connective Tissue Disorders	arthritis	2.34e-05	B2M,CCL23,CCL5,CD44,CTGF,DPP4,DUSP1,EGLN3,FN1,ITGA5,NR4A1,TUBA1C	12
				Connective Tissue Disorders	intervertebral disc disorder	0.00115	CTGF,EGLN3	2
				Connective Tissue Disorders	collagen-induced arthritis	0.00163	CD44,DUSP1,FN1	3
				Decreased Levels of Hematocrit	decreased hematocrit of organism	0.019	EGLN3	1
				Dermatological Diseases and Conditions	Dermatitis	3.49e-08	ANXA5,CCL23,CCL5,CD44,DPP4,DUSP1,HDAC9,JUNB,NR4A1,SLPI,TUBA1C	11
				Dermatological Diseases and Conditions	psoriasis	7.69e-08	A2M,ANXA2,APOD,CNN1,DPP4,DUSP1,EGR1,FN1,ITGA5,JUNB,SEC61B,SLPI	12
				Dermatological Diseases and Conditions	atopic dermatitis	8.64e-05	ANXA5,CCL23,CCL5,CD44,DUSP1,JUNB	6
				Dermatological Diseases and Conditions	mycosis fungoides	0.00066	DPP4,HDAC9,TUBA1C	3
				Dermatological Diseases and Conditions	skin tumor	0.000877	ANK1,CD151,DECR1,DPP4,EGR1,HDAC9,ITGA5,JUNB,TUBA1C	9
				Developmental Disorder	hypertrophy of heart	3.76e-06	ATF3,CKM,CTGF,DUSP1,HDAC9,PFKM,PFN1	7
				Developmental Disorder	Hypertrophy	6.21e-06	ATF3,CKM,CTGF,DPP4,DUSP1,HDAC9,MYOM1,PFKM,PFN1	9
				Developmental Disorder	hypertrophy of heart cells	0.000568	ATF3,CTGF,DUSP1,MYOM1	4
				Developmental Disorder	ventricular hypertrophy	0.00194	ATF3,CKM,PFKM	3
				Developmental Disorder	HMG-CoA lyase deficiency	0.0024	HMGCL	1
				Digestive System Development and Function	branching morphogenesis of salivary gland	3.37e-05	FN1,ITGA5	2
				Digestive System Development and Function	abnormal size of liver	0.0024	EGR1	1
				DNA Replication, Recombination, and Repair	synthesis of DNA	1.65e-05	A2M,ATF3,CCL5,DUSP1,FGF1,FN1,ITGA5,NR4A1	8
				DNA Replication, Recombination, and Repair	hydrolysis of ATP	0.000195	CKM,EIF4B,TGM2	3
				Drug Metabolism	abnormal quantity of progesterone	0.0024	EGR1	1
				Embryonic Development	branching morphogenesis of salivary gland	3.37e-05	FN1,ITGA5	2
				Embryonic Development	cell movement of embryonic cells	0.000189	CCL5,FN1,ITGA5,PFN1	4
				Embryonic Development	myelopoiesis of lymphatic system cells	0.000201	CD44,EGR1	2
				Embryonic Development	activation of embryonic cell lines	0.000306	ITGA5,TGM2	2
				Embryonic Development	development of abdomen	0.000623	ANXA2,ATF3,CD44,CTGF,EGR1,FGF1,NR4A1	7
				Embryonic Development	myelopoiesis of lymphatic system component	0.000939	CD44,EGR1	2
				Embryonic Development	migration of embryonic cells	0.00222	CCL5,FN1,ITGA5	3
				Embryonic Development	abnormal morphology of enlarged anterior chamber of eye	0.0024	EGR1	1
				Endocrine System Development and Function	abnormal quantity of progesterone	0.0024	EGR1	1
				Endocrine System Disorders	experimentally-induced diabetes	1.22e-07	A2M,ANXA5,BTG2,DUSP1,FN1,HMGCL	6
				Endocrine System Disorders	diabetes mellitus	4.84e-06	A2M,ANXA5,APOD,B2M,BTG2,CCL5,DPP4,DUSP1,FGF1,FN1,HMGCL,NR4A1,TGM2	13
				Endocrine System Disorders	ovarian cancer	5.15e-05	B2M,DPP4,FGF1,FN1,JUNB,SLPI,TGM2,TUBA1C	8
				Endocrine System Disorders	thyroid cancer	0.0016	FN1,ITGA5,SLPI,TUBA1C	4
				Energy Production	hydrolysis of ATP	0.000195	CKM,EIF4B,TGM2	3
				Free Radical Scavenging	production of reactive oxygen species	6.05e-06	CCL5,CD44,DECR1,FN1,ITGA5,NR4A1,PINK1,TGM2	8
				Free Radical Scavenging	synthesis of reactive oxygen species	6.3e-06	CCL5,CD44,DECR1,DUSP1,FN1,ITGA5,NR4A1,PINK1,TGM2	9
				Gastrointestinal Disease	experimentally-induced diabetes	1.22e-07	A2M,ANXA5,BTG2,DUSP1,FN1,HMGCL	6
				Gastrointestinal Disease	cirrhosis of liver	1.01e-06	B2M,CTGF,FGF1,FN1,ITGA5,NR4A1	6
				Gastrointestinal Disease	oral cancer	1.52e-06	CNN1,CTGF,DUSP1,FGF1,FN1,TGM2,TUBA1C	7
				Gastrointestinal Disease	primary biliary cirrhosis	2.98e-06	B2M,CTGF,FGF1,ITGA5,NR4A1	5
				Gastrointestinal Disease	oral squamous cell carcinoma	4.47e-06	CNN1,CTGF,FGF1,FN1,TGM2,TUBA1C	6
				Gastrointestinal Disease	diabetes mellitus	4.84e-06	A2M,ANXA5,APOD,B2M,BTG2,CCL5,DPP4,DUSP1,FGF1,FN1,HMGCL,NR4A1,TGM2	13
				Gastrointestinal Disease	hepatic steatosis	0.000549	CD44,DECR1,DUSP1,EGLN3,NR4A1	5
				Gastrointestinal Disease	damage of liver	0.00104	CCL5,CD44,DUSP1,EGR1	4
				Gastrointestinal Disease	Sjogren's syndrome	0.00228	B2M,CCL5,FN1	3
				Gene Expression	binding of DNA	1.78e-05	BTG2,CTGF,EGR1,FGF1,FN1,ITGA5,JUNB,NR4A1,SLPI	9
				Gene Expression	expression of RNA	0.000207	A2M,ATF3,BTG2,CCL5,CD44,CTGF,DUSP1,EGR1,EIF4B,FGF1,FN1,HDAC9,JUNB,NR4A1,PFN1,TGM2	16
				Gene Expression	binding of protein binding site	0.00124	CTGF,EGR1,FGF1,FN1,SLPI	5
				Gene Expression	transactivation	0.00178	CD44,CTGF,DPP4,EGR1,FGF1,JUNB,NR4A1	7
				Gene Expression	transcription of RNA	0.002	A2M,ATF3,BTG2,CD44,CTGF,DUSP1,EGR1,FGF1,FN1,HDAC9,JUNB,NR4A1,PFN1	13
				Gene Expression	binding of RNA	0.00235	EIF4B,TGM2	2
				Glomerular Injury	glomerulopathy with fibronectin deposits type 2	0.0024	FN1	1
				Glomerular Injury	formation of glomerular crescent	0.0492	CD151	1
				Glomerular Injury	interstitial fibrosis of kidney	0.113	CD151	1
				Hair and Skin Development and Function	attachment of epithelial cell lines	5.61e-05	CTGF,FN1	2
				Hair and Skin Development and Function	activation of epithelial cell lines	0.000251	ITGA5,TGM2	2
				Hair and Skin Development and Function	adhesion of keratinocytes	0.00138	CTGF,FN1	2
				Hair and Skin Development and Function	binding of epithelial cell lines	0.0022	ANXA2,ANXA5	2
				Heart Failure	diastolic heart failure	0.0167	CTGF	1
				Heart Failure	failure of heart	0.134	CTGF,DPP4	2
				Heart Failure	congestive heart failure	0.224	DPP4	1
				Hematological Disease	lymphomagenesis	2.71e-05	B2M,BTG2,CD44,DPP4,EGR1,FN1,HDAC9,JUNB,TUBA1C	9
				Hematological Disease	T-cell non-Hodgkin's disease	0.000147	DPP4,EGR1,FN1,HDAC9,TUBA1C	5
				Hematological Disease	non-Hodgkin's disease	0.000256	B2M,BTG2,DPP4,EGR1,FN1,HDAC9,TUBA1C	7
				Hematological Disease	infection of leukocytes	0.000443	ANXA2,CCL5,FN1	3
				Hematological Disease	blood protein disorder	0.000454	A2M,ANXA2,B2M,CCL5,FN1,HDAC9	6
				Hematological Disease	mycosis fungoides	0.00066	DPP4,HDAC9,TUBA1C	3
				Hematological Disease	Thrombosis	0.000866	ANXA2,ANXA5,CKM,CTGF	4
				Hematological Disease	infection of lymphocytes	0.00126	CCL5,FN1	2
				Hematological Disease	hematological neoplasia	0.0014	ANXA2,B2M,BTG2,CCL5,CD44,DPP4,EGR1,FN1,HDAC9,JUNB,TUBA1C	11
				Hematological Disease	hemorrhagic disease	0.00183	CCL5,CD44,EGR1,MCFD2	4
				Hematological Disease	infection of myeloid cells	0.0022	ANXA2,CCL5	2
				Hematological System Development and Function	accumulation of phagocytes	1.62e-09	CCL5,CD44,EGR1,FGF1,ITGA5,NR4A1,PFN1,SLPI	8
				Hematological System Development and Function	accumulation of myeloid cells	8e-09	CCL5,CD44,EGR1,FGF1,ITGA5,NR4A1,PFN1,SLPI	8
				Hematological System Development and Function	cell movement of myeloid cells	2.35e-08	ANXA2,CCL23,CCL5,CD151,CD44,CTGF,DUSP1,EGLN3,FN1,PFN1,SLPI,TGM2	12
				Hematological System Development and Function	cell movement of leukocytes	2.57e-08	ANXA2,CCL23,CCL5,CD151,CD44,CTGF,DPP4,DUSP1,EGLN3,FN1,ITGA5,PFN1,SLPI,TGM2	14
				Hematological System Development and Function	cell movement of phagocytes	3.3e-08	ANXA2,CCL23,CCL5,CD151,CD44,CTGF,DUSP1,EGLN3,FN1,ITGA5,PFN1,SLPI	12
				Hematological System Development and Function	migration of mononuclear leukocytes	4.24e-08	ANXA2,CCL23,CCL5,CD151,CD44,CTGF,DPP4,FN1,ITGA5,TGM2	10
				Hematological System Development and Function	proliferation of lymphocytes	1.01e-07	A2M,B2M,CCL5,CD151,CD44,CTGF,DPP4,DUSP1,EGR1,FN1,ITGA5,JUNB,SLPI	13
				Hematological System Development and Function	activation of blood cells	1.46e-07	ANXA2,ATF3,B2M,CCL5,CD44,DPP4,DUSP1,FGF1,FN1,HDAC9,ITGA5,SLPI,TGM2	13
				Hematological System Development and Function	activation of leukocytes	3.02e-07	ATF3,B2M,CCL5,CD44,DPP4,DUSP1,FGF1,FN1,HDAC9,ITGA5,SLPI,TGM2	12
				Hematological System Development and Function	accumulation of macrophages	6.87e-07	CCL5,CD44,FGF1,NR4A1,PFN1	5
				Hematological System Development and Function	cell movement of granulocytes	6.87e-07	CCL23,CCL5,CD151,CD44,CTGF,DUSP1,FN1,SLPI,TGM2	9
				Hematological System Development and Function	cell movement of neutrophils	1.05e-06	CCL23,CCL5,CD151,CD44,CTGF,DUSP1,FN1,SLPI	8
				Hematological System Development and Function	Lymphocyte migration	3.12e-06	CCL23,CCL5,CD151,CD44,DPP4,FN1,ITGA5,TGM2	8
				Hematological System Development and Function	transmigration of lymphocytes	4.4e-06	CCL5,CD44,FN1,TGM2	4
				Hematological System Development and Function	adhesion of immune cells	4.71e-06	A2M,ANXA5,CCL5,CD151,CD44,FN1,ITGA5,TGM2	8
				Hematological System Development and Function	activation of lymphocytes	6.12e-06	B2M,CCL5,CD44,DPP4,DUSP1,FGF1,FN1,HDAC9,ITGA5	9
				Hematological System Development and Function	activation of myeloid cells	6.39e-06	ATF3,CCL5,CD44,DPP4,FN1,SLPI,TGM2	7
				Hematological System Development and Function	activation of T lymphocytes	6.49e-06	B2M,CCL5,CD44,DPP4,DUSP1,FGF1,FN1,ITGA5	8
				Hematological System Development and Function	proliferation of T lymphocytes	6.86e-06	A2M,B2M,CCL5,CD151,CD44,CTGF,DPP4,DUSP1,EGR1,FN1	10
				Hematological System Development and Function	homing of leukocytes	8.1e-06	CCL23,CCL5,CD151,CD44,DPP4,FN1,PFN1,SLPI	8
				Hematological System Development and Function	migration of phagocytes	8.27e-06	ANXA2,CCL5,CD44,CTGF,FN1,ITGA5,SLPI	7
				Hematological System Development and Function	transmigration of leukocytes	1.3e-05	CCL5,CD44,FN1,SLPI,TGM2	5
				Hematological System Development and Function	recruitment of leukocytes	1.85e-05	CCL23,CCL5,CD44,DPP4,EGR1,FN1,SLPI	7
				Hematological System Development and Function	activation of phagocytes	1.99e-05	ATF3,CCL5,CD44,DPP4,FN1,SLPI,TGM2	7
				Hematological System Development and Function	cell movement of T lymphocytes	2.13e-05	CCL23,CCL5,CD44,DPP4,FN1,TGM2	6
				Hematological System Development and Function	transendothelial migration of lymphocytes	3.24e-05	CD44,FN1,TGM2	3
				Hematological System Development and Function	adhesion of mononuclear leukocytes	3.3e-05	CCL5,CD151,CD44,FN1,ITGA5	5
				Hematological System Development and Function	activation of antigen presenting cells	4.15e-05	ATF3,CCL5,CD44,FN1,SLPI,TGM2	6
				Hematological System Development and Function	homing of lymphocytes	4.33e-05	CCL23,CCL5,CD44,DPP4,FN1	5
				Hematological System Development and Function	chemotaxis of leukocytes	4.7e-05	CCL23,CCL5,CD151,DPP4,FN1,PFN1,SLPI	7
				Hematological System Development and Function	migration of myeloid cells	5e-05	CCL5,CD44,FN1,SLPI,TGM2	5
				Hematological System Development and Function	transmigration of Th1 cells	5.61e-05	CCL5,CD44	2
				Hematological System Development and Function	cell movement of monocytes	6.58e-05	ANXA2,CCL23,CCL5,CTGF,FN1	5
				Hematological System Development and Function	activation of macrophages	6.76e-05	ATF3,CCL5,CD44,FN1,TGM2	5
				Hematological System Development and Function	migration of monocytes	6.96e-05	ANXA2,CCL5,CTGF,FN1	4
				Hematological System Development and Function	adhesion of T lymphocytes	7.26e-05	CD151,CD44,FN1,ITGA5	4
				Hematological System Development and Function	chemotaxis of T lymphocytes	7.26e-05	CCL23,CCL5,DPP4,FN1	4
				Hematological System Development and Function	infiltration of leukocytes	8.99e-05	CCL5,CD44,CTGF,DUSP1,EGLN3,FN1,TGM2	7
				Hematological System Development and Function	migration of neutrophils	0.000108	CCL5,CD44,FN1,SLPI	4
				Hematological System Development and Function	transmigration of T lymphocytes	0.000111	CCL5,CD44,TGM2	3
				Hematological System Development and Function	transmigration of leukocyte cell lines	0.000117	CCL5,CD44	2
				Hematological System Development and Function	binding of leukocytes	0.000125	A2M,CCL5,CD44,FGF1,ITGA5	5
				Hematological System Development and Function	accumulation of granulocytes	0.000125	CCL5,EGR1,ITGA5,SLPI	4
				Hematological System Development and Function	recruitment of mononuclear leukocytes	0.000155	CCL23,CCL5,CD44,FN1	4
				Hematological System Development and Function	binding of professional phagocytic cells	0.000195	A2M,CCL5,FGF1,ITGA5	4
				Hematological System Development and Function	myelopoiesis of lymphatic system cells	0.000201	CD44,EGR1	2
				Hematological System Development and Function	infiltration of granulocytes	0.00021	CCL5,CD44,CTGF,DUSP1,TGM2	5
				Hematological System Development and Function	cell movement of antigen presenting cells	0.000349	CCL5,CD44,CTGF,EGLN3,ITGA5,PFN1	6
				Hematological System Development and Function	migration of peripheral blood monocytes	0.000366	ANXA2,CCL5	2
				Hematological System Development and Function	adhesion of phagocytes	0.000391	CCL5,CD44,FN1,ITGA5	4
				Hematological System Development and Function	function of lymphocytes	0.000404	ATF3,B2M,CD44,DUSP1,SLPI,TGM2	6
				Hematological System Development and Function	accumulation of neutrophils	0.000582	EGR1,ITGA5,SLPI	3
				Hematological System Development and Function	cell movement of macrophages	0.000623	CCL5,CD44,CTGF,EGLN3,PFN1	5
				Hematological System Development and Function	transmigration of phagocytes	0.000745	CCL5,FN1,SLPI	3
				Hematological System Development and Function	function of T lymphocytes	0.000748	ATF3,B2M,CD44,DUSP1,TGM2	5
				Hematological System Development and Function	chemotaxis of neutrophils	0.000779	CCL23,CCL5,CD151,SLPI	4
				Hematological System Development and Function	myelopoiesis of lymphatic system component	0.000939	CD44,EGR1	2
				Hematological System Development and Function	chemotaxis of myeloid cells	0.000998	CCL23,CCL5,CD151,PFN1,SLPI	5
				Hematological System Development and Function	transendothelial migration of T lymphocytes	0.00104	CD44,TGM2	2
				Hematological System Development and Function	function of helper T lymphocytes	0.00108	ATF3,CD44,DUSP1	3
				Hematological System Development and Function	cell movement of hematopoietic cells	0.00111	CCL5,CD44,ITGA5	3
				Hematological System Development and Function	chemotaxis of phagocytes	0.00119	CCL23,CCL5,CD151,PFN1,SLPI	5
				Hematological System Development and Function	cell movement of leukocyte cell lines	0.00127	CCL5,CD44,FN1	3
				Hematological System Development and Function	recruitment of lymphocytes	0.00131	CCL5,CD44,FN1	3
				Hematological System Development and Function	accumulation of T lymphocytes	0.00149	B2M,CCL5,DUSP1	3
				Hematological System Development and Function	co-stimulation of T lymphocytes	0.0015	DPP4,FN1	2
				Hematological System Development and Function	activation of microglia	0.00168	ANXA2,FN1,ITGA5	3
				Hematological System Development and Function	cell-cell adhesion of leukocytes	0.00177	CCL5,ITGA5	2
				Hematological System Development and Function	adhesion of granulocytes	0.00188	CD44,FN1,ITGA5	3
				Hematological System Development and Function	binding of monocytes	0.0019	CCL5,FGF1	2
				Hematological System Development and Function	recruitment of granulocytes	0.00202	CCL5,CD44,DPP4,SLPI	4
				Hematological System Development and Function	hemostasis	0.00215	ANXA2,ANXA5,CCL5,FN1	4
				Hematological System Development and Function	adhesion of eosinophils	0.0022	FN1,ITGA5	2
				Hematological System Development and Function	extravasation of myeloid cells	0.00235	CCL5,CD44	2
				Hematological System Development and Function	quantity of Th1 cells	0.00235	B2M,CCL5	2
				Hematological System Development and Function	adherence of T lymphocytes	0.0024	FN1	1
				Hematological System Development and Function	adhesion of lymphokine activated killer cells	0.0024	CD44	1
				Hematopoiesis	myelopoiesis of lymphatic system cells	0.000201	CD44,EGR1	2
				Hematopoiesis	maturation of phagocytes	0.000504	ATF3,CCL5,CD44,EGR1	4
				Hematopoiesis	myelopoiesis of lymphatic system component	0.000939	CD44,EGR1	2
				Hepatic System Development and Function	migration of hepatic stellate cells	1.93e-05	CCL5,CD44,CTGF	3
				Hepatic System Development and Function	abnormal size of liver	0.0024	EGR1	1
				Hepatic System Disease	cirrhosis of liver	1.01e-06	B2M,CTGF,FGF1,FN1,ITGA5,NR4A1	6
				Hepatic System Disease	primary biliary cirrhosis	2.98e-06	B2M,CTGF,FGF1,ITGA5,NR4A1	5
				Hepatic System Disease	hepatic steatosis	0.000549	CD44,DECR1,DUSP1,EGLN3,NR4A1	5
				Hepatic System Disease	damage of liver	0.00104	CCL5,CD44,DUSP1,EGR1	4
				Hepatocellular Carcinoma	hepatocellular carcinoma	0.323	ITGA5,PFN1	2
				Hereditary Disorder	Huntington's Disease	1.22e-08	A2M,APOD,B2M,CCL5,CD44,CTGF,EGR1,JUNB,KCNIP2,NR4A1,PFKM,PFN1,TGM2	13
				Hereditary Disorder	HMG-CoA lyase deficiency	0.0024	HMGCL	1
				Hypersensitivity Response	adhesion of eosinophils	0.0022	FN1,ITGA5	2
				Immune Cell Trafficking	accumulation of phagocytes	1.62e-09	CCL5,CD44,EGR1,FGF1,ITGA5,NR4A1,PFN1,SLPI	8
				Immune Cell Trafficking	accumulation of myeloid cells	8e-09	CCL5,CD44,EGR1,FGF1,ITGA5,NR4A1,PFN1,SLPI	8
				Immune Cell Trafficking	cell movement of myeloid cells	2.35e-08	ANXA2,CCL23,CCL5,CD151,CD44,CTGF,DUSP1,EGLN3,FN1,PFN1,SLPI,TGM2	12
				Immune Cell Trafficking	cell movement of leukocytes	2.57e-08	ANXA2,CCL23,CCL5,CD151,CD44,CTGF,DPP4,DUSP1,EGLN3,FN1,ITGA5,PFN1,SLPI,TGM2	14
				Immune Cell Trafficking	cell movement of phagocytes	3.3e-08	ANXA2,CCL23,CCL5,CD151,CD44,CTGF,DUSP1,EGLN3,FN1,ITGA5,PFN1,SLPI	12
				Immune Cell Trafficking	migration of mononuclear leukocytes	4.24e-08	ANXA2,CCL23,CCL5,CD151,CD44,CTGF,DPP4,FN1,ITGA5,TGM2	10
				Immune Cell Trafficking	activation of leukocytes	3.02e-07	ATF3,B2M,CCL5,CD44,DPP4,DUSP1,FGF1,FN1,HDAC9,ITGA5,SLPI,TGM2	12
				Immune Cell Trafficking	accumulation of macrophages	6.87e-07	CCL5,CD44,FGF1,NR4A1,PFN1	5
				Immune Cell Trafficking	cell movement of granulocytes	6.87e-07	CCL23,CCL5,CD151,CD44,CTGF,DUSP1,FN1,SLPI,TGM2	9
				Immune Cell Trafficking	cell movement of neutrophils	1.05e-06	CCL23,CCL5,CD151,CD44,CTGF,DUSP1,FN1,SLPI	8
				Immune Cell Trafficking	Lymphocyte migration	3.12e-06	CCL23,CCL5,CD151,CD44,DPP4,FN1,ITGA5,TGM2	8
				Immune Cell Trafficking	transmigration of lymphocytes	4.4e-06	CCL5,CD44,FN1,TGM2	4
				Immune Cell Trafficking	adhesion of immune cells	4.71e-06	A2M,ANXA5,CCL5,CD151,CD44,FN1,ITGA5,TGM2	8
				Immune Cell Trafficking	activation of lymphocytes	6.12e-06	B2M,CCL5,CD44,DPP4,DUSP1,FGF1,FN1,HDAC9,ITGA5	9
				Immune Cell Trafficking	activation of myeloid cells	6.39e-06	ATF3,CCL5,CD44,DPP4,FN1,SLPI,TGM2	7
				Immune Cell Trafficking	activation of T lymphocytes	6.49e-06	B2M,CCL5,CD44,DPP4,DUSP1,FGF1,FN1,ITGA5	8
				Immune Cell Trafficking	homing of leukocytes	8.1e-06	CCL23,CCL5,CD151,CD44,DPP4,FN1,PFN1,SLPI	8
				Immune Cell Trafficking	migration of phagocytes	8.27e-06	ANXA2,CCL5,CD44,CTGF,FN1,ITGA5,SLPI	7
				Immune Cell Trafficking	transmigration of leukocytes	1.3e-05	CCL5,CD44,FN1,SLPI,TGM2	5
				Immune Cell Trafficking	recruitment of leukocytes	1.85e-05	CCL23,CCL5,CD44,DPP4,EGR1,FN1,SLPI	7
				Immune Cell Trafficking	activation of phagocytes	1.99e-05	ATF3,CCL5,CD44,DPP4,FN1,SLPI,TGM2	7
				Immune Cell Trafficking	cell movement of T lymphocytes	2.13e-05	CCL23,CCL5,CD44,DPP4,FN1,TGM2	6
				Immune Cell Trafficking	transendothelial migration of lymphocytes	3.24e-05	CD44,FN1,TGM2	3
				Immune Cell Trafficking	adhesion of mononuclear leukocytes	3.3e-05	CCL5,CD151,CD44,FN1,ITGA5	5
				Immune Cell Trafficking	activation of antigen presenting cells	4.15e-05	ATF3,CCL5,CD44,FN1,SLPI,TGM2	6
				Immune Cell Trafficking	homing of lymphocytes	4.33e-05	CCL23,CCL5,CD44,DPP4,FN1	5
				Immune Cell Trafficking	chemotaxis of leukocytes	4.7e-05	CCL23,CCL5,CD151,DPP4,FN1,PFN1,SLPI	7
				Immune Cell Trafficking	migration of myeloid cells	5e-05	CCL5,CD44,FN1,SLPI,TGM2	5
				Immune Cell Trafficking	transmigration of Th1 cells	5.61e-05	CCL5,CD44	2
				Immune Cell Trafficking	cell movement of monocytes	6.58e-05	ANXA2,CCL23,CCL5,CTGF,FN1	5
				Immune Cell Trafficking	activation of macrophages	6.76e-05	ATF3,CCL5,CD44,FN1,TGM2	5
				Immune Cell Trafficking	migration of monocytes	6.96e-05	ANXA2,CCL5,CTGF,FN1	4
				Immune Cell Trafficking	adhesion of T lymphocytes	7.26e-05	CD151,CD44,FN1,ITGA5	4
				Immune Cell Trafficking	chemotaxis of T lymphocytes	7.26e-05	CCL23,CCL5,DPP4,FN1	4
				Immune Cell Trafficking	infiltration of leukocytes	8.99e-05	CCL5,CD44,CTGF,DUSP1,EGLN3,FN1,TGM2	7
				Immune Cell Trafficking	migration of neutrophils	0.000108	CCL5,CD44,FN1,SLPI	4
				Immune Cell Trafficking	transmigration of T lymphocytes	0.000111	CCL5,CD44,TGM2	3
				Immune Cell Trafficking	transmigration of leukocyte cell lines	0.000117	CCL5,CD44	2
				Immune Cell Trafficking	accumulation of granulocytes	0.000125	CCL5,EGR1,ITGA5,SLPI	4
				Immune Cell Trafficking	recruitment of mononuclear leukocytes	0.000155	CCL23,CCL5,CD44,FN1	4
				Immune Cell Trafficking	infiltration of granulocytes	0.00021	CCL5,CD44,CTGF,DUSP1,TGM2	5
				Immune Cell Trafficking	cell movement of antigen presenting cells	0.000349	CCL5,CD44,CTGF,EGLN3,ITGA5,PFN1	6
				Immune Cell Trafficking	migration of peripheral blood monocytes	0.000366	ANXA2,CCL5	2
				Immune Cell Trafficking	adhesion of phagocytes	0.000391	CCL5,CD44,FN1,ITGA5	4
				Immune Cell Trafficking	accumulation of neutrophils	0.000582	EGR1,ITGA5,SLPI	3
				Immune Cell Trafficking	cell movement of macrophages	0.000623	CCL5,CD44,CTGF,EGLN3,PFN1	5
				Immune Cell Trafficking	transmigration of phagocytes	0.000745	CCL5,FN1,SLPI	3
				Immune Cell Trafficking	chemotaxis of neutrophils	0.000779	CCL23,CCL5,CD151,SLPI	4
				Immune Cell Trafficking	chemotaxis of myeloid cells	0.000998	CCL23,CCL5,CD151,PFN1,SLPI	5
				Immune Cell Trafficking	transendothelial migration of T lymphocytes	0.00104	CD44,TGM2	2
				Immune Cell Trafficking	cell movement of lymphatic system cells	0.00111	CCL5,CD44,FGF1	3
				Immune Cell Trafficking	chemotaxis of phagocytes	0.00119	CCL23,CCL5,CD151,PFN1,SLPI	5
				Immune Cell Trafficking	cell movement of leukocyte cell lines	0.00127	CCL5,CD44,FN1	3
				Immune Cell Trafficking	recruitment of lymphocytes	0.00131	CCL5,CD44,FN1	3
				Immune Cell Trafficking	accumulation of T lymphocytes	0.00149	B2M,CCL5,DUSP1	3
				Immune Cell Trafficking	cell-cell adhesion of leukocytes	0.00177	CCL5,ITGA5	2
				Immune Cell Trafficking	adhesion of granulocytes	0.00188	CD44,FN1,ITGA5	3
				Immune Cell Trafficking	recruitment of granulocytes	0.00202	CCL5,CD44,DPP4,SLPI	4
				Immune Cell Trafficking	adhesion of eosinophils	0.0022	FN1,ITGA5	2
				Immune Cell Trafficking	adherence of T lymphocytes	0.0024	FN1	1
				Immune Cell Trafficking	adhesion of lymphokine activated killer cells	0.0024	CD44	1
				Immunological Disease	lymphomagenesis	2.71e-05	B2M,BTG2,CD44,DPP4,EGR1,FN1,HDAC9,JUNB,TUBA1C	9
				Immunological Disease	atopic dermatitis	8.64e-05	ANXA5,CCL23,CCL5,CD44,DUSP1,JUNB	6
				Immunological Disease	T-cell non-Hodgkin's disease	0.000147	DPP4,EGR1,FN1,HDAC9,TUBA1C	5
				Immunological Disease	allergy	0.000147	ANXA5,CCL23,CCL5,CD44,DUSP1,JUNB,TGM2	7
				Immunological Disease	non-Hodgkin's disease	0.000256	B2M,BTG2,DPP4,EGR1,FN1,HDAC9,TUBA1C	7
				Immunological Disease	infection of leukocytes	0.000443	ANXA2,CCL5,FN1	3
				Immunological Disease	mycosis fungoides	0.00066	DPP4,HDAC9,TUBA1C	3
				Immunological Disease	infection of lymphocytes	0.00126	CCL5,FN1	2
				Immunological Disease	infection of myeloid cells	0.0022	ANXA2,CCL5	2
				Immunological Disease	Sjogren's syndrome	0.00228	B2M,CCL5,FN1	3
				Increased Levels of Albumin	increased excretion of albumin	0.0143	DPP4	1
				Increased Levels of Albumin	increased localization of albumin	0.019	B2M	1
				Increased Levels of Alkaline Phosphatase	increased localization of alkaline phosphatase	0.00718	ATF3	1
				Increased Levels of Alkaline Phosphatase	increased activation of alkaline phosphatase	0.153	CTGF	1
				Increased Levels of AST	increased localization of AST	0.0331	ATF3	1
				Increased Levels of Bilirubin	increased quantity of bilirubin	0.0143	ATF3	1
				Increased Levels of Blood Urea Nitrogen	increased quantity of blood urea nitrogen	0.0331	CD44	1
				Increased Levels of Creatinine	increased quantity of creatinine	0.00356	CD44,CTGF	2
				Increased Levels of Hematocrit	increased hematocrit of organism	0.0227	PFKM,TGM2	2
				Increased Levels of Red Blood Cells	increased quantity of red blood cells	0.208	TGM2	1
				Infectious Disease	Viral Infection	2.14e-05	ANXA2,ANXA5,B2M,BTG2,CCL5,CD44,CKM,DPP4,DUSP1,EGR1,FN1,ITGA5,PFKM,PINK1,SLPI,TUBA1C	16
				Infectious Disease	infectivity of virus	0.000295	ANXA2,CCL5,FN1	3
				Infectious Disease	infection of leukocytes	0.000443	ANXA2,CCL5,FN1	3
				Infectious Disease	Parasitic Infection	0.00096	B2M,CD44,DPP4,HDAC9	4
				Infectious Disease	Bacterial Infection	0.00099	B2M,CD44,CTGF,DUSP1,SLPI,TGM2	6
				Infectious Disease	replication of virus	0.00122	ANXA5,B2M,CCL5,DUSP1,EGR1,PINK1,SLPI	7
				Infectious Disease	infection of lymphocytes	0.00126	CCL5,FN1	2
				Infectious Disease	HIV infection	0.00133	ANXA2,B2M,BTG2,CCL5,CD44,DPP4,FN1,PFKM	8
				Infectious Disease	infectivity of HIV-1	0.0015	CCL5,FN1	2
				Infectious Disease	infection of myeloid cells	0.0022	ANXA2,CCL5	2
				Inflammatory Disease	Dermatitis	3.49e-08	ANXA5,CCL23,CCL5,CD44,DPP4,DUSP1,HDAC9,JUNB,NR4A1,SLPI,TUBA1C	11
				Inflammatory Disease	primary biliary cirrhosis	2.98e-06	B2M,CTGF,FGF1,ITGA5,NR4A1	5
				Inflammatory Disease	arthritis	2.34e-05	B2M,CCL23,CCL5,CD44,CTGF,DPP4,DUSP1,EGLN3,FN1,ITGA5,NR4A1,TUBA1C	12
				Inflammatory Disease	atopic dermatitis	8.64e-05	ANXA5,CCL23,CCL5,CD44,DUSP1,JUNB	6
				Inflammatory Disease	mycosis fungoides	0.00066	DPP4,HDAC9,TUBA1C	3
				Inflammatory Disease	chronic inflammatory disorder	0.000779	B2M,CCL23,CCL5,CD44,DPP4,DUSP1,FGF1,ITGA5,NR4A1,SLPI	10
				Inflammatory Disease	intervertebral disc disorder	0.00115	CTGF,EGLN3	2
				Inflammatory Disease	collagen-induced arthritis	0.00163	CD44,DUSP1,FN1	3
				Inflammatory Response	accumulation of phagocytes	1.62e-09	CCL5,CD44,EGR1,FGF1,ITGA5,NR4A1,PFN1,SLPI	8
				Inflammatory Response	accumulation of myeloid cells	8e-09	CCL5,CD44,EGR1,FGF1,ITGA5,NR4A1,PFN1,SLPI	8
				Inflammatory Response	inflammatory response	9.89e-09	A2M,ATF3,CCL23,CCL5,CD151,CD44,DPP4,EGR1,FGF1,FN1,HDAC9,PFN1,SLPI,TGM2	14
				Inflammatory Response	cell movement of phagocytes	3.3e-08	ANXA2,CCL23,CCL5,CD151,CD44,CTGF,DUSP1,EGLN3,FN1,ITGA5,PFN1,SLPI	12
				Inflammatory Response	Dermatitis	3.49e-08	ANXA5,CCL23,CCL5,CD44,DPP4,DUSP1,HDAC9,JUNB,NR4A1,SLPI,TUBA1C	11
				Inflammatory Response	inflammation of organ	1.69e-07	ANXA5,ATF3,B2M,CCL23,CCL5,CD151,CD44,DPP4,DUSP1,EGR1,HDAC9,JUNB,NR4A1,SLPI,TGM2,TUBA1C	16
				Inflammatory Response	activation of leukocytes	3.02e-07	ATF3,B2M,CCL5,CD44,DPP4,DUSP1,FGF1,FN1,HDAC9,ITGA5,SLPI,TGM2	12
				Inflammatory Response	accumulation of macrophages	6.87e-07	CCL5,CD44,FGF1,NR4A1,PFN1	5
				Inflammatory Response	cell movement of neutrophils	1.05e-06	CCL23,CCL5,CD151,CD44,CTGF,DUSP1,FN1,SLPI	8
				Inflammatory Response	activation of lymphocytes	6.12e-06	B2M,CCL5,CD44,DPP4,DUSP1,FGF1,FN1,HDAC9,ITGA5	9
				Inflammatory Response	activation of myeloid cells	6.39e-06	ATF3,CCL5,CD44,DPP4,FN1,SLPI,TGM2	7
				Inflammatory Response	activation of T lymphocytes	6.49e-06	B2M,CCL5,CD44,DPP4,DUSP1,FGF1,FN1,ITGA5	8
				Inflammatory Response	migration of phagocytes	8.27e-06	ANXA2,CCL5,CD44,CTGF,FN1,ITGA5,SLPI	7
				Inflammatory Response	activation of phagocytes	1.99e-05	ATF3,CCL5,CD44,DPP4,FN1,SLPI,TGM2	7
				Inflammatory Response	activation of antigen presenting cells	4.15e-05	ATF3,CCL5,CD44,FN1,SLPI,TGM2	6
				Inflammatory Response	chemotaxis of leukocytes	4.7e-05	CCL23,CCL5,CD151,DPP4,FN1,PFN1,SLPI	7
				Inflammatory Response	cell movement of monocytes	6.58e-05	ANXA2,CCL23,CCL5,CTGF,FN1	5
				Inflammatory Response	activation of macrophages	6.76e-05	ATF3,CCL5,CD44,FN1,TGM2	5
				Inflammatory Response	migration of monocytes	6.96e-05	ANXA2,CCL5,CTGF,FN1	4
				Inflammatory Response	chemotaxis of T lymphocytes	7.26e-05	CCL23,CCL5,DPP4,FN1	4
				Inflammatory Response	atopic dermatitis	8.64e-05	ANXA5,CCL23,CCL5,CD44,DUSP1,JUNB	6
				Inflammatory Response	migration of neutrophils	0.000108	CCL5,CD44,FN1,SLPI	4
				Inflammatory Response	accumulation of granulocytes	0.000125	CCL5,EGR1,ITGA5,SLPI	4
				Inflammatory Response	binding of professional phagocytic cells	0.000195	A2M,CCL5,FGF1,ITGA5	4
				Inflammatory Response	response of phagocytes	0.000215	ANXA5,CCL5,CD44,FN1,TGM2	5
				Inflammatory Response	migration of peripheral blood monocytes	0.000366	ANXA2,CCL5	2
				Inflammatory Response	adhesion of phagocytes	0.000391	CCL5,CD44,FN1,ITGA5	4
				Inflammatory Response	phagocytosis of tumor cell lines	0.000443	CD44,PFN1,TGM2	3
				Inflammatory Response	phagocytosis by macrophage cancer cell lines	0.00058	CD44,PFN1	2
				Inflammatory Response	accumulation of neutrophils	0.000582	EGR1,ITGA5,SLPI	3
				Inflammatory Response	cell movement of macrophages	0.000623	CCL5,CD44,CTGF,EGLN3,PFN1	5
				Inflammatory Response	mycosis fungoides	0.00066	DPP4,HDAC9,TUBA1C	3
				Inflammatory Response	inflammation of lung	0.000743	ANXA5,ATF3,CCL5,CD44,DUSP1,EGR1	6
				Inflammatory Response	transmigration of phagocytes	0.000745	CCL5,FN1,SLPI	3
				Inflammatory Response	chemotaxis of neutrophils	0.000779	CCL23,CCL5,CD151,SLPI	4
				Inflammatory Response	chemotaxis of myeloid cells	0.000998	CCL23,CCL5,CD151,PFN1,SLPI	5
				Inflammatory Response	chemotaxis of phagocytes	0.00119	CCL23,CCL5,CD151,PFN1,SLPI	5
				Inflammatory Response	immune response of phagocytes	0.00146	ANXA5,CD44,FN1,TGM2	4
				Inflammatory Response	accumulation of T lymphocytes	0.00149	B2M,CCL5,DUSP1	3
				Inflammatory Response	binding of monocytes	0.0019	CCL5,FGF1	2
				Kidney Failure	failure of kidney	0.00189	ATF3,CD151,DPP4,DUSP1	4
				Kidney Failure	nephrotoxic acute renal failure	0.00957	ATF3	1
				Kidney Failure	chronic renal failure	0.0395	CD151,DPP4	2
				Kidney Failure	interstitial fibrosis of kidney	0.113	CD151	1
				Lipid Metabolism	binding of phosphatidic acid	2.53e-05	ANXA2,FN1,SLPI	3
				Lipid Metabolism	activation of lipopolysaccharide	8.41e-05	ANXA5,SLPI	2
				Lipid Metabolism	binding of phosphatidylserine	0.000156	ANXA2,SLPI	2
				Lipid Metabolism	abnormal quantity of progesterone	0.0024	EGR1	1
				Liver Adhesion	adhesion of hepatic stellate cells	0.0048	CTGF	1
				Liver Cirrhosis	Cirrhosis	7.31e-09	B2M,CCL5,CTGF,EGR1,FGF1,FN1,ITGA5,NR4A1	8
				Liver Cirrhosis	cirrhosis of liver	1.01e-06	B2M,CTGF,FGF1,FN1,ITGA5,NR4A1	6
				Liver Cirrhosis	primary biliary cirrhosis	2.98e-06	B2M,CTGF,FGF1,ITGA5,NR4A1	5
				Liver Damage	damage of liver	0.00104	CCL5,CD44,DUSP1,EGR1	4
				Liver Damage	injury of hepatocytes	0.00957	EGR1	1
				Liver Damage	injury of liver	0.0363	CCL5,EGR1	2
				Liver Dysfunction	dysfunction of liver	0.00718	ATF3	1
				Liver Failure	failure of liver	0.105	DUSP1	1
				Liver Fibrosis	migration of hepatic stellate cells	1.93e-05	CCL5,CD44,CTGF	3
				Liver Fibrosis	proliferation of hepatic stellate cells	0.103	CTGF	1
				Liver Fibrosis	activation of hepatic stellate cells	0.105	FN1	1
				Liver Hepatomegaly	hepatomegaly	0.171	EGLN3	1
				Liver Hyperplasia/Hyperproliferation	liver cancer	0.0931	ANXA2,CD44,ITGA5,PFN1	4
				Liver Hyperplasia/Hyperproliferation	cholangiocarcinoma	0.118	ANXA2	1
				Liver Hyperplasia/Hyperproliferation	hepatocellular carcinoma	0.323	ITGA5,PFN1	2
				Liver Inflammation/Hepatitis	acute hepatitis	0.019	CD44	1
				Liver Inflammation/Hepatitis	inflammation of liver	0.0317	CCL5,CD44,EGR1	3
				Liver Inflammation/Hepatitis	chronic hepatitis C	0.107	CCL5	1
				Liver Proliferation	proliferation of hepatic stellate cells	0.103	CTGF	1
				Liver Regeneration	regeneration of liver	0.159	EGR1	1
				Liver Steatosis	hepatic steatosis	0.000549	CD44,DECR1,DUSP1,EGLN3,NR4A1	5
				Lymphoid Tissue Structure and Development	myelopoiesis of lymphatic system cells	0.000201	CD44,EGR1	2
				Lymphoid Tissue Structure and Development	myelopoiesis of lymphatic system component	0.000939	CD44,EGR1	2
				Metabolic Disease	experimentally-induced diabetes	1.22e-07	A2M,ANXA5,BTG2,DUSP1,FN1,HMGCL	6
				Metabolic Disease	diabetes mellitus	4.84e-06	A2M,ANXA5,APOD,B2M,BTG2,CCL5,DPP4,DUSP1,FGF1,FN1,HMGCL,NR4A1,TGM2	13
				Metabolic Disease	glucose metabolism disorder	8.01e-06	A2M,ANXA5,APOD,ATF3,B2M,BTG2,CCL5,DPP4,DUSP1,FGF1,FN1,HMGCL,NR4A1,TGM2	14
				Metabolic Disease	amyloidosis	0.00016	A2M,APOD,B2M,CNN1,CTGF,HDAC9,HMGCL,TGM2	8
				Metabolic Disease	Alzheimer's disease	0.000672	A2M,APOD,CNN1,CTGF,HDAC9,HMGCL,TGM2	7
				Metabolic Disease	HMG-CoA lyase deficiency	0.0024	HMGCL	1
				Molecular Transport	clearance of D-glucose	3.24e-05	DPP4,JUNB,NR4A1	3
				Molecular Transport	influx of Ca2+	9.42e-05	A2M,ANXA2,CCL5,FN1,JUNB	5
				Molecular Transport	flux of Ca2+	0.000103	A2M,ANXA2,CCL23,CCL5,FN1,JUNB	6
				Molecular Transport	transport of molecule	0.000116	ADHFE1,ANK1,ANXA2,ATF3,B2M,CCL5,CD44,EGR1,FGF1,FN1,KCNIP2,NR4A1,PINK1,SEC61B	14
				Molecular Transport	secretion of molecule	0.000119	ANXA2,ATF3,CCL5,CD44,EGR1,FGF1,FN1,PINK1	8
				Molecular Transport	uptake of thymidine	0.000939	A2M,EGR1	2
				Molecular Transport	deposition of Ca2+	0.00115	FN1,TGM2	2
				Molecular Transport	quantity of monoamines	0.00149	CCL5,EGLN3,NR4A1,PINK1	4
				Molecular Transport	release of Ca2+	0.00202	A2M,CCL5,CKM,FN1	4
				Molecular Transport	abnormal quantity of progesterone	0.0024	EGR1	1
				Molecular Transport	accumulation of protein fragment	0.0024	FN1	1
				Nervous System Development and Function	activation of neuroglia	0.000249	ANXA2,FGF1,FN1,ITGA5	4
				Nervous System Development and Function	abnormal morphology of superior cervical ganglion	0.00104	DUSP1,EGLN3	2
				Nervous System Development and Function	activation of microglia	0.00168	ANXA2,FN1,ITGA5	3
				Nervous System Development and Function	differentiation of neural precursor cells	0.00205	BTG2,FN1	2
				Nervous System Development and Function	neuritogenesis	0.00232	A2M,BTG2,CD44,EFHD1,EGR1,PFN1	6
				Nervous System Development and Function	abnormal morphology of enlarged superior cervical ganglion	0.0024	EGLN3	1
				Neurological Disease	Huntington's Disease	1.22e-08	A2M,APOD,B2M,CCL5,CD44,CTGF,EGR1,JUNB,KCNIP2,NR4A1,PFKM,PFN1,TGM2	13
				Neurological Disease	progressive motor neuropathy	1.61e-07	ANXA2,ANXA5,APOD,EGR1,FADS3,HDAC9,PFN1,PINK1,TGM2,TUBA1B,TUBA1C	11
				Neurological Disease	Parkinson's disease	4.98e-05	ANXA2,APOD,PINK1,TGM2,TUBA1B,TUBA1C	6
				Neurological Disease	epileptic seizure	8.74e-05	ATF3,DUSP1,EGR1,JUNB,NR4A1	5
				Neurological Disease	seizures	0.00014	ATF3,DUSP1,EGR1,HDAC9,JUNB,NR4A1,TGM2	7
				Neurological Disease	epilepsy	0.000151	ATF3,DUSP1,EGR1,HDAC9,JUNB,NR4A1	6
				Neurological Disease	tauopathy	0.000156	A2M,APOD,CNN1,CTGF,HDAC9,HMGCL,TGM2,TUBA1C	8
				Neurological Disease	Alzheimer's disease	0.000672	A2M,APOD,CNN1,CTGF,HDAC9,HMGCL,TGM2	7
				Neurological Disease	central nervous system tumor	0.00133	ANXA2,BTG2,CD44,DPP4,FGF1,FN1,PINK1	7
				Nucleic Acid Metabolism	hydrolysis of ATP	0.000195	CKM,EIF4B,TGM2	3
				Nucleic Acid Metabolism	uptake of thymidine	0.000939	A2M,EGR1	2
				Nutritional Disease	weight loss	3.81e-05	ATF3,CD151,CD44,DUSP1,FN1,TGM2	6
				Nutritional Disease	obesity	0.000256	ATF3,CCL5,CD44,DPP4,DUSP1,HDAC9,NR4A1	7
				Ophthalmic Disease	exfoliation syndrome	0.000662	APOD,TGM2	2
				Ophthalmic Disease	Sjogren's syndrome	0.00228	B2M,CCL5,FN1	3
				Organ Development	branching morphogenesis of salivary gland	3.37e-05	FN1,ITGA5	2
				Organ Development	function of muscle	7.89e-05	CD44,CKM,NR4A1,PFKM	4
				Organ Development	myelopoiesis of lymphatic system cells	0.000201	CD44,EGR1	2
				Organ Development	myelopoiesis of lymphatic system component	0.000939	CD44,EGR1	2
				Organ Development	abnormal morphology of enlarged anterior chamber of eye	0.0024	EGR1	1
				Organ Morphology	morphology of endocrine cells	2.54e-06	ATF3,B2M,EGLN3,EGR1,FN1	5
				Organ Morphology	branching morphogenesis of salivary gland	3.37e-05	FN1,ITGA5	2
				Organ Morphology	morphology of neuroendocrine cells	0.000383	B2M,EGLN3,EGR1	3
				Organ Morphology	abnormal morphology of cardiac jelly	0.0024	FN1	1
				Organ Morphology	abnormal morphology of enlarged anterior chamber of eye	0.0024	EGR1	1
				Organ Morphology	abnormal size of liver	0.0024	EGR1	1
				Organismal Development	development of blood vessel	9.53e-08	ANXA2,ATF3,CCL5,CD151,CD44,CTGF,EGLN3,FGF1,FN1,HDAC9,ITGA5,JUNB,NR4A1,TGM2	14
				Organismal Development	vasculogenesis	2.18e-07	ANXA2,ATF3,CD151,CD44,CTGF,EGLN3,FGF1,FN1,HDAC9,ITGA5,JUNB,NR4A1,TGM2	13
				Organismal Development	morphology of body cavity	3.67e-06	ATF3,B2M,CD44,CKM,CNN1,CTGF,DUSP1,EGLN3,EGR1,FN1,HMGCL,JUNB,PFKM,TGM2	14
				Organismal Development	growth of vessel	5.15e-06	CTGF,FGF1,FN1,HDAC9,ITGA5	5
				Organismal Development	formation of vessel	1.21e-05	CTGF,FGF1,FN1,HDAC9,JUNB	5
				Organismal Development	branching morphogenesis of salivary gland	3.37e-05	FN1,ITGA5	2
				Organismal Development	abnormal morphology of body cavity	5.94e-05	ATF3,B2M,CD44,CKM,CTGF,DUSP1,EGLN3,EGR1,FN1,HMGCL,PFKM,TGM2	12
				Organismal Development	formation of blood vessel	0.0001	CTGF,FGF1,FN1,JUNB	4
				Organismal Development	myelopoiesis of lymphatic system cells	0.000201	CD44,EGR1	2
				Organismal Development	development of exocrine gland	0.000267	CD44,FGF1,FN1,ITGA5,TGM2	5
				Organismal Development	development of abdomen	0.000623	ANXA2,ATF3,CD44,CTGF,EGR1,FGF1,NR4A1	7
				Organismal Development	abnormal morphology of abdomen	0.000736	ATF3,B2M,CD151,CD44,DUSP1,EGLN3,EGR1,HMGCL,PFKM	9
				Organismal Development	outgrowth of vessel	0.000749	CTGF,HDAC9	2
				Organismal Development	myelopoiesis of lymphatic system component	0.000939	CD44,EGR1	2
				Organismal Development	growth of blood vessel	0.00115	CTGF,FN1,ITGA5	3
				Organismal Development	angiogenesis of endothelial cells	0.00126	CD151,FN1	2
				Organismal Development	morphology of cardiovascular tissue	0.00133	CD151,CD44,FN1,TGM2	4
				Organismal Development	abnormal morphology of thoracic cavity	0.00171	CKM,CTGF,DUSP1,FN1,HMGCL,PFKM,TGM2	7
				Organismal Development	endothelial cell development	0.00238	CD151,CD44,FGF1,FN1,NR4A1	5
				Organismal Development	abnormal morphology of cardiac jelly	0.0024	FN1	1
				Organismal Development	abnormal morphology of enlarged anterior chamber of eye	0.0024	EGR1	1
				Organismal Functions	healing of wound	7.13e-05	CD44,EGR1,FGF1,FN1,SLPI	5
				Organismal Injury and Abnormalities	mammary tumor	2.27e-09	ATF3,BTG2,CCL5,CD151,CD44,CKM,CNN1,CTGF,DECR1,DUSP1,EGR1,EIF4B,FGF1,FN1,JUNB,NR4A1,PFN1,SLPI,TUBA1B,TUBA1C	20
				Organismal Injury and Abnormalities	breast cancer	2.39e-07	ATF3,BTG2,CD44,CKM,CNN1,CTGF,DUSP1,EGR1,EIF4B,FGF1,FN1,JUNB,NR4A1,PFN1,SLPI,TUBA1B,TUBA1C	17
				Organismal Injury and Abnormalities	Wound	8.75e-07	ANXA2,CD44,EGR1,FGF1,FN1,ITGA5,SLPI	7
				Organismal Injury and Abnormalities	cirrhosis of liver	1.01e-06	B2M,CTGF,FGF1,FN1,ITGA5,NR4A1	6
				Organismal Injury and Abnormalities	primary biliary cirrhosis	2.98e-06	B2M,CTGF,FGF1,ITGA5,NR4A1	5
				Organismal Injury and Abnormalities	genital tumor	6.71e-06	ANXA2,APOD,B2M,CCL5,CD44,DPP4,DUSP1,FGF1,FN1,JUNB,SLPI,TGM2,TUBA1C	13
				Organismal Injury and Abnormalities	ovarian tumor	1.61e-05	B2M,DPP4,DUSP1,FGF1,FN1,JUNB,SLPI,TGM2,TUBA1C	9
				Organismal Injury and Abnormalities	endometriosis	1.7e-05	CCL23,CTGF,DUSP1,EGR1,FN1,JUNB,NR4A1,SLPI	8
				Organismal Injury and Abnormalities	Lesion Formation	1.81e-05	ANXA5,CD44,EGR1,FN1,NR4A1,PFN1,SLPI,TGM2	8
				Organismal Injury and Abnormalities	ovarian cancer	5.15e-05	B2M,DPP4,FGF1,FN1,JUNB,SLPI,TGM2,TUBA1C	8
				Organismal Injury and Abnormalities	HER2-negative breast cancer	6.41e-05	CTGF,EGR1,FGF1,JUNB,TUBA1C	5
				Organismal Injury and Abnormalities	healing of wound	7.13e-05	CD44,EGR1,FGF1,FN1,SLPI	5
				Organismal Injury and Abnormalities	closure of wound	0.000183	ANXA2,ITGA5,SLPI	3
				Organismal Injury and Abnormalities	damage of kidney	0.000281	B2M,CD44,DUSP1,FN1	4
				Organismal Injury and Abnormalities	renal cancer	0.000426	ANXA2,ANXA5,BTG2,CD44,FN1,TUBA1C	6
				Organismal Injury and Abnormalities	uterine serous papillary cancer	0.000442	ANXA2,APOD,CNN1,PDLIM3,SLPI	5
				Organismal Injury and Abnormalities	size of lesion	0.000506	ANXA5,CD44,EGR1,NR4A1,TGM2	5
				Organismal Injury and Abnormalities	triple-negative breast cancer	0.000529	CTGF,EGR1,FGF1,JUNB	4
				Organismal Injury and Abnormalities	nodule	0.000688	ANXA5,CTGF,TGM2	3
				Organismal Injury and Abnormalities	size of infarct	0.000848	ANXA5,CD44,EGR1,TGM2	4
				Organismal Injury and Abnormalities	damage of liver	0.00104	CCL5,CD44,DUSP1,EGR1	4
				Organismal Injury and Abnormalities	failure of kidney	0.00189	ATF3,CD151,DPP4,DUSP1	4
				Organismal Injury and Abnormalities	Renal Cancer and Tumors	0.00223	ANXA2,ANXA5,B2M,BTG2,CD44,FN1,TUBA1C	7
				Organismal Injury and Abnormalities	cervical cancer	0.00229	ANXA2,ANXA5,JUNB,TUBA1C	4
				Organismal Injury and Abnormalities	prostate cancer	0.00235	ANXA2,APOD,B2M,CCL5,CD44,DUSP1,TUBA1C	7
				Post-Translational Modification	tetramerization of protein	3.46e-05	CCL5,DECR1,HMGCL,PFKM	4
				Post-Translational Modification	phosphorylation of protein	0.000156	ANXA2,CCL5,CD44,CKM,CTGF,DUSP1,FGF1,FN1,PINK1	9
				Post-Translational Modification	cross-linkage of peptide	0.000504	FN1,TGM2	2
				Post-Translational Modification	tyrosine phosphorylation of protein	0.00174	CCL5,CD44,DUSP1,FN1	4
				Protein Synthesis	polymerization of protein	1.45e-05	ANXA5,CCL5,DECR1,HMGCL,PFKM,PFN1,TGM2	7
				Protein Synthesis	tetramerization of protein	3.46e-05	CCL5,DECR1,HMGCL,PFKM	4
				Protein Trafficking	accumulation of protein fragment	0.0024	FN1	1
				Psychological Disorders	Huntington's Disease	1.22e-08	A2M,APOD,B2M,CCL5,CD44,CTGF,EGR1,JUNB,KCNIP2,NR4A1,PFKM,PFN1,TGM2	13
				Psychological Disorders	Parkinson's disease	4.98e-05	ANXA2,APOD,PINK1,TGM2,TUBA1B,TUBA1C	6
				Psychological Disorders	tauopathy	0.000156	A2M,APOD,CNN1,CTGF,HDAC9,HMGCL,TGM2,TUBA1C	8
				Psychological Disorders	Alzheimer's disease	0.000672	A2M,APOD,CNN1,CTGF,HDAC9,HMGCL,TGM2	7
				Psychological Disorders	depressive disorder	0.000705	A2M,B2M,BTG2,HDAC9,MYOM1	5
				Psychological Disorders	Mood Disorders	0.00194	A2M,APOD,B2M,BTG2,HDAC9,MYOM1	6
				Regulator Effects
				Renal and Urological Disease	damage of kidney	0.000281	B2M,CD44,DUSP1,FN1	4
				Renal and Urological Disease	renal cancer	0.000426	ANXA2,ANXA5,BTG2,CD44,FN1,TUBA1C	6
				Renal and Urological Disease	failure of kidney	0.00189	ATF3,CD151,DPP4,DUSP1	4
				Renal and Urological Disease	Renal Cancer and Tumors	0.00223	ANXA2,ANXA5,B2M,BTG2,CD44,FN1,TUBA1C	7
				Renal and Urological System Development and Function	activation of kidney cell lines	0.000366	ITGA5,TGM2	2
				Renal and Urological System Development and Function	scattering of kidney cell lines	0.00115	ANXA2,FN1	2
				Renal Atrophy	atrophy of kidney	0.0515	CD151	1
				Renal Damage	damage of kidney	0.000281	B2M,CD44,DUSP1,FN1	4
				Renal Damage	proximal tubular toxicity	0.00144	BTG2,FN1,JUNB	3
				Renal Damage	injury of kidney	0.0158	B2M,CD44	2
				Renal Damage	damage of tubulointerstitium	0.0308	FN1	1
				Renal Damage	injury of renal glomerulus	0.0447	B2M	1
				Renal Damage	reperfusion injury of kidney	0.0674	CD44	1
				Renal Degeneration	degeneration of kidney	0.0354	CD151	1
				Renal Fibrosis	interstitial fibrosis of kidney	0.113	CD151	1
				Renal Hyperplasia/Hyperproliferation	hyperplasia of mesangial cells	0.047	CD151	1
				Renal Inflammation	nephropathy with pretibal epidermolysis bullosa and deafness	0.0024	CD151	1
				Renal Inflammation	immune complex nephritis	0.0119	TGM2	1
				Renal Inflammation	Nephritis	0.0346	CCL5,CD151,TGM2	3
				Renal Inflammation	crescentic glomerulonephritis	0.0354	CCL5	1
				Renal Inflammation	interstitial nephritis	0.0401	CD151	1
				Renal Necrosis/Cell Death	apoptosis of mesangial cells	2.22e-05	ATF3,CTGF,DUSP1	3
				Renal Necrosis/Cell Death	cell death of kidney cells	0.00274	ATF3,CD44,CTGF,DUSP1,FGF1	5
				Renal Necrosis/Cell Death	apoptosis of kidney cell lines	0.131	CD44,FGF1	2
				Renal Necrosis/Cell Death	cell viability of kidney cell lines	0.151	PFKM	1
				Renal Nephritis	nephropathy with pretibal epidermolysis bullosa and deafness	0.0024	CD151	1
				Renal Nephritis	immune complex nephritis	0.0119	TGM2	1
				Renal Nephritis	Nephritis	0.0346	CCL5,CD151,TGM2	3
				Renal Nephritis	crescentic glomerulonephritis	0.0354	CCL5	1
				Renal Nephritis	interstitial nephritis	0.0401	CD151	1
				Renal Proliferation	proliferation of glomerular cells	0.013	CD151,DUSP1	2
				Renal Proliferation	proliferation of podocytes	0.0167	DUSP1	1
				Renal Proliferation	hyperplasia of mesangial cells	0.047	CD151	1
				Renal Proliferation	proliferation of kidney cell lines	0.0674	FGF1,ITGA5	2
				Renal Tubule Injury	proximal tubular toxicity	0.00144	BTG2,FN1,JUNB	3
				Renal Tubule Injury	damage of tubulointerstitium	0.0308	FN1	1
				Reproductive System Development and Function	cell viability of breast cell lines	0.000842	BTG2,DUSP1	2
				Reproductive System Development and Function	adhesion of gonadal cell lines	0.0015	FN1,ITGA5	2
				Reproductive System Disease	mammary tumor	2.27e-09	ATF3,BTG2,CCL5,CD151,CD44,CKM,CNN1,CTGF,DECR1,DUSP1,EGR1,EIF4B,FGF1,FN1,JUNB,NR4A1,PFN1,SLPI,TUBA1B,TUBA1C	20
				Reproductive System Disease	breast cancer	2.39e-07	ATF3,BTG2,CD44,CKM,CNN1,CTGF,DUSP1,EGR1,EIF4B,FGF1,FN1,JUNB,NR4A1,PFN1,SLPI,TUBA1B,TUBA1C	17
				Reproductive System Disease	genital tumor	6.71e-06	ANXA2,APOD,B2M,CCL5,CD44,DPP4,DUSP1,FGF1,FN1,JUNB,SLPI,TGM2,TUBA1C	13
				Reproductive System Disease	ovarian tumor	1.61e-05	B2M,DPP4,DUSP1,FGF1,FN1,JUNB,SLPI,TGM2,TUBA1C	9
				Reproductive System Disease	endometriosis	1.7e-05	CCL23,CTGF,DUSP1,EGR1,FN1,JUNB,NR4A1,SLPI	8
				Reproductive System Disease	ovarian cancer	5.15e-05	B2M,DPP4,FGF1,FN1,JUNB,SLPI,TGM2,TUBA1C	8
				Reproductive System Disease	HER2-negative breast cancer	6.41e-05	CTGF,EGR1,FGF1,JUNB,TUBA1C	5
				Reproductive System Disease	uterine serous papillary cancer	0.000442	ANXA2,APOD,CNN1,PDLIM3,SLPI	5
				Reproductive System Disease	triple-negative breast cancer	0.000529	CTGF,EGR1,FGF1,JUNB	4
				Reproductive System Disease	cervical cancer	0.00229	ANXA2,ANXA5,JUNB,TUBA1C	4
				Reproductive System Disease	prostate cancer	0.00235	ANXA2,APOD,B2M,CCL5,CD44,DUSP1,TUBA1C	7
				Respiratory Disease	lung tumor	1.93e-05	ANXA2,ATF3,B2M,CD151,CD44,FN1,HDAC9,ITGA5,NR4A1,PFKM,PINK1,TUBA1C	12
				Respiratory Disease	lung cancer	6.01e-05	ANXA2,ATF3,B2M,CD151,CD44,FN1,HDAC9,ITGA5,PFKM,PINK1,TUBA1C	11
				Respiratory Disease	abnormal respiration	0.000279	CKM,DUSP1,PINK1	3
				Respiratory Disease	non-small cell lung cancer	0.000468	ANXA2,B2M,CD44,FN1,HDAC9,ITGA5,PFKM,TUBA1C	8
				Respiratory Disease	inflammation of lung	0.000743	ANXA5,ATF3,CCL5,CD44,DUSP1,EGR1	6
				Respiratory Disease	laryngeal squamous cell carcinoma	0.00163	CD44,TUBA1C	2
				RNA Post-Transcriptional Modification	binding of RNA	0.00235	EIF4B,TGM2	2
				Skeletal and Muscular Disorders	Huntington's Disease	1.22e-08	A2M,APOD,B2M,CCL5,CD44,CTGF,EGR1,JUNB,KCNIP2,NR4A1,PFKM,PFN1,TGM2	13
				Skeletal and Muscular Disorders	arthritis	2.34e-05	B2M,CCL23,CCL5,CD44,CTGF,DPP4,DUSP1,EGLN3,FN1,ITGA5,NR4A1,TUBA1C	12
				Skeletal and Muscular Disorders	Parkinson's disease	4.98e-05	ANXA2,APOD,PINK1,TGM2,TUBA1B,TUBA1C	6
				Skeletal and Muscular Disorders	intervertebral disc disorder	0.00115	CTGF,EGLN3	2
				Skeletal and Muscular Disorders	collagen-induced arthritis	0.00163	CD44,DUSP1,FN1	3
				Skeletal and Muscular System Development and Function	proliferation of muscle cells	4.63e-08	APOD,CCL5,DPP4,DUSP1,FGF1,FN1,ITGA5,JUNB,NR4A1,TGM2	10
				Skeletal and Muscular System Development and Function	proliferation of osteoblasts	1.77e-05	CTGF,DUSP1,FN1,JUNB	4
				Skeletal and Muscular System Development and Function	migration of smooth muscle cells	3.1e-05	ATF3,CCL5,DUSP1,EGR1,FN1	5
				Skeletal and Muscular System Development and Function	proliferation of myoblasts	8.03e-05	FN1,ITGA5,JUNB	3
				Skeletal and Muscular System Development and Function	migration of vascular smooth muscle cells	0.000121	ATF3,CCL5,EGR1,FN1	4
				Skeletal and Muscular System Development and Function	cell spreading of smooth muscle cells	0.000366	A2M,FN1	2
				Skeletal and Muscular System Development and Function	activation of smooth muscle cells	0.000662	CD44,TGM2	2
				Skeletal and Muscular System Development and Function	proliferation of cardiomyocytes	0.000868	CCL5,DUSP1,FGF1	3
				Skeletal and Muscular System Development and Function	proliferation of smooth muscle cells	0.000905	APOD,CCL5,DPP4,NR4A1,TGM2	5
				Skeletal and Muscular System Development and Function	formation of osteoclasts	0.00168	ANXA2,CD44,EGR1	3
				Small Molecule Biochemistry	binding of phosphatidic acid	2.53e-05	ANXA2,FN1,SLPI	3
				Small Molecule Biochemistry	clearance of D-glucose	3.24e-05	DPP4,JUNB,NR4A1	3
				Small Molecule Biochemistry	activation of lipopolysaccharide	8.41e-05	ANXA5,SLPI	2
				Small Molecule Biochemistry	binding of phosphatidylserine	0.000156	ANXA2,SLPI	2
				Small Molecule Biochemistry	hydrolysis of ATP	0.000195	CKM,EIF4B,TGM2	3
				Small Molecule Biochemistry	uptake of thymidine	0.000939	A2M,EGR1	2
				Small Molecule Biochemistry	quantity of monoamines	0.00149	CCL5,EGLN3,NR4A1,PINK1	4
				Small Molecule Biochemistry	release of Ca2+	0.00202	A2M,CCL5,CKM,FN1	4
				Small Molecule Biochemistry	abnormal quantity of progesterone	0.0024	EGR1	1
				Tissue Development	accumulation of phagocytes	1.62e-09	CCL5,CD44,EGR1,FGF1,ITGA5,NR4A1,PFN1,SLPI	8
				Tissue Development	accumulation of myeloid cells	8e-09	CCL5,CD44,EGR1,FGF1,ITGA5,NR4A1,PFN1,SLPI	8
				Tissue Development	proliferation of muscle cells	4.63e-08	APOD,CCL5,DPP4,DUSP1,FGF1,FN1,ITGA5,JUNB,NR4A1,TGM2	10
				Tissue Development	accumulation of macrophages	6.87e-07	CCL5,CD44,FGF1,NR4A1,PFN1	5
				Tissue Development	adhesion of stromal cells	1.08e-06	ANXA2,CD44,ITGA5	3
				Tissue Development	attachment of cells	1.14e-06	CD44,CTGF,EGR1,FN1,ITGA5,TGM2	6
				Tissue Development	adhesion of bone marrow cells	1.54e-06	ANXA2,CD44,ITGA5	3
				Tissue Development	adhesion of myeloma cell lines	1.54e-06	ANXA2,CD44,FN1	3
				Tissue Development	attachment of tumor cell lines	2.25e-06	CD44,EGR1,FN1,ITGA5	4
				Tissue Development	proliferation of fibroblasts	4.22e-06	ANXA2,ATF3,CD44,CTGF,DUSP1,FGF1,FN1,ITGA5	8
				Tissue Development	formation of epithelial tissue	4.68e-06	ATF3,CD44,CTGF,FN1,SLPI	5
				Tissue Development	adhesion of immune cells	4.71e-06	A2M,ANXA5,CCL5,CD151,CD44,FN1,ITGA5,TGM2	8
				Tissue Development	adhesion of tumor cell lines	6.82e-06	ANXA2,CD151,CD44,EGR1,FN1,ITGA5,TGM2	7
				Tissue Development	formation of filaments	1.02e-05	A2M,CD44,CTGF,FGF1,FN1,JUNB,MYOM1,PFN1	8
				Tissue Development	growth of connective tissue	1.42e-05	ANXA2,ATF3,CD44,CTGF,DPP4,DUSP1,FGF1,FN1,ITGA5,JUNB	10
				Tissue Development	attachment of eye cell lines	1.69e-05	CTGF,FN1	2
				Tissue Development	delay in formation of actin stress fibers	1.69e-05	CTGF,FN1	2
				Tissue Development	proliferation of osteoblasts	1.77e-05	CTGF,DUSP1,FN1,JUNB	4
				Tissue Development	adhesion of endothelial cells	2.56e-05	ANXA5,CCL5,CD151,CD44,FN1	5
				Tissue Development	formation of actin stress fibers	2.57e-05	CD44,CTGF,FGF1,FN1,JUNB,PFN1	6
				Tissue Development	adhesion of mononuclear leukocytes	3.3e-05	CCL5,CD151,CD44,FN1,ITGA5	5
				Tissue Development	branching morphogenesis of salivary gland	3.37e-05	FN1,ITGA5	2
				Tissue Development	adhesion of extracellular matrix	4.02e-05	CD151,CTGF,FN1,ITGA5	4
				Tissue Development	adhesion of connective tissue cells	4.46e-05	ANXA2,CD44,CTGF,FN1,ITGA5	5
				Tissue Development	proliferation of connective tissue cells	4.59e-05	ANXA2,ATF3,CD44,CTGF,DUSP1,FGF1,FN1,ITGA5,JUNB	9
				Tissue Development	adhesion of small cell lung cancer cells	5.61e-05	FN1,ITGA5	2
				Tissue Development	attachment of brain cancer cell lines	5.61e-05	EGR1,FN1	2
				Tissue Development	attachment of epithelial cell lines	5.61e-05	CTGF,FN1	2
				Tissue Development	adhesion of T lymphocytes	7.26e-05	CD151,CD44,FN1,ITGA5	4
				Tissue Development	proliferation of myoblasts	8.03e-05	FN1,ITGA5,JUNB	3
				Tissue Development	adhesion of bone marrow stromal cells	8.41e-05	ANXA2,ITGA5	2
				Tissue Development	accumulation of granulocytes	0.000125	CCL5,EGR1,ITGA5,SLPI	4
				Tissue Development	cell-cell adhesion	0.000131	CCL5,CD151,CD44,FN1,ITGA5	5
				Tissue Development	adhesion of cancer cells	0.000139	CD44,FN1,ITGA5	3
				Tissue Development	adhesion of epithelial cells	0.000149	CTGF,FN1,ITGA5,SLPI	4
				Tissue Development	adhesion of colon cancer cell lines	0.00016	CD44,FN1,ITGA5	3
				Tissue Development	adhesion of fibroblasts	0.00016	CD44,CTGF,FN1	3
				Tissue Development	detachment of blood cells	0.000251	ANXA5,FN1	2
				Tissue Development	development of exocrine gland	0.000267	CD44,FGF1,FN1,ITGA5,TGM2	5
				Tissue Development	binding of extracellular matrix	0.000306	CD44,DPP4	2
				Tissue Development	formation of focal adhesions	0.000342	CTGF,FN1,JUNB,TGM2	4
				Tissue Development	adhesion of fibroblast cell lines	0.000364	CTGF,FN1,ITGA5	3
				Tissue Development	adhesion of phagocytes	0.000391	CCL5,CD44,FN1,ITGA5	4
				Tissue Development	adhesion of bone marrow cell lines	0.000432	FN1,TGM2	2
				Tissue Development	accumulation of extracellular matrix	0.000504	CTGF,FN1	2
				Tissue Development	formation of endothelial tube	0.00051	ATF3,CD44,FN1	3
				Tissue Development	accumulation of neutrophils	0.000582	EGR1,ITGA5,SLPI	3
				Tissue Development	proliferation of fibroblast-like synoviocytes	0.000842	CD44,FN1	2
				Tissue Development	proliferation of cardiomyocytes	0.000868	CCL5,DUSP1,FGF1	3
				Tissue Development	proliferation of smooth muscle cells	0.000905	APOD,CCL5,DPP4,NR4A1,TGM2	5
				Tissue Development	adhesion of leukemia cell lines	0.00108	EGR1,FN1,TGM2	3
				Tissue Development	detachment of cells	0.00115	ANXA5,FN1,SLPI	3
				Tissue Development	angiogenesis of endothelial cells	0.00126	CD151,FN1	2
				Tissue Development	formation of extracellular matrix	0.00126	CD44,FN1	2
				Tissue Development	adhesion of keratinocytes	0.00138	CTGF,FN1	2
				Tissue Development	accumulation of T lymphocytes	0.00149	B2M,CCL5,DUSP1	3
				Tissue Development	adhesion of gonadal cell lines	0.0015	FN1,ITGA5	2
				Tissue Development	aggregation of cells	0.00154	CCL5,CD151,CD44,FN1,ITGA5	5
				Tissue Development	cell-cell adhesion of leukocytes	0.00177	CCL5,ITGA5	2
				Tissue Development	adhesion of granulocytes	0.00188	CD44,FN1,ITGA5	3
				Tissue Development	adhesion of hematopoietic cell lines	0.0019	FN1,TGM2	2
				Tissue Development	adhesion of eosinophils	0.0022	FN1,ITGA5	2
				Tissue Development	development of epithelial tissue	0.00224	CD151,CD44,CTGF,FGF1,FN1,NR4A1	6
				Tissue Development	neuritogenesis	0.00232	A2M,BTG2,CD44,EFHD1,EGR1,PFN1	6
				Tissue Development	endothelial cell development	0.00238	CD151,CD44,FGF1,FN1,NR4A1	5
				Tissue Development	abnormal morphology of enlarged anterior chamber of eye	0.0024	EGR1	1
				Tissue Development	adherence of T lymphocytes	0.0024	FN1	1
				Tissue Development	adhesion of cord blood cells	0.0024	ITGA5	1
				Tissue Development	adhesion of hairy leukemia cells	0.0024	CD44	1
				Tissue Development	adhesion of lymphokine activated killer cells	0.0024	CD44	1
				Tissue Morphology	breakdown of elastic tissue	1.69e-05	A2M,SLPI	2
				Tissue Morphology	quantity of fibroblasts	4.07e-05	CTGF,FN1,JUNB	3
				Tissue Morphology	degradation of connective tissue	6.11e-05	A2M,CTGF,FN1,SLPI	4
				Tissue Morphology	healing of wound	7.13e-05	CD44,EGR1,FGF1,FN1,SLPI	5
				Tissue Morphology	quantity of cells	0.000126	ATF3,B2M,CCL5,CD151,CD44,CNN1,CTGF,DUSP1,EGR1,FGF1,FN1,JUNB,NR4A1,PFKM,TGM2	15
				Tissue Morphology	closure of wound	0.000183	ANXA2,ITGA5,SLPI	3
				Tissue Morphology	quantity of connective tissue cells	0.000352	CD44,CTGF,EGR1,FN1,JUNB	5
				Tissue Morphology	size of lesion	0.000506	ANXA5,CD44,EGR1,NR4A1,TGM2	5
				Tissue Morphology	outgrowth of vessel	0.000749	CTGF,HDAC9	2
				Tissue Morphology	size of infarct	0.000848	ANXA5,CD44,EGR1,TGM2	4
				Tissue Morphology	abnormal morphology of superior cervical ganglion	0.00104	DUSP1,EGLN3	2
				Tissue Morphology	morphology of cardiovascular tissue	0.00133	CD151,CD44,FN1,TGM2	4
				Tissue Morphology	quantity of Th1 cells	0.00235	B2M,CCL5	2
				Tissue Morphology	abnormal morphology of cardiac jelly	0.0024	FN1	1
				Tissue Morphology	abnormal morphology of enlarged superior cervical ganglion	0.0024	EGLN3	1
				Tox Functions
				Tumor Morphology	proliferation of tumor cells	1.29e-07	ANXA2,ATF3,BTG2,CD151,CD44,CTGF,DPP4,DUSP1,EGR1,FGF1,NR4A1,SLPI,TGM2	13
				Tumor Morphology	invasion of tumor	4.68e-06	ANXA2,CD151,CTGF,ITGA5,SLPI	5
				Tumor Morphology	adhesion of small cell lung cancer cells	5.61e-05	FN1,ITGA5	2
				Tumor Morphology	proliferation of cancer cells	8.74e-05	BTG2,CD151,CD44,DUSP1,EGR1,FGF1,NR4A1	7
				Tumor Morphology	differentiation of acute myeloblastic leukemia cells	0.000117	CD44,EGR1	2
				Tumor Morphology	adhesion of cancer cells	0.000139	CD44,FN1,ITGA5	3
				Tumor Morphology	cell death of tumor cells	0.000547	ANXA2,B2M,CD44,DPP4,EGLN3,NR4A1	6
				Tumor Morphology	apoptosis of tumor cells	0.00103	ANXA2,B2M,CD44,DPP4,NR4A1	5
				Tumor Morphology	cell death of cancer cells	0.00126	B2M,CD44,DPP4,EGLN3,NR4A1	5
				Tumor Morphology	adhesion of hairy leukemia cells	0.0024	CD44	1
				Visual System Development and Function	abnormal morphology of enlarged anterior chamber of eye	0.0024	EGR1	1
				Vitamin and Mineral Metabolism	influx of Ca2+	9.42e-05	A2M,ANXA2,CCL5,FN1,JUNB	5
				Vitamin and Mineral Metabolism	flux of Ca2+	0.000103	A2M,ANXA2,CCL23,CCL5,FN1,JUNB	6
				Vitamin and Mineral Metabolism	deposition of Ca2+	0.00115	FN1,TGM2	2
				Vitamin and Mineral Metabolism	release of Ca2+	0.00202	A2M,CCL5,CKM,FN1	4

## Sheet: Table S6-2
Table S6-2. Functional analysis of DEGs in IPA for TL vs. YL
Canonical Pathways					Specific functions identified with IPA for the differentially-expressed genes
Ingenuity Canonical Pathways	P-value	Molecules			Category	Function Annotation	P-value	Molecules	Count
Interferon Signaling	0.0289559	IFIT1,MX1,IFITM1			Amino Acid Metabolism	dephosphorylation of L-threonine	0.00115	DUSP1	1
Hepatic Fibrosis / Hepatic Stellate Cell Activation	0.036906	COL1A2,CTGF,AGT,COL3A1			Amino Acid Metabolism	incorporation of L-proline	0.00687	AGT	1
Intrinsic Prothrombin Activation Pathway	0.0994421	COL1A2,COL3A1			Amino Acid Metabolism	uptake of leucine	0.0103	AGT	1
Atherosclerosis Signaling	0.238159	COL1A2,COL3A1			Antimicrobial Response	inhibition of Thogoto virus	0.00115	MX1	1
Aldosterone Signaling in Epithelial Cells	0.271684	CRYAB,DUSP1			Antimicrobial Response	inhibition of Picornaviridae	0.00344	MX1	1
Dendritic Cell Maturation	0.295248	COL1A2,COL3A1			Antimicrobial Response	inhibition of vesicular stomatitis virus	0.00344	MX1	1
GADD45 Signaling	0.320856	GADD45G			Antimicrobial Response	inhibition of Influenza virus	0.00573	MX1	1
Glucocorticoid Receptor Signaling	0.366021	DUSP1,AGT			Antimicrobial Response	antiviral response	0.0108	IFIT1,MX1	2
Cell Cycle Regulation by BTG Family Proteins	0.378929	BTG2			Auditory and Vestibular System Development and Function	lack of outer hair cells	0.00229	SLC12A7	1
Neuroprotective Role of THOP1 in Alzheimer's Disease	0.392292	AGT			Auditory and Vestibular System Development and Function	lack of organ of Corti	0.00344	SLC12A7	1
ATM Signaling	0.441351	GADD45G			Auditory and Vestibular System Development and Function	angiogenesis of ear	0.00801	AP1S2	1
CTLA4 Signaling in Cytotoxic T Lymphocytes	0.493116	AP1S2			Behavior	locomotion	0.0007	AGT,CRYAB,DUSP1,NR4A2	4
IGF-1 Signaling	0.508387	CTGF			Behavior	abnormal initiation of locomotion	0.00187	DUSP1,NR4A2	2
p53 Signaling	0.509799	GADD45G			Behavior	olfactory-discrimination memory	0.00458	NREP	1
Renin-Angiotensin Signaling	0.525586	AGT			Behavior	behavior	0.00983	AGT,DUSP1,IFITM1,NR4A2,NREP	5
Role of Tissue Factor in Cancer	0.528143	CTGF			Behavior	social transmission of food preference	0.0103	NREP	1
Hereditary Breast Cancer Signaling	0.534774	GADD45G			Bradycardia	bradycardia	0.0372	AGT	1
p38 MAPK Signaling	0.537375	DUSP1			Cancer	mammary tumor	1.54e-05	AGT,BTG2,CD34,COL1A2,CRYAB,CTGF,DUSP1,IFIT1,NR4A2,PDK4	10
p70S6K Signaling	0.539988	AGT			Cancer	leiomyomatosis	3.18e-05	CTGF,DUSP1,IFIT1,NR4A2,PDK4	5
LXR/RXR Activation	0.541112	AGT			Cancer	breast or ovarian cancer	4.1e-05	BTG2,CD34,COL1A2,CRYAB,CTGF,DUSP1,IFIT1,NR4A2,PDK4,SLC12A7	10
D-myo-inositol (1,4,5,6)-Tetrakisphosphate Biosynthesis	0.543744	DUSP1			Cancer	breast cancer	6.78e-05	BTG2,CD34,COL1A2,CRYAB,CTGF,DUSP1,IFIT1,NR4A2,PDK4	9
D-myo-inositol (3,4,5,6)-tetrakisphosphate Biosynthesis	0.543744	DUSP1			Cancer	squamous-cell carcinoma	0.000214	BTG2,COL1A2,CTGF,IFIT1,IFITM1,PDK4	6
D-myo-inositol-5-phosphate Metabolism	0.5637	DUSP1			Cancer	growth of malignant tumor	0.000288	AGT,BTG2,CTGF,DUSP1,NR4A2	5
3-phosphoinositide Degradation	0.5637	DUSP1			Cancer	benign neoplasia	0.00041	CD34,CTGF,DUSP1,IFIT1,NR4A2,PDK4	6
3-phosphoinositide Biosynthesis	0.576743	DUSP1			Cancer	prostatic carcinoma	0.000456	AGT,CD34,DUSP1,PDK4	4
Acute Phase Response Signaling	0.59378	AGT			Cancer	head and neck cancer	0.000523	BTG2,COL1A2,COL3A1,CRYAB,CTGF,DUSP1	6
RAR Activation	0.601652	DUSP1			Cancer	carcinoma in pancreas	0.000998	CTGF,IFITM1,PDK4	3
Agranulocyte Adhesion and Diapedesis	0.608783	CD34			Cancer	cecum adenocarcinoma	0.00115	PDK4	1
ERK/MAPK Signaling	0.61132	DUSP1			Cancer	cortical T cell acute lymphoblastic leukemia	0.00115	CD34	1
Superpathway of Inositol Phosphate Compounds	0.613017	DUSP1			Cancer	invasive mixed breast carcinoma	0.00115	PDK4	1
cAMP-mediated signaling	0.637722	DUSP1			Cancer	pleomorphic liposarcoma	0.00115	PDK4	1
Protein Ubiquitination Pathway	0.662963	CRYAB			Cancer	rectosigmoid adenocarcinoma	0.00115	PDK4	1
G-Protein Coupled Receptor Signaling	0.665265	DUSP1			Cancer	proliferation of cancer cells	0.00153	AGT,BTG2,DUSP1,NR4A2	4
Protein Kinase A Signaling	0.734075	DUSP1			Cancer	progression of carcinoma	0.002	COL1A2,CRYAB	2
					Cancer	pancreatic ductal adenocarcinoma	0.00214	CTGF,PDK4	2
					Cancer	hyperplasia of granule cell precursors	0.00229	BTG2	1
					Cancer	medullary T-cell acute lymphoblastic leukemia	0.00229	CD34	1
					Cancer	mitogenesis of liver cancer cells	0.00229	AGT	1
					Cancer	ovarian serous surface papillary carcinoma	0.00229	PDK4	1
					Cancer	uterine tumor	0.00232	AGT,AP1S2,COL3A1,CTGF,IFIT1,IFITM1,MX1,NR4A2,PDK4,PDLIM3,SLC12A7	11
					Cancer	oral cancer	0.00248	CRYAB,CTGF,DUSP1	3
					Cancer	proliferation of tumor cells	0.00314	AGT,BTG2,CTGF,DUSP1,NR4A2	5
					Cancer	angiogenesis of carcinoma	0.00344	AGT	1
					Cancer	infiltrating lobular breast carcinoma	0.00344	PDK4	1
					Cancer	pro T-cell acute lymphoblastic leukemia	0.00458	CD34	1
					Cancer	progression of gastric carcinoma	0.00458	COL1A2	1
					Cancer	uterine leiomyoma	0.00478	IFIT1,NR4A2,PDK4	3
					Cancer	frequency of brain tumor	0.00573	BTG2	1
					Cancer	progression of head and neck tumor	0.00573	CRYAB	1
					Cancer	transformation of lung cell lines	0.00573	BTG2	1
					Cancer	hyperplasia	0.00625	AGT,BTG2,GADD45G,MX1	4
					Cancer	frequency of malignant tumor	0.00687	BTG2	1
					Cancer	pelvic cancer	0.00708	AGT,AP1S2,CD34,COL3A1,CTGF,DUSP1,MX1,NR4A2,PDK4,PDLIM3,SLC12A7	11
					Cancer	brain cancer	0.00736	BTG2,COL1A2,COL3A1	3
					Cancer	killing of cancer cells	0.00801	CTGF	1
					Cancer	breast or colorectal cancer	0.00828	BTG2,CD34,COL1A2,COL3A1,CRYAB,CTGF,DUSP1,IFIT1,IFITM1,NR4A2,PDK4,PDLIM3	12
					Cancer	angiogenesis of digestive organ tumor	0.0103	AGT	1
					Cancer	growth of pancreatic carcinoma	0.0103	CTGF	1
					Cancer	invasion of trophoblast	0.0103	AGT	1
					Cancer	carcinoma	0.0105	AGT,AP1S2,BTG2,CD34,COL1A2,COL3A1,CRYAB,CTGF,DUSP1,IFIT1,IFITM1,MRC2,MX1,NR4A2,PDK4,SLC12A7	16
					Cancer	immortalization of epithelial cells	0.0114	CRYAB	1
					Cancer	malignant fibrous histiocytoma	0.0114	PDK4	1
					Carbohydrate Metabolism	synthesis of proteoglycan	0.000818	AGT,CTGF	2
					Carbohydrate Metabolism	abnormal quantity of glycerol	0.00115	PDK4	1
					Carbohydrate Metabolism	oxidation of ascorbic acid	0.00115	CRYAB	1
					Carbohydrate Metabolism	oxidation of carbohydrate	0.00126	CRYAB,PDK4	2
					Carbohydrate Metabolism	release of phosphatidylinositol polyphosphate	0.00229	AGT	1
					Carbohydrate Metabolism	synthesis of inositol	0.00229	AGT	1
					Carbohydrate Metabolism	release of inositol phosphate	0.00458	AGT	1
					Carbohydrate Metabolism	quantity of proteoglycan	0.00915	CTGF	1
					Carbohydrate Metabolism	metabolism of carbohydrate	0.00961	AGT,CRYAB,CTGF,NR4A2	4
					Cardiac Arrythmia	arrhythmia	0.0237	AGT,COL3A1	2
					Cardiac Arrythmia	bradycardia	0.0372	AGT	1
					Cardiac Arrythmia	tachycardia	0.089	AGT	1
					Cardiac Arrythmia	atrial fibrillation	0.12	COL3A1	1
					Cardiac Damage	injury of myocardium	0.00801	AGT	1
					Cardiac Degeneration	injury of myocardium	0.00801	AGT	1
					Cardiac Dysfunction	diastolic heart failure	0.00801	CTGF	1
					Cardiac Dysfunction	dysfunction of heart	0.0537	CRYAB	1
					Cardiac Fibrosis	perivascular fibrosis of artery	0.00344	AGT	1
					Cardiac Fibrosis	fibrosis of coronary artery	0.00573	AGT	1
					Cardiac Fibrosis	cardiac fibrosis of heart	0.0182	AGT	1
					Cardiac Fibrosis	fibrosis of myocardium	0.0227	AGT	1
					Cardiac Fibrosis	fibrosis of left ventricle	0.0238	AGT	1
					Cardiac Fibrosis	interstitial fibrosis of heart	0.0283	AGT	1
					Cardiac Hypertrophy	hypertrophy of cardiomyocytes	1.39e-05	AGT,CRYAB,CTGF,DUSP1	4
					Cardiac Hypertrophy	hypertrophy of heart	0.000244	AGT,CRYAB,CTGF,DUSP1	4
					Cardiac Hypertrophy	hypertrophy of myocardium	0.0126	AGT	1
					Cardiac Hypertrophy	hypertrophy of ventricular myocytes	0.025	AGT	1
					Cardiac Hypertrophy	hypertrophy of left ventricle	0.0689	AGT	1
					Cardiac Infarction	myocardial infarction	0.19	COL3A1	1
					Cardiac Inflammation	inflammation of myocardium	0.00573	AGT	1
					Cardiac Necrosis/Cell Death	necrosis of left ventricle	0.00229	AGT	1
					Cardiac Necrosis/Cell Death	apoptosis of cardiomyocytes	0.0212	AGT,CRYAB	2
					Cardiac Proliferation	proliferation of cardiomyocytes	0.00358	AGT,DUSP1	2
					Cardiac Proliferation	proliferation of ventricular myocytes	0.00915	AGT	1
					Cardiac Stress Response	oxidative stress response of myocardium	0.00344	AGT	1
					Cardiovascular Disease	hypertrophy of cardiomyocytes	1.39e-05	AGT,CRYAB,CTGF,DUSP1	4
					Cardiovascular Disease	vascular disease	3.49e-05	AGT,BTG2,CD34,COL1A2,COL3A1,CRYAB,CTGF,NR4A2	8
					Cardiovascular Disease	rupture of blood vessel	3.51e-05	AGT,COL3A1	2
					Cardiovascular Disease	hypertrophy of heart	0.000244	AGT,CRYAB,CTGF,DUSP1	4
					Cardiovascular Disease	cardiac valvular form autosomal recessive Ehlers-Danlos syndrome	0.00115	COL1A2	1
					Cardiovascular Disease	hypertension of heart	0.00115	AGT	1
					Cardiovascular Disease	hypertension of renal glomerulus	0.00115	AGT	1
					Cardiovascular Disease	hypertrophy of carotid artery	0.00115	AGT	1
					Cardiovascular Disease	hypertrophy of thoracic aorta	0.00115	AGT	1
					Cardiovascular Disease	pseudoaneurysm	0.00115	AGT	1
					Cardiovascular Disease	rupture of abdominal aorta	0.00115	AGT	1
					Cardiovascular Disease	Hypertension	0.00193	ABHD4,AGT,CD34,IFITM1,PDLIM3	5
					Cardiovascular Disease	preeclampsia	0.00217	ABHD4,AGT,IFITM1,PDLIM3	4
					Cardiovascular Disease	bleeding of abdominal aorta	0.00229	AGT	1
					Cardiovascular Disease	fibrosis of perivascular cuff	0.00229	AGT	1
					Cardiovascular Disease	fragmentation of elastic lamina	0.00229	AGT	1
					Cardiovascular Disease	onset of heart failure	0.00229	CRYAB	1
					Cardiovascular Disease	restenosis of femoral artery	0.00229	AGT	1
					Cardiovascular Disease	thickening of tunica media	0.00229	AGT	1
					Cardiovascular Disease	peripheral arterial occlusive disease	0.00245	BTG2,COL1A2,NR4A2	3
					Cardiovascular Disease	Heart Disease	0.00255	AGT,COL1A2,COL3A1,CRYAB,CTGF,DUSP1	6
					Cardiovascular Disease	Hypotension	0.00332	AGT,DUSP1	2
					Cardiovascular Disease	hypertrophy of coronary artery	0.00344	AGT	1
					Cardiovascular Disease	idiopathic portal hypertension	0.00344	CD34	1
					Cardiovascular Disease	perivascular fibrosis of artery	0.00344	AGT	1
					Cardiovascular Disease	vasospasm of coronary artery	0.00344	AGT	1
					Cardiovascular Disease	disorder of artery	0.00358	AGT,BTG2,COL1A2,COL3A1,NR4A2	5
					Cardiovascular Disease	hypertrophy of aorta	0.00458	AGT	1
					Cardiovascular Disease	fibrosis of coronary artery	0.00573	AGT	1
					Cardiovascular Disease	aortic disorder	0.00605	AGT,COL3A1	2
					Cardiovascular Disease	aneurysm of abdominal aorta	0.00687	AGT	1
					Cardiovascular Disease	injury of artery	0.00687	AGT	1
					Cardiovascular Disease	diastolic heart failure	0.00801	CTGF	1
					Cardiovascular Disease	formation of abdominal aortic aneurysm	0.00801	AGT	1
					Cardiovascular Disease	injury of myocardium	0.00801	AGT	1
					Cardiovascular Disease	occlusion of artery	0.011	AGT,BTG2,COL1A2,NR4A2	4
					Cardiovascular Disease	spontaneous hypertension	0.0114	AGT	1
					Cardiovascular Disease	thickening of neointima	0.0114	AGT	1
					Cardiovascular Disease	hypertrophy of myocardium	0.0126	AGT	1
					Cardiovascular System Development and Function	blood pressure	3.71e-05	AGT,CD34,COL1A2,CRYAB,DUSP1	5
					Cardiovascular System Development and Function	neovascularization of tissue	0.00069	AGT,CTGF	2
					Cardiovascular System Development and Function	development of blood vessel	0.000942	AGT,AP1S2,COL1A2,COL3A1,CRYAB,CTGF	6
					Cardiovascular System Development and Function	contraction of heart	0.00101	AGT,CRYAB,CTGF	3
					Cardiovascular System Development and Function	angiogenesis of growth plate	0.00115	CTGF	1
					Cardiovascular System Development and Function	contraction of afferent arterioles	0.00115	AGT	1
					Cardiovascular System Development and Function	diameter of afferent arterioles	0.00115	AGT	1
					Cardiovascular System Development and Function	diameter of aorta	0.00115	AGT	1
					Cardiovascular System Development and Function	diameter of efferent glomerular arteriole	0.00115	AGT	1
					Cardiovascular System Development and Function	expansion of suprarenal aorta	0.00115	AGT	1
					Cardiovascular System Development and Function	outgrowth of neovessel	0.00115	CTGF	1
					Cardiovascular System Development and Function	response of aortic ring tissue	0.00115	AGT	1
					Cardiovascular System Development and Function	vasoconstriction of efferent glomerular arteriole	0.00115	AGT	1
					Cardiovascular System Development and Function	vasoconstriction of mesenteric arteriolar ring	0.00115	AGT	1
					Cardiovascular System Development and Function	proliferation of hepatic stellate cells	0.00121	AGT,CTGF	2
					Cardiovascular System Development and Function	blood pressure of pulmonary alveolus	0.00229	AGT	1
					Cardiovascular System Development and Function	contraction of carotid artery	0.00229	AGT	1
					Cardiovascular System Development and Function	contraction of femoral artery	0.00229	AGT	1
					Cardiovascular System Development and Function	contraction of vena cava	0.00229	AGT	1
					Cardiovascular System Development and Function	density of artery	0.00229	AGT	1
					Cardiovascular System Development and Function	mass of aorta	0.00229	AGT	1
					Cardiovascular System Development and Function	pressure of vasculature	0.00229	AGT	1
					Cardiovascular System Development and Function	relaxation of renal artery	0.00229	AGT	1
					Cardiovascular System Development and Function	vasoconstriction of heart	0.00229	AGT	1
					Cardiovascular System Development and Function	vasodilation of endothelial tissue	0.00229	AGT	1
					Cardiovascular System Development and Function	vascularization	0.00242	AGT,CRYAB,CTGF	3
					Cardiovascular System Development and Function	angiogenesis of carcinoma	0.00344	AGT	1
					Cardiovascular System Development and Function	area of abdominal aorta	0.00344	AGT	1
					Cardiovascular System Development and Function	contraction of renal artery	0.00344	AGT	1
					Cardiovascular System Development and Function	diameter of abdominal aorta	0.00344	AGT	1
					Cardiovascular System Development and Function	surface area of ventricular myocytes	0.00344	AGT	1
					Cardiovascular System Development and Function	proliferation of cardiomyocytes	0.00358	AGT,DUSP1	2
					Cardiovascular System Development and Function	activation of cardiomyocytes	0.00458	CRYAB	1
					Cardiovascular System Development and Function	angiogenesis of granuloma	0.00458	AGT	1
					Cardiovascular System Development and Function	angiogenesis of leg	0.00458	AGT	1
					Cardiovascular System Development and Function	area of carotid artery	0.00458	AGT	1
					Cardiovascular System Development and Function	thickness of carotid artery	0.00458	AGT	1
					Cardiovascular System Development and Function	vasodilation of kidney	0.00458	AGT	1
					Cardiovascular System Development and Function	abnormal morphology of interlobular arteries	0.00573	AGT	1
					Cardiovascular System Development and Function	area of tunica media	0.00573	AGT	1
					Cardiovascular System Development and Function	contraction of thoracic aorta	0.00573	AGT	1
					Cardiovascular System Development and Function	formation of blood vessel	0.00593	AGT,CTGF	2
					Cardiovascular System Development and Function	morphology of blood vessel	0.00617	AGT,COL3A1,CRYAB	3
					Cardiovascular System Development and Function	contraction of mesenteric artery	0.00687	AGT	1
					Cardiovascular System Development and Function	vasoconstriction of afferent arterioles	0.00687	AGT	1
					Cardiovascular System Development and Function	migration of endothelial cells	0.00742	AGT,CRYAB,CTGF	3
					Cardiovascular System Development and Function	angiogenesis of ear	0.00801	AP1S2	1
					Cardiovascular System Development and Function	diastolic relaxation of heart	0.00801	AGT	1
					Cardiovascular System Development and Function	relaxation of carotid artery	0.00801	AGT	1
					Cardiovascular System Development and Function	contraction of portal vein	0.00915	AGT	1
					Cardiovascular System Development and Function	proliferation of ventricular myocytes	0.00915	AGT	1
					Cardiovascular System Development and Function	relaxation of coronary artery	0.00915	AGT	1
					Cardiovascular System Development and Function	systolic pressure	0.00951	AGT,DUSP1	2
					Cardiovascular System Development and Function	angiogenesis of digestive organ tumor	0.0103	AGT	1
					Cardiovascular System Development and Function	contraction of aorta	0.0103	AGT	1
					Cardiovascular System Development and Function	formation of neovessel	0.0114	CTGF	1
					Cardiovascular System Development and Function	vasodilation of aortic ring tissue	0.0114	AGT	1
					Cardiovascular System Development and Function	abnormal morphology of aorta wall	0.0126	COL3A1	1
					Category	Diseases or Functions Annotation	p-Value	Molecules	Count
					Category	Diseases or Functions Annotation	p-Value	Molecules	# Molecules
					Cell Cycle	cell cycle progression of adipoblasts	0.00115	AGT	1
					Cell Cycle	entry into cell cycle progression of carcinoma cell lines	0.00115	DUSP1	1
					Cell Cycle	entry into cell cycle progression of lung cancer cell lines	0.00115	DUSP1	1
					Cell Cycle	mitosis of adrenocortical cells	0.00115	AGT	1
					Cell Cycle	mitosis of hepatic stellate cells	0.00115	AGT	1
					Cell Cycle	replicative senescence of vascular smooth muscle cells	0.00115	AGT	1
					Cell Cycle	G1 phase	0.00159	AGT,BTG2,DUSP1,GADD45G	4
					Cell Cycle	arrest in G0/G1 phase transition of granulosa cells	0.00229	BTG2	1
					Cell Cycle	initiation of S phase of smooth muscle cells	0.00229	AGT	1
					Cell Cycle	mitogenesis of liver cancer cells	0.00229	AGT	1
					Cell Cycle	polyploidization of vascular smooth muscle cells	0.00229	AGT	1
					Cell Cycle	stress-induced premature senescence of vascular smooth muscle cells	0.00229	AGT	1
					Cell Cycle	cell cycle progression	0.00251	AGT,BTG2,CRYAB,DUSP1,GADD45G,NR4A2	6
					Cell Cycle	arrest in cell cycle progression of neuronal hybrid cells	0.00344	NR4A2	1
					Cell Cycle	endoreduplication of DNA	0.00573	GADD45G	1
					Cell Cycle	mitogenesis of hepatic stellate cells	0.00573	AGT	1
					Cell Cycle	ploidy of epithelial cells	0.00915	CRYAB	1
					Cell Cycle	senescence of breast cell lines	0.0103	DUSP1	1
					Cell Death and Survival	apoptosis of glomerular cells	2.06e-05	AGT,CTGF,DUSP1	3
					Cell Death and Survival	cell viability of breast cell lines	0.00019	BTG2,DUSP1	2
					Cell Death and Survival	apoptosis of mesangial cells	0.000314	CTGF,DUSP1	2
					Cell Death and Survival	cell viability of breast cancer cell lines	0.000688	BTG2,CTGF,DUSP1	3
					Cell Death and Survival	apoptosis of granulosa cells	0.000732	BTG2,CTGF	2
					Cell Death and Survival	apoptosis of tumor cell lines	0.000933	AGT,BTG2,CRYAB,CTGF,DUSP1,GADD45G,NR4A2	7
					Cell Death and Survival	cell death of kidney cells	0.00105	AGT,CRYAB,CTGF,DUSP1	4
					Cell Death and Survival	cellular degradation	0.00117	CRYAB,NR4A2,SLC12A7	3
					Cell Death and Survival	apoptosis of gonadal cell lines	0.00174	CRYAB,DUSP1	2
					Cell Death and Survival	apoptosis of muscle cell lines	0.00207	AGT,CRYAB	2
					Cell Death and Survival	apoptosis of neurons	0.00216	AGT,BTG2,DUSP1,NR4A2	4
					Cell Death and Survival	anoikis of cancer cells	0.00229	NR4A2	1
					Cell Death and Survival	disintegration of secondary lens fiber cells	0.00229	CRYAB	1
					Cell Death and Survival	loss of amacrine cells	0.00229	NR4A2	1
					Cell Death and Survival	necrosis of left ventricle	0.00229	AGT	1
					Cell Death and Survival	apoptosis of medial smooth muscle cells	0.00344	AGT	1
					Cell Death and Survival	apoptosis of skeletal muscle cells	0.00344	AGT	1
					Cell Death and Survival	anoikis of cervical cancer cell lines	0.00458	NR4A2	1
					Cell Death and Survival	apoptosis of pheochromocytoma cell lines	0.00484	AGT,BTG2	2
					Cell Death and Survival	apoptosis of endothelial progenitor cells	0.00573	AGT	1
					Cell Death and Survival	killing of cancer cells	0.00801	CTGF	1
					Cell Death and Survival	cell viability of embryonic stem cell lines	0.00915	NR4A2	1
					Cell Death and Survival	apoptosis of proximal tubule cells	0.0114	AGT	1
					Cell Morphology	diameter of muscle cells	0.000434	AGT,DUSP1	2
					Cell Morphology	morphology of filaments	0.000573	COL3A1,CRYAB	2
					Cell Morphology	contraction of myoid cells	0.00229	AGT	1
					Cell Morphology	lack of outer hair cells	0.00229	SLC12A7	1
					Cell Morphology	surface area of mesangial cells	0.00229	AGT	1
					Cell Morphology	modification of embryonic cell lines	0.00344	NR4A2	1
					Cell Morphology	surface area of ventricular myocytes	0.00344	AGT	1
					Cell Morphology	vacuolation of cardiomyocytes	0.00344	AGT	1
					Cell Morphology	autophagy of ventricular myocytes	0.00458	AGT	1
					Cell Morphology	contraction of mesangial cells	0.00458	AGT	1
					Cell Morphology	diameter of myofiber	0.00458	AGT	1
					Cell Morphology	double-stranded DNA break repair of fibroblasts	0.00458	NR4A2	1
					Cell Morphology	initiation of autophagy of cells	0.00458	WIPI1	1
					Cell Morphology	morphology of cells	0.00609	AGT,CD34,COL3A1,CRYAB,CTGF,DUSP1,PDK4,SLC12A7	8
					Cell Morphology	size of adipocytes	0.00663	AGT,DUSP1	2
					Cell Morphology	contractility of vascular smooth muscle cells	0.00687	AGT	1
					Cell Morphology	morphology of endoplasmic reticulum	0.00801	COL3A1	1
					Cell Morphology	size of muscle cells	0.00855	AGT,DUSP1	2
					Cell Morphology	cell rounding of fibroblasts	0.00915	AGT	1
					Cell Morphology	contraction of hepatic stellate cells	0.00915	AGT	1
					Cell Signaling	tyrosine phosphorylation of protein	0.00183	AGT,CD34,DUSP1	3
					Cell Signaling	entrance of Ca2+	0.0029	AGT,MX1	2
					Cell Signaling	synthesis of nitric oxide	0.005	AGT,CD34,DUSP1	3
					Cell Signaling	modulation of Ca2+	0.00573	AGT	1
					Cell Signaling	tyrosine dephosphorylation of protein	0.00687	DUSP1	1
					Cell Signaling	G-protein signaling, coupled to cGMP nucleotide second messenger	0.0103	AGT	1
					Cell Signaling	hydrolysis of cyclic AMP	0.0103	AGT	1
					Cell-To-Cell Signaling and Interaction	adhesion of cell-associated matrix	6.27e-05	AGT,COL3A1,CTGF	3
					Cell-To-Cell Signaling and Interaction	response of smooth muscle cells	8.25e-05	AGT,NR4A2	2
					Cell-To-Cell Signaling and Interaction	hypertrophic response of vascular smooth muscle cells	0.00115	AGT	1
					Cell-To-Cell Signaling and Interaction	induction of extracellular matrix	0.00115	CTGF	1
					Cell-To-Cell Signaling and Interaction	adhesion of fibroblasts	0.00116	AGT,CTGF	2
					Cell-To-Cell Signaling and Interaction	activation of kidney cancer cell lines	0.00229	AGT	1
					Cell-To-Cell Signaling and Interaction	adhesion of hepatic stellate cells	0.00229	CTGF	1
					Cell-To-Cell Signaling and Interaction	binding of adrenocortical cells	0.00229	AGT	1
					Cell-To-Cell Signaling and Interaction	conductance of gap junctions	0.00229	AGT	1
					Cell-To-Cell Signaling and Interaction	inflammation of vascular smooth muscle cells	0.00229	AGT	1
					Cell-To-Cell Signaling and Interaction	initiation of adhesion of monocytes	0.00229	CD34	1
					Cell-To-Cell Signaling and Interaction	concentration of norepinephrine	0.00274	AGT,NR4A2	2
					Cell-To-Cell Signaling and Interaction	attachment of eye cell lines	0.00344	CTGF	1
					Cell-To-Cell Signaling and Interaction	proinflammatory response of smooth muscle cells	0.00344	NR4A2	1
					Cell-To-Cell Signaling and Interaction	activation of cardiomyocytes	0.00458	CRYAB	1
					Cell-To-Cell Signaling and Interaction	recruitment of macrophages	0.00527	AGT,CRYAB	2
					Cell-To-Cell Signaling and Interaction	attachment of epithelial cell lines	0.00573	CTGF	1
					Cell-To-Cell Signaling and Interaction	activation of sympathetic nerve	0.0103	AGT	1
					Cell-To-Cell Signaling and Interaction	formation of focal adhesions	0.011	AGT,CTGF	2
					Cell-To-Cell Signaling and Interaction	uptake of norepinephrine	0.0114	AGT	1
					Cellular Assembly and Organization	adhesion of cell-associated matrix	6.27e-05	AGT,COL3A1,CTGF	3
					Cellular Assembly and Organization	morphology of filaments	0.000573	COL3A1,CRYAB	2
					Cellular Assembly and Organization	organization of collagen fibrils	0.000611	COL1A2,COL3A1	2
					Cellular Assembly and Organization	delay in formation of actin stress fibers	0.00344	CTGF	1
					Cellular Assembly and Organization	quantity of cytoplasmic inclusions	0.00344	CRYAB	1
					Cellular Assembly and Organization	structural integrity of nucleosomes	0.00344	COL1A2	1
					Cellular Assembly and Organization	stabilization of intermediate filaments	0.00458	CRYAB	1
					Cellular Assembly and Organization	quantity of focal complexes	0.00573	CTGF	1
					Cellular Assembly and Organization	morphology of endoplasmic reticulum	0.00801	COL3A1	1
					Cellular Assembly and Organization	induction of actin stress fibers	0.0103	CTGF	1
					Cellular Assembly and Organization	formation of cytoskeleton	0.0106	AGT,CRYAB,CTGF	3
					Cellular Assembly and Organization	formation of focal adhesions	0.011	AGT,CTGF	2
					Cellular Compromise	injury of tubules	0.00115	AGT	1
					Cellular Compromise	retraction of mesangial cells	0.00115	AGT	1
					Cellular Compromise	loss of filopodia	0.00229	DUSP1	1
					Cellular Compromise	loss of lamellipodia	0.00229	DUSP1	1
					Cellular Compromise	endoplasmic reticulum stress response of fibroblasts	0.00344	COL3A1	1
					Cellular Compromise	oxidative stress response of kidney	0.00344	AGT	1
					Cellular Compromise	oxidative stress response of myocardium	0.00344	AGT	1
					Cellular Compromise	vacuolation of cardiomyocytes	0.00344	AGT	1
					Cellular Compromise	oxidative stress response of liver	0.00573	AGT	1
					Cellular Compromise	permeability transition of mitochondrial membrane	0.00801	BTG2	1
					Cellular Compromise	disassembly of actin	0.0103	CTGF	1
					Cellular Development	differentiation of cells	0.00109	AGT,BTG2,CD34,CTGF,DUSP1,GADD45G,NR4A2,NREP,PDK4	9
					Cellular Development	differentiation of cerebellar granule neuron precursor cells	0.00115	BTG2	1
					Cellular Development	proliferation of myoid cells	0.00115	AGT	1
					Cellular Development	proliferation of hepatic stellate cells	0.00121	AGT,CTGF	2
					Cellular Development	proliferation of cancer cells	0.00153	AGT,BTG2,DUSP1,NR4A2	4
					Cellular Development	differentiation of smooth muscle cells	0.00193	AGT,NR4A2	2
					Cellular Development	adipogenesis of fibroblast cell lines	0.00221	AGT,NR4A2	2
					Cellular Development	maturation of embryonic stem cell lines	0.00229	NR4A2	1
					Cellular Development	proliferation of osteoblasts	0.00251	CTGF,DUSP1	2
					Cellular Development	proliferation of glomerular cells	0.00306	AGT,DUSP1	2
					Cellular Development	proliferation of tumor cells	0.00314	AGT,BTG2,CTGF,DUSP1,NR4A2	5
					Cellular Development	differentiation of neuronal hybrid cells	0.00344	NR4A2	1
					Cellular Development	maturation of dopaminergic neurons	0.00344	NR4A2	1
					Cellular Development	proliferation of adrenocortical cells	0.00344	AGT	1
					Cellular Development	proliferation of cytotrophoblastic cells	0.00344	AGT	1
					Cellular Development	proliferation of cardiomyocytes	0.00358	AGT,DUSP1	2
					Cellular Development	differentiation of blood cells	0.00363	AGT,BTG2,CD34,GADD45G,NR4A2	5
					Cellular Development	proliferation of proximal tubule cells	0.00458	AGT	1
					Cellular Development	differentiation of bone marrow-derived mononuclear cells	0.00573	AGT	1
					Cellular Development	arrest in growth of pheochromocytoma cell lines	0.00687	BTG2	1
					Cellular Development	differentiation of amacrine cells	0.00687	NR4A2	1
					Cellular Development	development of dopaminergic neurons	0.00801	NR4A2	1
					Cellular Development	differentiation of granule cell precursors	0.00801	BTG2	1
					Cellular Development	proliferation of podocytes	0.00801	DUSP1	1
					Cellular Development	adipogenesis of adipoblasts	0.00915	AGT	1
					Cellular Development	differentiation of rhabdomyosarcoma cell lines	0.00915	CTGF	1
					Cellular Development	proliferation of ventricular myocytes	0.00915	AGT	1
					Cellular Development	proliferation of fibroblasts	0.0102	AGT,CTGF,DUSP1	3
					Cellular Development	dedifferentiation of smooth muscle cells	0.0103	AGT	1
					Cellular Development	senescence of breast cell lines	0.0103	DUSP1	1
					Cellular Development	immortalization of epithelial cells	0.0114	CRYAB	1
					Cellular Development	proliferation of muscle cells	0.0118	AGT,DUSP1,NR4A2	3
					Cellular Development	differentiation of pancreatic cancer cell lines	0.0126	DUSP1	1
					Cellular Function and Maintenance	organization of collagen fibrils	0.000611	COL1A2,COL3A1	2
					Cellular Function and Maintenance	function of Th17 cells	0.00115	DUSP1	1
					Cellular Function and Maintenance	function of Th1 cells	0.00132	DUSP1,GADD45G	2
					Cellular Function and Maintenance	delay in formation of actin stress fibers	0.00344	CTGF	1
					Cellular Function and Maintenance	endoplasmic reticulum stress response of fibroblasts	0.00344	COL3A1	1
					Cellular Function and Maintenance	autophagy of ventricular myocytes	0.00458	AGT	1
					Cellular Function and Maintenance	double-stranded DNA break repair of fibroblasts	0.00458	NR4A2	1
					Cellular Function and Maintenance	initiation of autophagy of cells	0.00458	WIPI1	1
					Cellular Function and Maintenance	formation of focal adhesions	0.011	AGT,CTGF	2
					Cellular Function and Maintenance	function of chondrocytes	0.0114	CTGF	1
					Cellular Function and Maintenance	homeostasis of Na+	0.0126	AGT	1
					Cellular Growth and Proliferation	proliferation of myoid cells	0.00115	AGT	1
					Cellular Growth and Proliferation	proliferation of hepatic stellate cells	0.00121	AGT,CTGF	2
					Cellular Growth and Proliferation	proliferation of cancer cells	0.00153	AGT,BTG2,DUSP1,NR4A2	4
					Cellular Growth and Proliferation	proliferation of cells	0.00236	AGT,BTG2,CD34,COL1A2,CRYAB,CTGF,DUSP1,GADD45G,MX1,NR4A2,NREP,PDK4	12
					Cellular Growth and Proliferation	proliferation of osteoblasts	0.00251	CTGF,DUSP1	2
					Cellular Growth and Proliferation	proliferation of glomerular cells	0.00306	AGT,DUSP1	2
					Cellular Growth and Proliferation	proliferation of tumor cells	0.00314	AGT,BTG2,CTGF,DUSP1,NR4A2	5
					Cellular Growth and Proliferation	generation of endothelial cells	0.00344	AGT	1
					Cellular Growth and Proliferation	proliferation of adrenocortical cells	0.00344	AGT	1
					Cellular Growth and Proliferation	proliferation of cytotrophoblastic cells	0.00344	AGT	1
					Cellular Growth and Proliferation	proliferation of cardiomyocytes	0.00358	AGT,DUSP1	2
					Cellular Growth and Proliferation	proliferation of proximal tubule cells	0.00458	AGT	1
					Cellular Growth and Proliferation	arrest in growth of pheochromocytoma cell lines	0.00687	BTG2	1
					Cellular Growth and Proliferation	proliferation of podocytes	0.00801	DUSP1	1
					Cellular Growth and Proliferation	proliferation of ventricular myocytes	0.00915	AGT	1
					Cellular Growth and Proliferation	proliferation of fibroblasts	0.0102	AGT,CTGF,DUSP1	3
					Cellular Growth and Proliferation	proliferation of muscle cells	0.0118	AGT,DUSP1,NR4A2	3
					Cellular Movement	cell movement	4.95e-05	AGT,BTG2,CD34,COL3A1,CRYAB,CTGF,DUSP1,MRC2,MX1,NR4A2,NREP	11
					Cellular Movement	migration of mesangial cells	9.74e-05	AGT,CTGF	2
					Cellular Movement	migration of cells	0.00012	AGT,BTG2,CD34,COL3A1,CRYAB,CTGF,DUSP1,MRC2,NR4A2,NREP	10
					Cellular Movement	infiltration of granulocytes	0.000121	AGT,CRYAB,CTGF,DUSP1	4
					Cellular Movement	migration of hepatic stellate cells	0.000287	AGT,CTGF	2
					Cellular Movement	infiltration by neutrophils	0.000871	AGT,CTGF,DUSP1	3
					Cellular Movement	dissemination of carcinoma cell lines	0.00115	CTGF	1
					Cellular Movement	dissemination of hepatoma cell lines	0.00115	CTGF	1
					Cellular Movement	migration of connective tissue cells	0.00129	AGT,CTGF,MRC2	3
					Cellular Movement	migration of cerebellar granule neuron precursor cells	0.00229	BTG2	1
					Cellular Movement	migration of keratinocytes	0.00358	AGT,CTGF	2
					Cellular Movement	cell movement of tumor cell lines	0.00405	AGT,CTGF,MX1,NR4A2,NREP	5
					Cellular Movement	invasion of prostate cancer cell lines	0.00424	MX1,NR4A2	2
					Cellular Movement	migration of monocytes	0.00495	AGT,CTGF	2
					Cellular Movement	recruitment of macrophages	0.00527	AGT,CRYAB	2
					Cellular Movement	migration of central nervous system cells	0.00559	BTG2,CTGF	2
					Cellular Movement	leukocyte migration	0.00701	AGT,CD34,CRYAB,CTGF,DUSP1	5
					Cellular Movement	migration of endothelial cells	0.00742	AGT,CRYAB,CTGF	3
					Cellular Movement	invasion of tumor cell lines	0.0076	AGT,CTGF,MX1,NR4A2	4
					Cellular Movement	cell movement of prostate cancer cell lines	0.00788	MX1,NR4A2	2
					Cellular Movement	chemotaxis of bone marrow cell lines	0.0103	AGT	1
					Cellular Movement	migration of dermal fibroblasts	0.0103	AGT	1
					Cellular Movement	migration of endometrial cancer cell lines	0.0103	CTGF	1
					Cellular Movement	migration of tumor cell lines	0.0105	AGT,CTGF,NR4A2,NREP	4
					Cellular Movement	migration of fibroblasts	0.0119	AGT,MRC2	2
					Cellular Movement	cell movement of ovarian cancer cells	0.0126	DUSP1	1
					Cellular Movement	distribution of leukocytes	0.0126	AGT	1
					Congenital Heart Anomaly	cardiac valvular form autosomal recessive Ehlers-Danlos syndrome	0.00115	COL1A2	1
					Connective Tissue Development and Function	migration of hepatic stellate cells	0.000287	AGT,CTGF	2
					Connective Tissue Development and Function	size of limb bone	0.000287	COL1A2,CTGF	2
					Connective Tissue Development and Function	adipogenesis	0.000467	AGT,NR4A2,PDK4	3
					Connective Tissue Development and Function	angiogenesis of growth plate	0.00115	CTGF	1
					Connective Tissue Development and Function	cell cycle progression of adipoblasts	0.00115	AGT	1
					Connective Tissue Development and Function	endochondral ossification of growth plate	0.00115	CTGF	1
					Connective Tissue Development and Function	lack of ethmoid bone	0.00115	CTGF	1
					Connective Tissue Development and Function	adhesion of fibroblasts	0.00116	AGT,CTGF	2
					Connective Tissue Development and Function	proliferation of hepatic stellate cells	0.00121	AGT,CTGF	2
					Connective Tissue Development and Function	mass of epididymal fat	0.00132	AGT,DUSP1	2
					Connective Tissue Development and Function	adipogenesis of fibroblast cell lines	0.00221	AGT,NR4A2	2
					Connective Tissue Development and Function	adhesion of hepatic stellate cells	0.00229	CTGF	1
					Connective Tissue Development and Function	apposition of femur	0.00229	CTGF	1
					Connective Tissue Development and Function	proliferation of osteoblasts	0.00251	CTGF,DUSP1	2
					Connective Tissue Development and Function	abnormal morphology of bent fibula	0.00344	CTGF	1
					Connective Tissue Development and Function	abnormal morphology of bent ulna	0.00458	CTGF	1
					Connective Tissue Development and Function	double-stranded DNA break repair of fibroblasts	0.00458	NR4A2	1
					Connective Tissue Development and Function	length of tibia	0.00573	CTGF	1
					Connective Tissue Development and Function	mitogenesis of hepatic stellate cells	0.00573	AGT	1
					Connective Tissue Development and Function	size of adipocytes	0.00663	AGT,DUSP1	2
					Connective Tissue Development and Function	adipogenesis of adipoblasts	0.00915	AGT	1
					Connective Tissue Development and Function	cell rounding of fibroblasts	0.00915	AGT	1
					Connective Tissue Development and Function	proliferation of fibroblasts	0.0102	AGT,CTGF,DUSP1	3
					Connective Tissue Development and Function	migration of dermal fibroblasts	0.0103	AGT	1
					Connective Tissue Development and Function	migration of fibroblasts	0.0119	AGT,MRC2	2
					Connective Tissue Development and Function	mass of abdominal fat pad	0.0126	DUSP1	1
					Connective Tissue Disorders	Rheumatic Disease	8.99e-05	CD34,COL3A1,CRYAB,CTGF,DUSP1,IFIT1,MX1,NR4A2	8
					Connective Tissue Disorders	Ehlers-Danlos syndrome	0.000213	COL1A2,COL3A1	2
					Connective Tissue Disorders	dysplasia of skeleton	0.000498	COL1A2,COL3A1,CTGF	3
					Connective Tissue Disorders	Ehlers-Danlos syndrome type IV	0.00115	COL3A1	1
					Connective Tissue Disorders	Ehlers-Danlos syndrome type VIIB	0.00115	COL1A2	1
					Connective Tissue Disorders	cardiac valvular form autosomal recessive Ehlers-Danlos syndrome	0.00115	COL1A2	1
					Connective Tissue Disorders	hypotrophy of adipocytes	0.00115	AGT	1
					Connective Tissue Disorders	Ehlers-Danlos syndrome type III	0.00229	COL3A1	1
					Connective Tissue Disorders	fibrosis of pericytes	0.00229	AGT	1
					Connective Tissue Disorders	osteogenesis imperfecta type iii	0.00229	COL1A2	1
					Connective Tissue Disorders	scleroderma	0.0029	CD34,COL3A1	2
					Connective Tissue Disorders	Dupuytren contracture	0.00332	COL1A2,COL3A1	2
					Connective Tissue Disorders	osteogenesis imperfecta type II	0.00344	COL1A2	1
					Connective Tissue Disorders	degeneration of intervertebral disc	0.00801	CTGF	1
					Connective Tissue Disorders	arthritis	0.0114	COL3A1,CRYAB,CTGF,DUSP1,NR4A2	5
					Connective Tissue Disorders	Paget's disease	0.0126	COL3A1	1
					Dermatological Diseases and Conditions	psoriasis	0.000115	COL1A2,DUSP1,IFIT1,IFITM1,MX1,NR4A2	6
					Dermatological Diseases and Conditions	Ehlers-Danlos syndrome	0.000213	COL1A2,COL3A1	2
					Dermatological Diseases and Conditions	atopic dermatitis	0.000372	DUSP1,MX1,NR4A2,PDK4	4
					Dermatological Diseases and Conditions	Ehlers-Danlos syndrome type IV	0.00115	COL3A1	1
					Dermatological Diseases and Conditions	Ehlers-Danlos syndrome type VIIB	0.00115	COL1A2	1
					Dermatological Diseases and Conditions	cardiac valvular form autosomal recessive Ehlers-Danlos syndrome	0.00115	COL1A2	1
					Dermatological Diseases and Conditions	burn	0.00214	COL1A2,COL3A1	2
					Dermatological Diseases and Conditions	Ehlers-Danlos syndrome type III	0.00229	COL3A1	1
					Dermatological Diseases and Conditions	scleroderma	0.0029	CD34,COL3A1	2
					Developmental Disorder	hypertrophy of cardiomyocytes	1.39e-05	AGT,CRYAB,CTGF,DUSP1	4
					Developmental Disorder	Ehlers-Danlos syndrome	0.000213	COL1A2,COL3A1	2
					Developmental Disorder	hypertrophy of heart	0.000244	AGT,CRYAB,CTGF,DUSP1	4
					Developmental Disorder	dysplasia	0.000288	AGT,COL1A2,COL3A1,CTGF	4
					Developmental Disorder	congenital urogenital anomaly	0.000311	AGT,COL3A1,CTGF,GADD45G	4
					Developmental Disorder	dysplasia of skeleton	0.000498	COL1A2,COL3A1,CTGF	3
					Developmental Disorder	Ehlers-Danlos syndrome type IV	0.00115	COL3A1	1
					Developmental Disorder	Ehlers-Danlos syndrome type VIIB	0.00115	COL1A2	1
					Developmental Disorder	alpha-b crystallinopathy	0.00115	CRYAB	1
					Developmental Disorder	cardiac valvular form autosomal recessive Ehlers-Danlos syndrome	0.00115	COL1A2	1
					Developmental Disorder	hypertrophy of carotid artery	0.00115	AGT	1
					Developmental Disorder	hypertrophy of podocytes	0.00115	AGT	1
					Developmental Disorder	hypertrophy of thoracic aorta	0.00115	AGT	1
					Developmental Disorder	hypotrophy of adipocytes	0.00115	AGT	1
					Developmental Disorder	malformation of cerebral cortex	0.00115	COL3A1	1
					Developmental Disorder	posterior polar cataract type 2	0.00115	CRYAB	1
					Developmental Disorder	Polycystic Kidney Disease	0.00121	AGT,COL3A1,CTGF	3
					Developmental Disorder	Ehlers-Danlos syndrome type III	0.00229	COL3A1	1
					Developmental Disorder	hyperplasia of granule cell precursors	0.00229	BTG2	1
					Developmental Disorder	hypertrophy of proximal tubule cells	0.00229	AGT	1
					Developmental Disorder	hypertrophy of vascular tissue	0.00229	AGT	1
					Developmental Disorder	osteogenesis imperfecta type iii	0.00229	COL1A2	1
					Developmental Disorder	hypertrophy of coronary artery	0.00344	AGT	1
					Developmental Disorder	osteogenesis imperfecta type II	0.00344	COL1A2	1
					Developmental Disorder	hypertrophy of aorta	0.00458	AGT	1
					Developmental Disorder	renal tubular dysgenesis	0.00458	AGT	1
					Developmental Disorder	hypertrophy of muscle cell lines	0.00687	AGT	1
					Developmental Disorder	primary sex reversal	0.00687	GADD45G	1
					Developmental Disorder	congenital anomaly of musculoskeletal system	0.00979	COL1A2,COL3A1,CRYAB,CTGF	4
					Developmental Disorder	hypertrophy of vascular smooth muscle cells	0.0114	AGT	1
					Developmental Disorder	secondary sex reversal	0.0114	GADD45G	1
					Developmental Disorder	Paget's disease	0.0126	COL3A1	1
					Developmental Disorder	hypertrophy of myocardium	0.0126	AGT	1
					Digestive System Development and Function	chronic active hepatitis	0.00687	COL3A1	1
					Digestive System Development and Function	mass of liver	0.00951	AGT,DUSP1	2
					Digestive System Development and Function	peristalsis of intestine	0.0103	AGT	1
					DNA Replication, Recombination, and Repair	repair of DNA	0.00391	BTG2,GADD45G,NR4A2	3
					DNA Replication, Recombination, and Repair	double-stranded DNA break repair of fibroblasts	0.00458	NR4A2	1
					DNA Replication, Recombination, and Repair	endoreduplication of DNA	0.00573	GADD45G	1
					DNA Replication, Recombination, and Repair	hydrolysis of cyclic AMP	0.0103	AGT	1
					Drug Metabolism	concentration of norepinephrine	0.00274	AGT,NR4A2	2
					Drug Metabolism	release of hydrocortisone	0.00344	AGT	1
					Drug Metabolism	uptake of norepinephrine	0.0114	AGT	1
					Embryonic Development	size of limb bone	0.000287	COL1A2,CTGF	2
					Embryonic Development	angiogenesis of growth plate	0.00115	CTGF	1
					Embryonic Development	endochondral ossification of growth plate	0.00115	CTGF	1
					Embryonic Development	lack of ethmoid bone	0.00115	CTGF	1
					Embryonic Development	abnormal morphology of lung	0.00156	COL3A1,CTGF,DUSP1	3
					Embryonic Development	area of external granular layer	0.00229	BTG2	1
					Embryonic Development	elongation of conceptus	0.00229	CTGF	1
					Embryonic Development	hyperplasia of granule cell precursors	0.00229	BTG2	1
					Embryonic Development	maturation of embryonic stem cell lines	0.00229	NR4A2	1
					Embryonic Development	abnormal morphology of bent fibula	0.00344	CTGF	1
					Embryonic Development	modification of embryonic cell lines	0.00344	NR4A2	1
					Embryonic Development	proliferation of cytotrophoblastic cells	0.00344	AGT	1
					Embryonic Development	skin development	0.00395	COL1A2,COL3A1,CTGF	3
					Embryonic Development	abnormal morphology of bent ulna	0.00458	CTGF	1
					Embryonic Development	angiogenesis of leg	0.00458	AGT	1
					Embryonic Development	length of tibia	0.00573	CTGF	1
					Embryonic Development	patterning of rostrocaudal axis	0.00663	BTG2,IFITM1	2
					Embryonic Development	angiogenesis of ear	0.00801	AP1S2	1
					Embryonic Development	differentiation of granule cell precursors	0.00801	BTG2	1
					Embryonic Development	cell viability of embryonic stem cell lines	0.00915	NR4A2	1
					Embryonic Development	invasion of trophoblast	0.0103	AGT	1
					Embryonic Development	morphogenesis of skin	0.0103	COL1A2	1
					Endocrine System Development and Function	mitosis of adrenocortical cells	0.00115	AGT	1
					Endocrine System Development and Function	proliferation of adrenocortical cells	0.00344	AGT	1
					Endocrine System Development and Function	release of hydrocortisone	0.00344	AGT	1
					Endocrine System Development and Function	release of aldosterone	0.00801	AGT	1
					Endocrine System Development and Function	quantity of 2-arachidonoylglycerol	0.0114	AGT	1
					Endocrine System Disorders	experimentally-induced diabetes	0.000186	AGT,BTG2,DUSP1	3
					Endocrine System Disorders	diabetes mellitus	0.000352	AGT,BTG2,CD34,COL1A2,DUSP1,IFIT1,NR4A2	7
					Endocrine System Disorders	diabetic nephropathy	0.000509	AGT,CD34,IFIT1	3
					Endocrine System Disorders	carcinoma in pancreas	0.000998	CTGF,IFITM1,PDK4	3
					Endocrine System Disorders	pancreatic ductal adenocarcinoma	0.00214	CTGF,PDK4	2
					Endocrine System Disorders	ovarian serous surface papillary carcinoma	0.00229	PDK4	1
					Endocrine System Disorders	growth of pancreatic carcinoma	0.0103	CTGF	1
					Energy Production	oxidation of ascorbic acid	0.00115	CRYAB	1
					Energy Production	oxidation of carbohydrate	0.00126	CRYAB,PDK4	2
					Free Radical Scavenging	induction of superoxide	0.00344	AGT	1
					Gastrointestinal Disease	experimentally-induced diabetes	0.000186	AGT,BTG2,DUSP1	3
					Gastrointestinal Disease	diabetes mellitus	0.000352	AGT,BTG2,CD34,COL1A2,DUSP1,IFIT1,NR4A2	7
					Gastrointestinal Disease	diabetic nephropathy	0.000509	AGT,CD34,IFIT1	3
					Gastrointestinal Disease	carcinoma in pancreas	0.000998	CTGF,IFITM1,PDK4	3
					Gastrointestinal Disease	cecum adenocarcinoma	0.00115	PDK4	1
					Gastrointestinal Disease	rectosigmoid adenocarcinoma	0.00115	PDK4	1
					Gastrointestinal Disease	pancreatic ductal adenocarcinoma	0.00214	CTGF,PDK4	2
					Gastrointestinal Disease	oral cancer	0.00248	CRYAB,CTGF,DUSP1	3
					Gastrointestinal Disease	idiopathic portal hypertension	0.00344	CD34	1
					Gastrointestinal Disease	progression of gastric carcinoma	0.00458	COL1A2	1
					Gastrointestinal Disease	primary biliary cirrhosis	0.00516	COL3A1,CTGF	2
					Gastrointestinal Disease	chronic active hepatitis	0.00687	COL3A1	1
					Gastrointestinal Disease	fibrosis of liver	0.00828	COL1A2,COL3A1	2
					Gastrointestinal Disease	angiogenesis of digestive organ tumor	0.0103	AGT	1
					Gastrointestinal Disease	growth of pancreatic carcinoma	0.0103	CTGF	1
					Gene Expression	transactivation	0.00128	AGT,CTGF,GADD45G,MX1,NR4A2	5
					Gene Expression	binding of hypoxia response element	0.00573	AGT	1
					Gene Expression	transactivation of RNA	0.0073	AGT,GADD45G,MX1,NR4A2	4
					Gene Expression	transcription	0.0121	AGT,BTG2,CTGF,DUSP1,GADD45G,MX1,NR4A2	7
					Gene Expression	binding of retinoic acid response element	0.0126	BTG2	1
					Glomerular Injury	hypertension of renal glomerulus	0.00115	AGT	1
					Glomerular Injury	interstitial fibrosis of kidney	0.0559	AGT	1
					Hair and Skin Development and Function	pigmentation of epidermis	0.00344	DUSP1	1
					Hair and Skin Development and Function	migration of keratinocytes	0.00358	AGT,CTGF	2
					Hair and Skin Development and Function	skin development	0.00395	COL1A2,COL3A1,CTGF	3
					Hair and Skin Development and Function	attachment of epithelial cell lines	0.00573	CTGF	1
					Hair and Skin Development and Function	morphogenesis of skin	0.0103	COL1A2	1
					Heart Failure	onset of heart failure	0.00229	CRYAB	1
					Heart Failure	diastolic heart failure	0.00801	CTGF	1
					Heart Failure	failure of heart	0.0369	CRYAB,CTGF	2
					Hematological Disease	cortical T cell acute lymphoblastic leukemia	0.00115	CD34	1
					Hematological Disease	medullary T-cell acute lymphoblastic leukemia	0.00229	CD34	1
					Hematological Disease	pro T-cell acute lymphoblastic leukemia	0.00458	CD34	1
					Hematological Disease	neutrophilia of airway	0.0103	DUSP1	1
					Hematological System Development and Function	blood pressure	3.71e-05	AGT,CD34,COL1A2,CRYAB,DUSP1	5
					Hematological System Development and Function	infiltration of granulocytes	0.000121	AGT,CRYAB,CTGF,DUSP1	4
					Hematological System Development and Function	infiltration by neutrophils	0.000871	AGT,CTGF,DUSP1	3
					Hematological System Development and Function	function of Th17 cells	0.00115	DUSP1	1
					Hematological System Development and Function	function of Th1 cells	0.00132	DUSP1,GADD45G	2
					Hematological System Development and Function	blood pressure of pulmonary alveolus	0.00229	AGT	1
					Hematological System Development and Function	initiation of adhesion of monocytes	0.00229	CD34	1
					Hematological System Development and Function	differentiation of blood cells	0.00363	AGT,BTG2,CD34,GADD45G,NR4A2	5
					Hematological System Development and Function	homeostasis of blood	0.00386	AGT,PDK4	2
					Hematological System Development and Function	accumulation of leukocytes	0.00419	AGT,CRYAB,DUSP1	3
					Hematological System Development and Function	migration of monocytes	0.00495	AGT,CTGF	2
					Hematological System Development and Function	accumulation of T lymphocytes	0.00516	AGT,DUSP1	2
					Hematological System Development and Function	recruitment of macrophages	0.00527	AGT,CRYAB	2
					Hematological System Development and Function	differentiation of bone marrow-derived mononuclear cells	0.00573	AGT	1
					Hematological System Development and Function	abnormal morphology of bone marrow	0.00616	CD34,PDK4	2
					Hematological System Development and Function	systolic pressure	0.00951	AGT,DUSP1	2
					Hematopoiesis	differentiation of bone marrow-derived mononuclear cells	0.00573	AGT	1
					Hepatic System Development and Function	migration of hepatic stellate cells	0.000287	AGT,CTGF	2
					Hepatic System Development and Function	proliferation of hepatic stellate cells	0.00121	AGT,CTGF	2
					Hepatic System Development and Function	adhesion of hepatic stellate cells	0.00229	CTGF	1
					Hepatic System Development and Function	mitogenesis of hepatic stellate cells	0.00573	AGT	1
					Hepatic System Development and Function	chronic active hepatitis	0.00687	COL3A1	1
					Hepatic System Development and Function	mass of liver	0.00951	AGT,DUSP1	2
					Hepatic System Disease	idiopathic portal hypertension	0.00344	CD34	1
					Hepatic System Disease	primary biliary cirrhosis	0.00516	COL3A1,CTGF	2
					Hepatic System Disease	chronic active hepatitis	0.00687	COL3A1	1
					Hepatic System Disease	fibrosis of liver	0.00828	COL1A2,COL3A1	2
					Hepatocellular Carcinoma	development of hepatocellular carcinoma	0.0238	AGT	1
					Hepatocellular Carcinoma	hepatocellular carcinoma	0.105	AGT,PDK4	2
					Hereditary Disorder	Ehlers-Danlos syndrome	0.000213	COL1A2,COL3A1	2
					Hereditary Disorder	Ehlers-Danlos syndrome type IV	0.00115	COL3A1	1
					Hereditary Disorder	Ehlers-Danlos syndrome type VIIB	0.00115	COL1A2	1
					Hereditary Disorder	alpha-B crystallin-related fatal infantile hypertonic myofibrillar myopathy	0.00115	CRYAB	1
					Hereditary Disorder	alpha-b crystallinopathy	0.00115	CRYAB	1
					Hereditary Disorder	cardiac valvular form autosomal recessive Ehlers-Danlos syndrome	0.00115	COL1A2	1
					Hereditary Disorder	posterior polar cataract type 2	0.00115	CRYAB	1
					Hereditary Disorder	susceptibility to progression to renal failure in IgA nephropathy	0.00115	AGT	1
					Hereditary Disorder	Polycystic Kidney Disease	0.00121	AGT,COL3A1,CTGF	3
					Hereditary Disorder	Ehlers-Danlos syndrome type III	0.00229	COL3A1	1
					Hereditary Disorder	osteogenesis imperfecta type iii	0.00229	COL1A2	1
					Hereditary Disorder	osteogenesis imperfecta with normal sclerae, dominant form	0.00229	COL1A2	1
					Hereditary Disorder	autosomal dominant disease	0.0033	AGT,COL1A2,COL3A1,CRYAB	4
					Hereditary Disorder	osteogenesis imperfecta type II	0.00344	COL1A2	1
					Hereditary Disorder	renal tubular dysgenesis	0.00458	AGT	1
					Hereditary Disorder	Schizophrenia	0.00519	BTG2,COL3A1,DUSP1,NREP	4
					Immune Cell Trafficking	infiltration of granulocytes	0.000121	AGT,CRYAB,CTGF,DUSP1	4
					Immune Cell Trafficking	infiltration by neutrophils	0.000871	AGT,CTGF,DUSP1	3
					Immune Cell Trafficking	initiation of adhesion of monocytes	0.00229	CD34	1
					Immune Cell Trafficking	accumulation of leukocytes	0.00419	AGT,CRYAB,DUSP1	3
					Immune Cell Trafficking	migration of monocytes	0.00495	AGT,CTGF	2
					Immune Cell Trafficking	accumulation of T lymphocytes	0.00516	AGT,DUSP1	2
					Immune Cell Trafficking	recruitment of macrophages	0.00527	AGT,CRYAB	2
					Immune Cell Trafficking	leukocyte migration	0.00701	AGT,CD34,CRYAB,CTGF,DUSP1	5
					Immunological Disease	hypersensitive reaction	2.07e-05	DUSP1,GADD45G,IFITM1,MX1,NR4A2,PDK4	6
					Immunological Disease	atopic dermatitis	0.000372	DUSP1,MX1,NR4A2,PDK4	4
					Immunological Disease	delayed hypersensitive reaction	0.000457	GADD45G,IFITM1,MX1	3
					Immunological Disease	systemic autoimmune syndrome	0.000577	AGT,COL1A2,COL3A1,DUSP1,IFIT1,MX1,NR4A2	7
					Immunological Disease	cortical T cell acute lymphoblastic leukemia	0.00115	CD34	1
					Immunological Disease	medullary T-cell acute lymphoblastic leukemia	0.00229	CD34	1
					Immunological Disease	pro T-cell acute lymphoblastic leukemia	0.00458	CD34	1
					Immunological Disease	enlargement of lymph vessel	0.00687	AGT	1
					Immunological Disease	neutrophilia of airway	0.0103	DUSP1	1
					Increased Levels of Albumin	increased excretion of albumin	0.00687	AGT	1
					Increased Levels of Alkaline Phosphatase	increased activation of alkaline phosphatase	0.0763	CTGF	1
					Increased Levels of Creatinine	increased quantity of creatinine	0.000818	AGT,CTGF	2
					Increased Levels of Creatinine	increased clearance of creatinine	0.016	AGT	1
					Increased Levels of Potassium	increased excretion of K+	0.0182	AGT	1
					Infectious Disease	replication of Crimean-Congo hemorrhagic fever virus	0.00115	MX1	1
					Infectious Disease	replication of Thogoto virus	0.00229	MX1	1
					Infectious Disease	replication of Hepatitis C virus	0.00306	IFIT1,IFITM1	2
					Infectious Disease	flu	0.00341	DUSP1,IFIT1	2
					Infectious Disease	replication of measles virus	0.00344	MX1	1
					Infectious Disease	infection of embryonic cell lines	0.00571	BTG2,CRYAB,IFITM1	3
					Infectious Disease	infection of epithelial cell lines	0.00571	BTG2,CRYAB,IFITM1	3
					Infectious Disease	follicular trachoma	0.00573	CTGF	1
					Infectious Disease	replication of Marburg virus	0.00573	IFITM1	1
					Infectious Disease	replication of SARS coronavirus	0.00573	IFITM1	1
					Infectious Disease	infection of kidney cell lines	0.00632	BTG2,CRYAB,IFITM1	3
					Infectious Disease	replication of Vaccinia virus WR	0.00687	DUSP1	1
					Infectious Disease	replication of virus	0.00734	DUSP1,IFIT1,IFITM1,MX1	4
					Infectious Disease	replication of Zaire ebolavirus	0.00801	IFITM1	1
					Infectious Disease	Viral Infection	0.00816	BTG2,COL3A1,CRYAB,DUSP1,IFIT1,IFITM1,MX1	7
					Infectious Disease	infection of vascular endothelial cells	0.0103	IFITM1	1
					Inflammatory Disease	Multiple Sclerosis	6.72e-05	AGT,CRYAB,IFIT1,MX1	4
					Inflammatory Disease	Rheumatic Disease	8.99e-05	CD34,COL3A1,CRYAB,CTGF,DUSP1,IFIT1,MX1,NR4A2	8
					Inflammatory Disease	atopic dermatitis	0.000372	DUSP1,MX1,NR4A2,PDK4	4
					Inflammatory Disease	relapsing-remitting multiple sclerosis	0.000909	IFIT1,MX1	2
					Inflammatory Disease	susceptibility to progression to renal failure in IgA nephropathy	0.00115	AGT	1
					Inflammatory Disease	desmin-related myopathy	0.00229	CRYAB	1
					Inflammatory Disease	inflammation of vascular smooth muscle cells	0.00229	AGT	1
					Inflammatory Disease	scleroderma	0.0029	CD34,COL3A1	2
					Inflammatory Disease	primary biliary cirrhosis	0.00516	COL3A1,CTGF	2
					Inflammatory Disease	inflammation of myocardium	0.00573	AGT	1
					Inflammatory Disease	chronic active hepatitis	0.00687	COL3A1	1
					Inflammatory Disease	degeneration of intervertebral disc	0.00801	CTGF	1
					Inflammatory Disease	arthritis	0.0114	COL3A1,CRYAB,CTGF,DUSP1,NR4A2	5
					Inflammatory Response	inflammation of organ	0.000154	AGT,COL1A2,COL3A1,DUSP1,GADD45G,MX1,NR4A2,PDK4	8
					Inflammatory Response	atopic dermatitis	0.000372	DUSP1,MX1,NR4A2,PDK4	4
					Inflammatory Response	infiltration by neutrophils	0.000871	AGT,CTGF,DUSP1	3
					Inflammatory Response	susceptibility to progression to renal failure in IgA nephropathy	0.00115	AGT	1
					Inflammatory Response	inflammation of vascular smooth muscle cells	0.00229	AGT	1
					Inflammatory Response	initiation of adhesion of monocytes	0.00229	CD34	1
					Inflammatory Response	proinflammatory response of smooth muscle cells	0.00344	NR4A2	1
					Inflammatory Response	accumulation of leukocytes	0.00419	AGT,CRYAB,DUSP1	3
					Inflammatory Response	migration of monocytes	0.00495	AGT,CTGF	2
					Inflammatory Response	accumulation of T lymphocytes	0.00516	AGT,DUSP1	2
					Inflammatory Response	recruitment of macrophages	0.00527	AGT,CRYAB	2
					Inflammatory Response	inflammation of myocardium	0.00573	AGT	1
					Inflammatory Response	inflammation of vascular tissue	0.00573	AGT	1
					Inflammatory Response	chronic active hepatitis	0.00687	COL3A1	1
					Inflammatory Response	antiviral response	0.0108	IFIT1,MX1	2
					Kidney Failure	susceptibility to progression to renal failure in IgA nephropathy	0.00115	AGT	1
					Kidney Failure	failure of kidney	0.0261	AGT,DUSP1	2
					Kidney Failure	interstitial fibrosis of kidney	0.0559	AGT	1
					Lipid Metabolism	hydrolysis of inositol phospholipid	0.00115	AGT	1
					Lipid Metabolism	tubulation of lipid	0.00115	MX1	1
					Lipid Metabolism	hydrolysis of oleic acid	0.00229	ABHD4	1
					Lipid Metabolism	release of 20-hydroxyeicosatetraenoic acid	0.00229	AGT	1
					Lipid Metabolism	release of phosphatidylinositol polyphosphate	0.00229	AGT	1
					Lipid Metabolism	release of hydrocortisone	0.00344	AGT	1
					Lipid Metabolism	concentration of fatty acid	0.00562	AGT,DUSP1,PDK4	3
					Lipid Metabolism	concentration of dinoprost	0.00687	AGT	1
					Lipid Metabolism	concentration of eicosanoid	0.0075	AGT,DUSP1	2
					Lipid Metabolism	release of aldosterone	0.00801	AGT	1
					Lipid Metabolism	accumulation of diacylglycerol	0.00915	AGT	1
					Lipid Metabolism	synthesis of 12(S)-hydroxyeicosatetraenoic acid	0.00915	AGT	1
					Lipid Metabolism	quantity of 2-arachidonoylglycerol	0.0114	AGT	1
					Liver Adhesion	adhesion of hepatic stellate cells	0.00229	CTGF	1
					Liver Cirrhosis	Cirrhosis	0.000982	AGT,COL3A1,CTGF	3
					Liver Cirrhosis	primary biliary cirrhosis	0.00516	COL3A1,CTGF	2
					Liver Damage	damage of liver	0.194	DUSP1	1
					Liver Failure	failure of liver	0.0515	DUSP1	1
					Liver Fibrosis	migration of hepatic stellate cells	0.000287	AGT,CTGF	2
					Liver Fibrosis	proliferation of hepatic stellate cells	0.00121	AGT,CTGF	2
					Liver Fibrosis	mitogenesis of hepatic stellate cells	0.00573	AGT	1
					Liver Fibrosis	fibrosis of liver	0.00828	COL1A2,COL3A1	2
					Liver Fibrosis	activation of hepatic stellate cells	0.0515	AGT	1
					Liver Hyperplasia/Hyperproliferation	development of hepatocellular carcinoma	0.0238	AGT	1
					Liver Hyperplasia/Hyperproliferation	hepatocellular carcinoma	0.105	AGT,PDK4	2
					Liver Inflammation/Hepatitis	chronic active hepatitis	0.00687	COL3A1	1
					Liver Inflammation/Hepatitis	alcoholic hepatitis	0.0361	COL3A1	1
					Liver Inflammation/Hepatitis	viral hepatitis	0.0995	COL3A1	1
					Liver Proliferation	proliferation of hepatic stellate cells	0.00121	AGT,CTGF	2
					Liver Proliferation	proliferation of hepatocytes	0.169	AGT	1
					Liver Steatosis	hepatic steatosis	0.278	DUSP1	1
					Lymphoid Tissue Structure and Development	area of tunica media	0.00573	AGT	1
					Lymphoid Tissue Structure and Development	abnormal morphology of bone marrow	0.00616	CD34,PDK4	2
					Lymphoid Tissue Structure and Development	abnormal morphology of aorta wall	0.0126	COL3A1	1
					Metabolic Disease	experimentally-induced diabetes	0.000186	AGT,BTG2,DUSP1	3
					Metabolic Disease	Ehlers-Danlos syndrome	0.000213	COL1A2,COL3A1	2
					Metabolic Disease	diabetes mellitus	0.000352	AGT,BTG2,CD34,COL1A2,DUSP1,IFIT1,NR4A2	7
					Metabolic Disease	diabetic nephropathy	0.000509	AGT,CD34,IFIT1	3
					Metabolic Disease	Ehlers-Danlos syndrome type IV	0.00115	COL3A1	1
					Metabolic Disease	Ehlers-Danlos syndrome type VIIB	0.00115	COL1A2	1
					Metabolic Disease	cardiac valvular form autosomal recessive Ehlers-Danlos syndrome	0.00115	COL1A2	1
					Metabolic Disease	Ehlers-Danlos syndrome type III	0.00229	COL3A1	1
					Metabolic Disease	osteogenesis imperfecta type iii	0.00229	COL1A2	1
					Metabolic Disease	albuminuria	0.00251	AGT,CTGF	2
					Metabolic Disease	osteogenesis imperfecta type II	0.00344	COL1A2	1
					Metabolic Disease	Paget's disease	0.0126	COL3A1	1
					Molecular Transport	abnormal quantity of glycerol	0.00115	PDK4	1
					Molecular Transport	excretion of nitrite	0.00229	AGT	1
					Molecular Transport	release of 20-hydroxyeicosatetraenoic acid	0.00229	AGT	1
					Molecular Transport	release of phosphatidylinositol polyphosphate	0.00229	AGT	1
					Molecular Transport	secretion of green fluorescent protein	0.00229	AGT	1
					Molecular Transport	concentration of norepinephrine	0.00274	AGT,NR4A2	2
					Molecular Transport	entrance of Ca2+	0.0029	AGT,MX1	2
					Molecular Transport	internalization of water	0.00344	AGT	1
					Molecular Transport	release of hydrocortisone	0.00344	AGT	1
					Molecular Transport	release of inositol phosphate	0.00458	AGT	1
					Molecular Transport	concentration of fatty acid	0.00562	AGT,DUSP1,PDK4	3
					Molecular Transport	concentration of dinoprost	0.00687	AGT	1
					Molecular Transport	excretion of nitrate	0.00687	AGT	1
					Molecular Transport	quantity of 5,6,7,8-tetrahydrobiopterin	0.00687	AGT	1
					Molecular Transport	concentration of eicosanoid	0.0075	AGT,DUSP1	2
					Molecular Transport	release of aldosterone	0.00801	AGT	1
					Molecular Transport	accumulation of diacylglycerol	0.00915	AGT	1
					Molecular Transport	quantity of proteoglycan	0.00915	CTGF	1
					Molecular Transport	uptake of leucine	0.0103	AGT	1
					Molecular Transport	quantity of 2-arachidonoylglycerol	0.0114	AGT	1
					Molecular Transport	uptake of norepinephrine	0.0114	AGT	1
					Nervous System Development and Function	differentiation of cerebellar granule neuron precursor cells	0.00115	BTG2	1
					Nervous System Development and Function	quantity of superior cervical ganglion neurons	0.00115	DUSP1	1
					Nervous System Development and Function	baroreceptor reflex of artery	0.00229	AGT	1
					Nervous System Development and Function	lack of outer hair cells	0.00229	SLC12A7	1
					Nervous System Development and Function	loss of amacrine cells	0.00229	NR4A2	1
					Nervous System Development and Function	maturation of dopaminergic neurons	0.00344	NR4A2	1
					Nervous System Development and Function	establishment of blood-brain barrier	0.00458	AGT	1
					Nervous System Development and Function	olfactory-discrimination memory	0.00458	NREP	1
					Nervous System Development and Function	regeneration of sciatic nerve	0.00458	AGT	1
					Nervous System Development and Function	differentiation of amacrine cells	0.00687	NR4A2	1
					Nervous System Development and Function	reflex	0.0075	AGT,NR4A2	2
					Nervous System Development and Function	development of dopaminergic neurons	0.00801	NR4A2	1
					Nervous System Development and Function	differentiation of granule cell precursors	0.00801	BTG2	1
					Nervous System Development and Function	activation of sympathetic nerve	0.0103	AGT	1
					Nervous System Development and Function	sensorimotor gating	0.0114	NR4A2	1
					Neurological Disease	neuromuscular disease	1.97e-05	AGT,AP1S2,CRYAB,CTGF,IFIT1,MX1,NR4A2,NREP	8
					Neurological Disease	Multiple Sclerosis	6.72e-05	AGT,CRYAB,IFIT1,MX1	4
					Neurological Disease	relapsing-remitting multiple sclerosis	0.000909	IFIT1,MX1	2
					Neurological Disease	malformation of cerebral cortex	0.00115	COL3A1	1
					Neurological Disease	hyperplasia of granule cell precursors	0.00229	BTG2	1
					Neurological Disease	Parkinson's disease	0.00375	AP1S2,CRYAB,NR4A2	3
					Neurological Disease	disorder of basal ganglia	0.00456	AP1S2,CRYAB,CTGF,NR4A2,NREP	5
					Neurological Disease	Schizophrenia	0.00519	BTG2,COL3A1,DUSP1,NREP	4
					Neurological Disease	frequency of brain tumor	0.00573	BTG2	1
					Neurological Disease	brain cancer	0.00736	BTG2,COL1A2,COL3A1	3
					Nucleic Acid Metabolism	inhibition of cyclic GMP	0.00344	AGT	1
					Nucleic Acid Metabolism	hydrolysis of cyclic AMP	0.0103	AGT	1
					Ophthalmic Disease	posterior polar cataract type 2	0.00115	CRYAB	1
					Ophthalmic Disease	follicular trachoma	0.00573	CTGF	1
					Organ Development	size of limb bone	0.000287	COL1A2,CTGF	2
					Organ Development	angiogenesis of growth plate	0.00115	CTGF	1
					Organ Development	endochondral ossification of growth plate	0.00115	CTGF	1
					Organ Development	lack of ethmoid bone	0.00115	CTGF	1
					Organ Development	abnormal morphology of lung	0.00156	COL3A1,CTGF,DUSP1	3
					Organ Development	abnormal morphology of bent fibula	0.00344	CTGF	1
					Organ Development	pigmentation of epidermis	0.00344	DUSP1	1
					Organ Development	skin development	0.00395	COL1A2,COL3A1,CTGF	3
					Organ Development	abnormal morphology of bent ulna	0.00458	CTGF	1
					Organ Development	length of tibia	0.00573	CTGF	1
					Organ Development	chronic active hepatitis	0.00687	COL3A1	1
					Organ Development	angiogenesis of ear	0.00801	AP1S2	1
					Organ Development	expansion of mesangial matrix	0.0103	AGT	1
					Organ Development	morphogenesis of skin	0.0103	COL1A2	1
					Organ Morphology	size of limb bone	0.000287	COL1A2,CTGF	2
					Organ Morphology	contraction of heart	0.00101	AGT,CRYAB,CTGF	3
					Organ Morphology	contraction of anococcygeus smooth muscle	0.00115	AGT	1
					Organ Morphology	lack of ethmoid bone	0.00115	CTGF	1
					Organ Morphology	relaxation of anococcygeus smooth muscle	0.00115	AGT	1
					Organ Morphology	thickness of trabecular bone	0.00143	CTGF,PDK4	2
					Organ Morphology	abnormal morphology of lung	0.00156	COL3A1,CTGF,DUSP1	3
					Organ Morphology	lack of outer hair cells	0.00229	SLC12A7	1
					Organ Morphology	relaxation of renal artery	0.00229	AGT	1
					Organ Morphology	muscle contraction	0.0026	AGT,CRYAB,CTGF	3
					Organ Morphology	volume of trabecular bone	0.00332	CTGF,PDK4	2
					Organ Morphology	abnormal morphology of bent fibula	0.00344	CTGF	1
					Organ Morphology	contraction of renal artery	0.00344	AGT	1
					Organ Morphology	lack of organ of Corti	0.00344	SLC12A7	1
					Organ Morphology	oxidative stress response of myocardium	0.00344	AGT	1
					Organ Morphology	size of bone	0.00379	COL1A2,CTGF,PDK4	3
					Organ Morphology	abnormal morphology of bent ulna	0.00458	CTGF	1
					Organ Morphology	abnormal morphology of juxtaglomerular apparatus	0.00458	AGT	1
					Organ Morphology	vasodilation of kidney	0.00458	AGT	1
					Organ Morphology	abnormal morphology of inner medulla	0.00573	AGT	1
					Organ Morphology	length of tibia	0.00573	CTGF	1
					Organ Morphology	contraction of airway smooth muscle	0.00687	AGT	1
					Organ Morphology	diastolic relaxation of heart	0.00801	AGT	1
					Organ Morphology	relaxation of coronary artery	0.00915	AGT	1
					Organ Morphology	mass of liver	0.00951	AGT,DUSP1	2
					Organ Morphology	expansion of mesangial matrix	0.0103	AGT	1
					Organ Morphology	morphogenesis of skin	0.0103	COL1A2	1
					Organ Morphology	atrophy of renal medulla	0.0114	AGT	1
					Organ Morphology	atrophy of renal cortex	0.0126	AGT	1
					Organismal Development	size of limb bone	0.000287	COL1A2,CTGF	2
					Organismal Development	development of blood vessel	0.000942	AGT,AP1S2,COL1A2,COL3A1,CRYAB,CTGF	6
					Organismal Development	angiogenesis of growth plate	0.00115	CTGF	1
					Organismal Development	endochondral ossification of growth plate	0.00115	CTGF	1
					Organismal Development	expansion of suprarenal aorta	0.00115	AGT	1
					Organismal Development	lack of ethmoid bone	0.00115	CTGF	1
					Organismal Development	outgrowth of neovessel	0.00115	CTGF	1
					Organismal Development	proliferation of hepatic stellate cells	0.00121	AGT,CTGF	2
					Organismal Development	abnormal morphology of lung	0.00156	COL3A1,CTGF,DUSP1	3
					Organismal Development	density of artery	0.00229	AGT	1
					Organismal Development	vasodilation of endothelial tissue	0.00229	AGT	1
					Organismal Development	abnormal morphology of bent fibula	0.00344	CTGF	1
					Organismal Development	area of abdominal aorta	0.00344	AGT	1
					Organismal Development	proliferation of cytotrophoblastic cells	0.00344	AGT	1
					Organismal Development	skin development	0.00395	COL1A2,COL3A1,CTGF	3
					Organismal Development	abnormal morphology of bent ulna	0.00458	CTGF	1
					Organismal Development	abnormal morphology of juxtaglomerular apparatus	0.00458	AGT	1
					Organismal Development	angiogenesis of leg	0.00458	AGT	1
					Organismal Development	area of carotid artery	0.00458	AGT	1
					Organismal Development	vasodilation of kidney	0.00458	AGT	1
					Organismal Development	abnormal morphology of inner medulla	0.00573	AGT	1
					Organismal Development	abnormal morphology of interlobular arteries	0.00573	AGT	1
					Organismal Development	area of tunica media	0.00573	AGT	1
					Organismal Development	length of tibia	0.00573	CTGF	1
					Organismal Development	formation of blood vessel	0.00593	AGT,CTGF	2
					Organismal Development	morphology of blood vessel	0.00617	AGT,COL3A1,CRYAB	3
					Organismal Development	patterning of rostrocaudal axis	0.00663	BTG2,IFITM1	2
					Organismal Development	volume of urine	0.00687	AGT	1
					Organismal Development	angiogenesis of ear	0.00801	AP1S2	1
					Organismal Development	morphogenesis of skin	0.0103	COL1A2	1
					Organismal Development	formation of neovessel	0.0114	CTGF	1
					Organismal Development	vasodilation of aortic ring tissue	0.0114	AGT	1
					Organismal Development	abnormal morphology of aorta wall	0.0126	COL3A1	1
					Organismal Development	atrophy of renal cortex	0.0126	AGT	1
					Organismal Functions	autoregulation of kidney	0.00115	AGT	1
					Organismal Functions	flow of plasma	0.0126	AGT	1
					Organismal Injury and Abnormalities	mammary tumor	1.54e-05	AGT,BTG2,CD34,COL1A2,CRYAB,CTGF,DUSP1,IFIT1,NR4A2,PDK4	10
					Organismal Injury and Abnormalities	breast cancer	6.78e-05	BTG2,CD34,COL1A2,CRYAB,CTGF,DUSP1,IFIT1,NR4A2,PDK4	9
					Organismal Injury and Abnormalities	Ehlers-Danlos syndrome	0.000213	COL1A2,COL3A1	2
					Organismal Injury and Abnormalities	congenital urogenital anomaly	0.000311	AGT,COL3A1,CTGF,GADD45G	4
					Organismal Injury and Abnormalities	prostatic carcinoma	0.000456	AGT,CD34,DUSP1,PDK4	4
					Organismal Injury and Abnormalities	diabetic nephropathy	0.000509	AGT,CD34,IFIT1	3
					Organismal Injury and Abnormalities	Ehlers-Danlos syndrome type IV	0.00115	COL3A1	1
					Organismal Injury and Abnormalities	Ehlers-Danlos syndrome type VIIB	0.00115	COL1A2	1
					Organismal Injury and Abnormalities	cardiac valvular form autosomal recessive Ehlers-Danlos syndrome	0.00115	COL1A2	1
					Organismal Injury and Abnormalities	failure of lung	0.00115	DUSP1	1
					Organismal Injury and Abnormalities	hypertension of renal glomerulus	0.00115	AGT	1
					Organismal Injury and Abnormalities	hypertrophy of podocytes	0.00115	AGT	1
					Organismal Injury and Abnormalities	invasive mixed breast carcinoma	0.00115	PDK4	1
					Organismal Injury and Abnormalities	susceptibility to progression to renal failure in IgA nephropathy	0.00115	AGT	1
					Organismal Injury and Abnormalities	Polycystic Kidney Disease	0.00121	AGT,COL3A1,CTGF	3
					Organismal Injury and Abnormalities	damage of muscle	0.00174	AGT,CTGF	2
					Organismal Injury and Abnormalities	preeclampsia	0.00217	ABHD4,AGT,IFITM1,PDLIM3	4
					Organismal Injury and Abnormalities	Ehlers-Danlos syndrome type III	0.00229	COL3A1	1
					Organismal Injury and Abnormalities	bleeding of abdominal aorta	0.00229	AGT	1
					Organismal Injury and Abnormalities	fibrosis of pericytes	0.00229	AGT	1
					Organismal Injury and Abnormalities	fibrosis of perivascular cuff	0.00229	AGT	1
					Organismal Injury and Abnormalities	hypertrophy of proximal tubule cells	0.00229	AGT	1
					Organismal Injury and Abnormalities	onset of heart failure	0.00229	CRYAB	1
					Organismal Injury and Abnormalities	ovarian serous surface papillary carcinoma	0.00229	PDK4	1
					Organismal Injury and Abnormalities	restenosis of femoral artery	0.00229	AGT	1
					Organismal Injury and Abnormalities	thickening of aorta	0.00229	AGT	1
					Organismal Injury and Abnormalities	albuminuria	0.00251	AGT,CTGF	2
					Organismal Injury and Abnormalities	quantity of lesion	0.00323	AGT,BTG2	2
					Organismal Injury and Abnormalities	infiltrating lobular breast carcinoma	0.00344	PDK4	1
					Organismal Injury and Abnormalities	perivascular fibrosis of artery	0.00344	AGT	1
					Organismal Injury and Abnormalities	ulcer	0.00434	COL1A2,COL3A1	2
					Organismal Injury and Abnormalities	abnormal renal clearance	0.00458	AGT	1
					Organismal Injury and Abnormalities	angiogenesis of granuloma	0.00458	AGT	1
					Organismal Injury and Abnormalities	quantity of renal lesion	0.00458	AGT	1
					Organismal Injury and Abnormalities	renal tubular dysgenesis	0.00458	AGT	1
					Organismal Injury and Abnormalities	primary biliary cirrhosis	0.00516	COL3A1,CTGF	2
					Organismal Injury and Abnormalities	Fibrosis	0.00516	AGT,COL1A2,COL3A1,CTGF	4
					Organismal Injury and Abnormalities	infection of embryonic cell lines	0.00571	BTG2,CRYAB,IFITM1	3
					Organismal Injury and Abnormalities	fibrosis of coronary artery	0.00573	AGT	1
					Organismal Injury and Abnormalities	sclerosis	0.00573	AGT	1
					Organismal Injury and Abnormalities	abnormal function of Urinary system	0.00687	AGT	1
					Organismal Injury and Abnormalities	primary sex reversal	0.00687	GADD45G	1
					Organismal Injury and Abnormalities	degeneration of intervertebral disc	0.00801	CTGF	1
					Organismal Injury and Abnormalities	diastolic heart failure	0.00801	CTGF	1
					Organismal Injury and Abnormalities	formation of abdominal aortic aneurysm	0.00801	AGT	1
					Organismal Injury and Abnormalities	injury of myocardium	0.00801	AGT	1
					Organismal Injury and Abnormalities	fibrosis of liver	0.00828	COL1A2,COL3A1	2
					Organismal Injury and Abnormalities	rupture of ovarian follicle	0.00915	AGT	1
					Organismal Injury and Abnormalities	damage of kidney	0.00994	AGT,DUSP1	2
					Organismal Injury and Abnormalities	expansion of mesangial matrix	0.0103	AGT	1
					Organismal Injury and Abnormalities	neutrophilia of airway	0.0103	DUSP1	1
					Organismal Injury and Abnormalities	atrophy of renal medulla	0.0114	AGT	1
					Organismal Injury and Abnormalities	damage of skeletal muscle	0.0114	CTGF	1
					Organismal Injury and Abnormalities	malignant fibrous histiocytoma	0.0114	PDK4	1
					Organismal Injury and Abnormalities	secondary sex reversal	0.0114	GADD45G	1
					Organismal Injury and Abnormalities	atrophy of renal cortex	0.0126	AGT	1
					Organismal Survival	survival of organism	0.00029	AGT,COL3A1,CRYAB,CTGF,DUSP1,MX1	6
					Organismal Survival	mortality	0.0125	AGT,DUSP1	2
					Post-Translational Modification	dephosphorylation of L-threonine	0.00115	DUSP1	1
					Post-Translational Modification	tyrosine phosphorylation of protein	0.00183	AGT,CD34,DUSP1	3
					Post-Translational Modification	phosphorylation of protein	0.00234	AGT,CD34,CTGF,DUSP1,PDK4	5
					Post-Translational Modification	tyrosine dephosphorylation of protein	0.00687	DUSP1	1
					Protein Synthesis	incorporation of L-proline	0.00687	AGT	1
					Protein Trafficking	secretion of green fluorescent protein	0.00229	AGT	1
					Psychological Disorders	Parkinson's disease	0.00375	AP1S2,CRYAB,NR4A2	3
					Psychological Disorders	disorder of basal ganglia	0.00456	AP1S2,CRYAB,CTGF,NR4A2,NREP	5
					Psychological Disorders	Schizophrenia	0.00519	BTG2,COL3A1,DUSP1,NREP	4
					Psychological Disorders	hyperactive behavior	0.0121	AGT,NR4A2	2
					Regulator Effects
					Renal and Urological Disease	diabetic nephropathy	0.000509	AGT,CD34,IFIT1	3
					Renal and Urological Disease	hypertension of renal glomerulus	0.00115	AGT	1
					Renal and Urological Disease	hypertrophy of podocytes	0.00115	AGT	1
					Renal and Urological Disease	susceptibility to progression to renal failure in IgA nephropathy	0.00115	AGT	1
					Renal and Urological Disease	Polycystic Kidney Disease	0.00121	AGT,COL3A1,CTGF	3
					Renal and Urological Disease	hypertrophy of proximal tubule cells	0.00229	AGT	1
					Renal and Urological Disease	albuminuria	0.00251	AGT,CTGF	2
					Renal and Urological Disease	abnormal renal clearance	0.00458	AGT	1
					Renal and Urological Disease	quantity of renal lesion	0.00458	AGT	1
					Renal and Urological Disease	renal tubular dysgenesis	0.00458	AGT	1
					Renal and Urological Disease	infection of kidney cell lines	0.00632	BTG2,CRYAB,IFITM1	3
					Renal and Urological Disease	abnormal function of Urinary system	0.00687	AGT	1
					Renal and Urological Disease	damage of kidney	0.00994	AGT,DUSP1	2
					Renal and Urological Disease	expansion of mesangial matrix	0.0103	AGT	1
					Renal and Urological System Development and Function	migration of mesangial cells	9.74e-05	AGT,CTGF	2
					Renal and Urological System Development and Function	autoregulation of kidney	0.00115	AGT	1
					Renal and Urological System Development and Function	diameter of efferent glomerular arteriole	0.00115	AGT	1
					Renal and Urological System Development and Function	formation of mesangial matrix	0.00115	AGT	1
					Renal and Urological System Development and Function	retraction of mesangial cells	0.00115	AGT	1
					Renal and Urological System Development and Function	relaxation of renal artery	0.00229	AGT	1
					Renal and Urological System Development and Function	surface area of mesangial cells	0.00229	AGT	1
					Renal and Urological System Development and Function	proliferation of glomerular cells	0.00306	AGT,DUSP1	2
					Renal and Urological System Development and Function	contraction of renal artery	0.00344	AGT	1
					Renal and Urological System Development and Function	abnormal morphology of juxtaglomerular apparatus	0.00458	AGT	1
					Renal and Urological System Development and Function	contraction of mesangial cells	0.00458	AGT	1
					Renal and Urological System Development and Function	osmolarity of urine	0.00458	AGT	1
					Renal and Urological System Development and Function	proliferation of proximal tubule cells	0.00458	AGT	1
					Renal and Urological System Development and Function	vasodilation of kidney	0.00458	AGT	1
					Renal and Urological System Development and Function	abnormal morphology of inner medulla	0.00573	AGT	1
					Renal and Urological System Development and Function	volume of urine	0.00687	AGT	1
					Renal and Urological System Development and Function	proliferation of podocytes	0.00801	DUSP1	1
					Renal and Urological System Development and Function	excretion of urine	0.0103	AGT	1
					Renal and Urological System Development and Function	expansion of mesangial matrix	0.0103	AGT	1
					Renal and Urological System Development and Function	atrophy of renal cortex	0.0126	AGT	1
					Renal Atrophy	atrophy of renal medulla	0.0114	AGT	1
					Renal Atrophy	atrophy of kidney	0.025	AGT	1
					Renal Atrophy	atrophy of renal tubule	0.025	AGT	1
					Renal Damage	proximal tubular toxicity	0.00505	BTG2,COL3A1	2
					Renal Damage	damage of kidney	0.00994	AGT,DUSP1	2
					Renal Damage	injury of renal glomerulus	0.0216	AGT	1
					Renal Dilation	vasodilation of kidney	0.00458	AGT	1
					Renal Dysfunction	dysfunction of kidney	0.0227	AGT	1
					Renal Dysplasia	renal tubular dysgenesis	0.00458	AGT	1
					Renal Fibrosis	interstitial fibrosis of kidney	0.0559	AGT	1
					Renal Hydronephrosis	hydronephrosis	0.101	AGT	1
					Renal Hypertrophy	hypertrophy of podocytes	0.00115	AGT	1
					Renal Hypertrophy	hypertrophy of proximal tubule cells	0.00229	AGT	1
					Renal Hypertrophy	hypertrophy of mesangial cells	0.0148	AGT	1
					Renal Inflammation	susceptibility to progression to renal failure in IgA nephropathy	0.00115	AGT	1
					Renal Inflammation	interstitial nephritis	0.0193	AGT	1
					Renal Inflammation	glomerulonephritis	0.0276	AGT,GADD45G	2
					Renal Necrosis/Cell Death	apoptosis of glomerular cells	2.06e-05	AGT,CTGF,DUSP1	3
					Renal Necrosis/Cell Death	apoptosis of mesangial cells	0.000314	CTGF,DUSP1	2
					Renal Necrosis/Cell Death	cell death of kidney cells	0.00105	AGT,CRYAB,CTGF,DUSP1	4
					Renal Necrosis/Cell Death	apoptosis of proximal tubule cells	0.0114	AGT	1
					Renal Necrosis/Cell Death	apoptosis of podocytes	0.0306	AGT	1
					Renal Necrosis/Cell Death	cell death of kidney cell lines	0.0586	AGT,CRYAB	2
					Renal Necrosis/Cell Death	apoptosis of kidney cell lines	0.261	AGT	1
					Renal Nephritis	susceptibility to progression to renal failure in IgA nephropathy	0.00115	AGT	1
					Renal Nephritis	interstitial nephritis	0.0193	AGT	1
					Renal Nephritis	glomerulonephritis	0.0276	AGT,GADD45G	2
					Renal Proliferation	proliferation of glomerular cells	0.00306	AGT,DUSP1	2
					Renal Proliferation	proliferation of proximal tubule cells	0.00458	AGT	1
					Renal Proliferation	proliferation of podocytes	0.00801	DUSP1	1
					Renal Proliferation	proliferation of mesangial cells	0.0699	AGT	1
					Renal Tubule Injury	proximal tubular toxicity	0.00505	BTG2,COL3A1	2
					Reproductive System Development and Function	cell viability of breast cell lines	0.00019	BTG2,DUSP1	2
					Reproductive System Development and Function	proliferation of myoid cells	0.00115	AGT	1
					Reproductive System Development and Function	contraction of myoid cells	0.00229	AGT	1
					Reproductive System Development and Function	senescence of breast cell lines	0.0103	DUSP1	1
					Reproductive System Disease	mammary tumor	1.54e-05	AGT,BTG2,CD34,COL1A2,CRYAB,CTGF,DUSP1,IFIT1,NR4A2,PDK4	10
					Reproductive System Disease	breast cancer	6.78e-05	BTG2,CD34,COL1A2,CRYAB,CTGF,DUSP1,IFIT1,NR4A2,PDK4	9
					Reproductive System Disease	prostatic carcinoma	0.000456	AGT,CD34,DUSP1,PDK4	4
					Reproductive System Disease	invasive mixed breast carcinoma	0.00115	PDK4	1
					Reproductive System Disease	preeclampsia	0.00217	ABHD4,AGT,IFITM1,PDLIM3	4
					Reproductive System Disease	ovarian serous surface papillary carcinoma	0.00229	PDK4	1
					Reproductive System Disease	infiltrating lobular breast carcinoma	0.00344	PDK4	1
					Reproductive System Disease	primary sex reversal	0.00687	GADD45G	1
					Reproductive System Disease	rupture of ovarian follicle	0.00915	AGT	1
					Reproductive System Disease	secondary sex reversal	0.0114	GADD45G	1
					Respiratory Disease	failure of lung	0.00115	DUSP1	1
					Respiratory Disease	neutrophilia of airway	0.0103	DUSP1	1
					Respiratory System Development and Function	abnormal morphology of lung	0.00156	COL3A1,CTGF,DUSP1	3
					Respiratory System Development and Function	blood pressure of pulmonary alveolus	0.00229	AGT	1
					Skeletal and Muscular Disorders	hypertrophy of cardiomyocytes	1.39e-05	AGT,CRYAB,CTGF,DUSP1	4
					Skeletal and Muscular Disorders	neuromuscular disease	1.97e-05	AGT,AP1S2,CRYAB,CTGF,IFIT1,MX1,NR4A2,NREP	8
					Skeletal and Muscular Disorders	Multiple Sclerosis	6.72e-05	AGT,CRYAB,IFIT1,MX1	4
					Skeletal and Muscular Disorders	Rheumatic Disease	8.99e-05	CD34,COL3A1,CRYAB,CTGF,DUSP1,IFIT1,MX1,NR4A2	8
					Skeletal and Muscular Disorders	Ehlers-Danlos syndrome	0.000213	COL1A2,COL3A1	2
					Skeletal and Muscular Disorders	dysplasia of skeleton	0.000498	COL1A2,COL3A1,CTGF	3
					Skeletal and Muscular Disorders	relapsing-remitting multiple sclerosis	0.000909	IFIT1,MX1	2
					Skeletal and Muscular Disorders	Ehlers-Danlos syndrome type IV	0.00115	COL3A1	1
					Skeletal and Muscular Disorders	Ehlers-Danlos syndrome type VIIB	0.00115	COL1A2	1
					Skeletal and Muscular Disorders	alpha-B crystallin-related fatal infantile hypertonic myofibrillar myopathy	0.00115	CRYAB	1
					Skeletal and Muscular Disorders	alpha-b crystallinopathy	0.00115	CRYAB	1
					Skeletal and Muscular Disorders	cardiac valvular form autosomal recessive Ehlers-Danlos syndrome	0.00115	COL1A2	1
					Skeletal and Muscular Disorders	damage of muscle	0.00174	AGT,CTGF	2
					Skeletal and Muscular Disorders	Ehlers-Danlos syndrome type III	0.00229	COL3A1	1
					Skeletal and Muscular Disorders	desmin-related myopathy	0.00229	CRYAB	1
					Skeletal and Muscular Disorders	inflammation of vascular smooth muscle cells	0.00229	AGT	1
					Skeletal and Muscular Disorders	osteogenesis imperfecta type iii	0.00229	COL1A2	1
					Skeletal and Muscular Disorders	scleroderma	0.0029	CD34,COL3A1	2
					Skeletal and Muscular Disorders	osteogenesis imperfecta type II	0.00344	COL1A2	1
					Skeletal and Muscular Disorders	Parkinson's disease	0.00375	AP1S2,CRYAB,NR4A2	3
					Skeletal and Muscular Disorders	inflammation of myocardium	0.00573	AGT	1
					Skeletal and Muscular Disorders	degeneration of intervertebral disc	0.00801	CTGF	1
					Skeletal and Muscular Disorders	injury of myocardium	0.00801	AGT	1
					Skeletal and Muscular Disorders	congenital anomaly of musculoskeletal system	0.00979	COL1A2,COL3A1,CRYAB,CTGF	4
					Skeletal and Muscular Disorders	arthritis	0.0114	COL3A1,CRYAB,CTGF,DUSP1,NR4A2	5
					Skeletal and Muscular Disorders	damage of skeletal muscle	0.0114	CTGF	1
					Skeletal and Muscular Disorders	hypertrophy of vascular smooth muscle cells	0.0114	AGT	1
					Skeletal and Muscular Disorders	Paget's disease	0.0126	COL3A1	1
					Skeletal and Muscular Disorders	hypertrophy of myocardium	0.0126	AGT	1
					Skeletal and Muscular System Development and Function	size of limb bone	0.000287	COL1A2,CTGF	2
					Skeletal and Muscular System Development and Function	angiogenesis of growth plate	0.00115	CTGF	1
					Skeletal and Muscular System Development and Function	contraction of anococcygeus smooth muscle	0.00115	AGT	1
					Skeletal and Muscular System Development and Function	endochondral ossification of growth plate	0.00115	CTGF	1
					Skeletal and Muscular System Development and Function	lack of ethmoid bone	0.00115	CTGF	1
					Skeletal and Muscular System Development and Function	proliferation of myoid cells	0.00115	AGT	1
					Skeletal and Muscular System Development and Function	relaxation of anococcygeus smooth muscle	0.00115	AGT	1
					Skeletal and Muscular System Development and Function	thickness of trabecular bone	0.00143	CTGF,PDK4	2
					Skeletal and Muscular System Development and Function	differentiation of smooth muscle cells	0.00193	AGT,NR4A2	2
					Skeletal and Muscular System Development and Function	apposition of femur	0.00229	CTGF	1
					Skeletal and Muscular System Development and Function	contraction of myoid cells	0.00229	AGT	1
					Skeletal and Muscular System Development and Function	initiation of S phase of smooth muscle cells	0.00229	AGT	1
					Skeletal and Muscular System Development and Function	polyploidization of vascular smooth muscle cells	0.00229	AGT	1
					Skeletal and Muscular System Development and Function	proliferation of osteoblasts	0.00251	CTGF,DUSP1	2
					Skeletal and Muscular System Development and Function	muscle contraction	0.0026	AGT,CRYAB,CTGF	3
					Skeletal and Muscular System Development and Function	volume of trabecular bone	0.00332	CTGF,PDK4	2
					Skeletal and Muscular System Development and Function	abnormal morphology of bent fibula	0.00344	CTGF	1
					Skeletal and Muscular System Development and Function	surface area of ventricular myocytes	0.00344	AGT	1
					Skeletal and Muscular System Development and Function	proliferation of cardiomyocytes	0.00358	AGT,DUSP1	2
					Skeletal and Muscular System Development and Function	size of bone	0.00379	COL1A2,CTGF,PDK4	3
					Skeletal and Muscular System Development and Function	abnormal morphology of bent ulna	0.00458	CTGF	1
					Skeletal and Muscular System Development and Function	activation of cardiomyocytes	0.00458	CRYAB	1
					Skeletal and Muscular System Development and Function	angiogenesis of leg	0.00458	AGT	1
					Skeletal and Muscular System Development and Function	length of tibia	0.00573	CTGF	1
					Skeletal and Muscular System Development and Function	contraction of airway smooth muscle	0.00687	AGT	1
					Skeletal and Muscular System Development and Function	size of muscle cells	0.00855	AGT,DUSP1	2
					Skeletal and Muscular System Development and Function	proliferation of ventricular myocytes	0.00915	AGT	1
					Skeletal and Muscular System Development and Function	proliferation of muscle cells	0.0118	AGT,DUSP1,NR4A2	3
					Small Molecule Biochemistry	synthesis of proteoglycan	0.000818	AGT,CTGF	2
					Small Molecule Biochemistry	abnormal quantity of glycerol	0.00115	PDK4	1
					Small Molecule Biochemistry	dephosphorylation of L-threonine	0.00115	DUSP1	1
					Small Molecule Biochemistry	hydrolysis of inositol phospholipid	0.00115	AGT	1
					Small Molecule Biochemistry	tubulation of lipid	0.00115	MX1	1
					Small Molecule Biochemistry	excretion of nitrite	0.00229	AGT	1
					Small Molecule Biochemistry	hydrolysis of oleic acid	0.00229	ABHD4	1
					Small Molecule Biochemistry	release of 20-hydroxyeicosatetraenoic acid	0.00229	AGT	1
					Small Molecule Biochemistry	release of phosphatidylinositol polyphosphate	0.00229	AGT	1
					Small Molecule Biochemistry	synthesis of inositol	0.00229	AGT	1
					Small Molecule Biochemistry	concentration of norepinephrine	0.00274	AGT,NR4A2	2
					Small Molecule Biochemistry	inhibition of cyclic GMP	0.00344	AGT	1
					Small Molecule Biochemistry	release of hydrocortisone	0.00344	AGT	1
					Small Molecule Biochemistry	release of inositol phosphate	0.00458	AGT	1
					Small Molecule Biochemistry	synthesis of nitric oxide	0.005	AGT,CD34,DUSP1	3
					Small Molecule Biochemistry	concentration of fatty acid	0.00562	AGT,DUSP1,PDK4	3
					Small Molecule Biochemistry	modulation of Ca2+	0.00573	AGT	1
					Small Molecule Biochemistry	production of nitrate	0.00573	DUSP1	1
					Small Molecule Biochemistry	concentration of dinoprost	0.00687	AGT	1
					Small Molecule Biochemistry	incorporation of L-proline	0.00687	AGT	1
					Small Molecule Biochemistry	concentration of eicosanoid	0.0075	AGT,DUSP1	2
					Small Molecule Biochemistry	release of aldosterone	0.00801	AGT	1
					Small Molecule Biochemistry	accumulation of diacylglycerol	0.00915	AGT	1
					Small Molecule Biochemistry	quantity of proteoglycan	0.00915	CTGF	1
					Small Molecule Biochemistry	synthesis of 12(S)-hydroxyeicosatetraenoic acid	0.00915	AGT	1
					Small Molecule Biochemistry	hydrolysis of cyclic AMP	0.0103	AGT	1
					Small Molecule Biochemistry	uptake of leucine	0.0103	AGT	1
					Small Molecule Biochemistry	quantity of 2-arachidonoylglycerol	0.0114	AGT	1
					Small Molecule Biochemistry	uptake of norepinephrine	0.0114	AGT	1
					Small Molecule Biochemistry	homeostasis of Na+	0.0126	AGT	1
					Tachycardia	tachycardia	0.089	AGT	1
					Tissue Development	adhesion of cell-associated matrix	6.27e-05	AGT,COL3A1,CTGF	3
					Tissue Development	homeostasis of tissue	0.000262	AGT,CD34,PDK4	3
					Tissue Development	size of limb bone	0.000287	COL1A2,CTGF	2
					Tissue Development	neovascularization of tissue	0.00069	AGT,CTGF	2
					Tissue Development	accumulation of cells	0.000951	AGT,CRYAB,DUSP1,GADD45G	4
					Tissue Development	angiogenesis of growth plate	0.00115	CTGF	1
					Tissue Development	endochondral ossification of growth plate	0.00115	CTGF	1
					Tissue Development	lack of ethmoid bone	0.00115	CTGF	1
					Tissue Development	proliferation of myoid cells	0.00115	AGT	1
					Tissue Development	response of aortic ring tissue	0.00115	AGT	1
					Tissue Development	adhesion of fibroblasts	0.00116	AGT,CTGF	2
					Tissue Development	proliferation of hepatic stellate cells	0.00121	AGT,CTGF	2
					Tissue Development	abnormal morphology of lung	0.00156	COL3A1,CTGF,DUSP1	3
					Tissue Development	accumulation of prostate cancer cell lines	0.00229	GADD45G	1
					Tissue Development	adhesion of hepatic stellate cells	0.00229	CTGF	1
					Tissue Development	initiation of adhesion of monocytes	0.00229	CD34	1
					Tissue Development	proliferation of osteoblasts	0.00251	CTGF,DUSP1	2
					Tissue Development	abnormal morphology of bent fibula	0.00344	CTGF	1
					Tissue Development	attachment of eye cell lines	0.00344	CTGF	1
					Tissue Development	delay in formation of actin stress fibers	0.00344	CTGF	1
					Tissue Development	generation of endothelial cells	0.00344	AGT	1
					Tissue Development	proliferation of cytotrophoblastic cells	0.00344	AGT	1
					Tissue Development	proliferation of cardiomyocytes	0.00358	AGT,DUSP1	2
					Tissue Development	homeostasis of blood	0.00386	AGT,PDK4	2
					Tissue Development	skin development	0.00395	COL1A2,COL3A1,CTGF	3
					Tissue Development	accumulation of leukocytes	0.00419	AGT,CRYAB,DUSP1	3
					Tissue Development	abnormal morphology of bent ulna	0.00458	CTGF	1
					Tissue Development	regeneration of sciatic nerve	0.00458	AGT	1
					Tissue Development	accumulation of T lymphocytes	0.00516	AGT,DUSP1	2
					Tissue Development	attachment of epithelial cell lines	0.00573	CTGF	1
					Tissue Development	inflammation of myocardium	0.00573	AGT	1
					Tissue Development	inflammation of vascular tissue	0.00573	AGT	1
					Tissue Development	length of tibia	0.00573	CTGF	1
					Tissue Development	angiogenesis of ear	0.00801	AP1S2	1
					Tissue Development	development of dopaminergic neurons	0.00801	NR4A2	1
					Tissue Development	production of extracellular matrix	0.00915	CTGF	1
					Tissue Development	proliferation of ventricular myocytes	0.00915	AGT	1
					Tissue Development	proliferation of fibroblasts	0.0102	AGT,CTGF,DUSP1	3
					Tissue Development	activation of sympathetic nerve	0.0103	AGT	1
					Tissue Development	morphogenesis of skin	0.0103	COL1A2	1
					Tissue Development	formation of focal adhesions	0.011	AGT,CTGF	2
					Tissue Development	proliferation of muscle cells	0.0118	AGT,DUSP1,NR4A2	3
					Tissue Morphology	contraction of afferent arterioles	0.00115	AGT	1
					Tissue Morphology	diameter of afferent arterioles	0.00115	AGT	1
					Tissue Morphology	diameter of aorta	0.00115	AGT	1
					Tissue Morphology	diameter of efferent glomerular arteriole	0.00115	AGT	1
					Tissue Morphology	expansion of suprarenal aorta	0.00115	AGT	1
					Tissue Morphology	induction of extracellular matrix	0.00115	CTGF	1
					Tissue Morphology	outgrowth of neovessel	0.00115	CTGF	1
					Tissue Morphology	quantity of superior cervical ganglion neurons	0.00115	DUSP1	1
					Tissue Morphology	thickening of tunica externa	0.00115	AGT	1
					Tissue Morphology	mass of epididymal fat	0.00132	AGT,DUSP1	2
					Tissue Morphology	area of external granular layer	0.00229	BTG2	1
					Tissue Morphology	contraction of carotid artery	0.00229	AGT	1
					Tissue Morphology	contraction of femoral artery	0.00229	AGT	1
					Tissue Morphology	contraction of vena cava	0.00229	AGT	1
					Tissue Morphology	density of artery	0.00229	AGT	1
					Tissue Morphology	lack of outer hair cells	0.00229	SLC12A7	1
					Tissue Morphology	mass of aorta	0.00229	AGT	1
					Tissue Morphology	relaxation of renal artery	0.00229	AGT	1
					Tissue Morphology	thickening of aorta	0.00229	AGT	1
					Tissue Morphology	vasodilation of endothelial tissue	0.00229	AGT	1
					Tissue Morphology	contraction of cardiovascular tissue	0.00298	AGT,CTGF	2
					Tissue Morphology	quantity of lesion	0.00323	AGT,BTG2	2
					Tissue Morphology	area of abdominal aorta	0.00344	AGT	1
					Tissue Morphology	contraction of renal artery	0.00344	AGT	1
					Tissue Morphology	diameter of abdominal aorta	0.00344	AGT	1
					Tissue Morphology	oxidative stress response of myocardium	0.00344	AGT	1
					Tissue Morphology	remodeling of aorta	0.00344	AGT	1
					Tissue Morphology	remodeling of femoral artery	0.00344	AGT	1
					Tissue Morphology	area of carotid artery	0.00458	AGT	1
					Tissue Morphology	quantity of renal lesion	0.00458	AGT	1
					Tissue Morphology	regeneration of sciatic nerve	0.00458	AGT	1
					Tissue Morphology	thickness of carotid artery	0.00458	AGT	1
					Tissue Morphology	vasodilation of kidney	0.00458	AGT	1
					Tissue Morphology	abnormal morphology of interlobular arteries	0.00573	AGT	1
					Tissue Morphology	contraction of thoracic aorta	0.00573	AGT	1
					Tissue Morphology	abnormal morphology of bone marrow	0.00616	CD34,PDK4	2
					Tissue Morphology	morphology of blood vessel	0.00617	AGT,COL3A1,CRYAB	3
					Tissue Morphology	contraction of mesenteric artery	0.00687	AGT	1
					Tissue Morphology	remodeling of carotid artery	0.00687	AGT	1
					Tissue Morphology	degeneration of intervertebral disc	0.00801	CTGF	1
					Tissue Morphology	relaxation of carotid artery	0.00801	AGT	1
					Tissue Morphology	contraction of portal vein	0.00915	AGT	1
					Tissue Morphology	relaxation of coronary artery	0.00915	AGT	1
					Tissue Morphology	quantity of cells	0.00954	AGT,CD34,CTGF,DUSP1,GADD45G,NR4A2,PDK4	7
					Tissue Morphology	contraction of aorta	0.0103	AGT	1
					Tissue Morphology	abnormal morphology of nasal capsule	0.0114	CTGF	1
					Tissue Morphology	vasodilation of aortic ring tissue	0.0114	AGT	1
					Tissue Morphology	abnormal morphology of aorta wall	0.0126	COL3A1	1
					Tissue Morphology	mass of abdominal fat pad	0.0126	DUSP1	1
					Tox Functions
					Tumor Morphology	proliferation of cancer cells	0.00153	AGT,BTG2,DUSP1,NR4A2	4
					Tumor Morphology	progression of carcinoma	0.002	COL1A2,CRYAB	2
					Tumor Morphology	anoikis of cancer cells	0.00229	NR4A2	1
					Tumor Morphology	mitogenesis of liver cancer cells	0.00229	AGT	1
					Tumor Morphology	proliferation of tumor cells	0.00314	AGT,BTG2,CTGF,DUSP1,NR4A2	5
					Tumor Morphology	progression of gastric carcinoma	0.00458	COL1A2	1
					Tumor Morphology	progression of head and neck tumor	0.00573	CRYAB	1
					Tumor Morphology	killing of cancer cells	0.00801	CTGF	1
					Visual System Development and Function	differentiation of amacrine cells	0.00687	NR4A2	1
					Vitamin and Mineral Metabolism	entrance of Ca2+	0.0029	AGT,MX1	2
					Vitamin and Mineral Metabolism	modulation of Ca2+	0.00573	AGT	1

## Sheet: Table S6-3
Table S6-3. Functional analysis of DEGs in IPA for TH vs. TL
Canonical Pathways				Specific functions identified with IPA for the differentially-expressed genes
Ingenuity Canonical Pathways	P-value	Molecules		Category	Function Annotation	P-value	Molecules	Count
Hepatic Fibrosis / Hepatic Stellate Cell Activation	0.193446	FN1,CCL2,FGF1		Amino Acid Metabolism	influx of D-pantothenic acid	0.00235	SLC5A6	1
Spermine Biosynthesis	0.198884	SMS		Amino Acid Metabolism	transport of D-pantothenic acid	0.00235	SLC5A6	1
Ascorbate Recycling (Cytosolic)	0.225313	GLRX		Cancer	oral cancer	1.3e-06	BAG1,CNN1,CRYAB,FGF1,FN1,MMP11,TGM2	7
Glutathione Redox Reactions II	0.225313	GLRX		Cancer	metastasis of tumor cell lines	1.08e-05	ATF3,CCL2,CD151,CNN1,FN1	5
Spermidine Biosynthesis I	0.225313	SMS		Cancer	mammary tumor	1.22e-05	ATF3,BAG1,CCL2,CD151,CD44,CNN1,CRYAB,FGF1,FN1,HSPB8,ITGAV,JUNB,MMP11,PDK4,PFN1	15
Glioma Invasiveness Signaling	0.234881	ITGAV,CD44		Cancer	salivary duct carcinoma	3.81e-05	BAG1,FN1,MMP11	3
Agranulocyte Adhesion and Diapedesis	0.244855	FN1,CCL2,MMP11		Cancer	breast or ovarian cancer	4.58e-05	ATF3,CCL2,CD44,CNN1,CRYAB,FGF1,FN1,HSPB8,ITGAV,JUNB,MMP11,NCAM1,PDK4,PFN1,TGM2	15
Uracil Degradation II (Reductive)	0.244855	DPYSL2		Cancer	head and neck cancer	5.16e-05	BAG1,CD44,CNN1,CRYAB,DHRS4,FGF1,FN1,MMP11,SLCO3A1,TGM2	10
Thymine Degradation	0.244855	DPYSL2		Cancer	renal-cell carcinoma	8.63e-05	BAG1,CCL2,CD44,FN1,SERPINB2,SLC5A6	6
ILK Signaling	0.246558	FN1,FLNC,PPP1R14B		Cancer	metastatic colorectal cancer	9.78e-05	CCL2,DPYSL2,FGF1,GLRX,PDLIM3	5
Role of MAPK Signaling in the Pathogenesis of Influenza	0.258816	PLA2G16,CCL2		Cancer	breast cancer	0.000123	ATF3,CCL2,CD44,CNN1,CRYAB,FGF1,FN1,HSPB8,ITGAV,JUNB,MMP11,PDK4,PFN1	13
Caveolar-mediated Endocytosis Signaling	0.271684	FLNC,ITGAV		Cancer	proliferation of tumor cells	0.000216	ATF3,BAG1,CCL2,CD151,CD44,FGF1,NCAM1,SERPINB2,TGM2	9
Actin Cytoskeleton Signaling	0.275476	FN1,PFN1,FGF1		Cancer	lung cancer	0.000248	ATF3,CCL2,CD151,CD44,FN1,ITGAV,MMP11,NCAM1,PDK4,PFKM	10
Bladder Cancer Signaling	0.301452	MMP11,FGF1		Cancer	ovarian cancer	0.000313	CCL2,FGF1,FN1,JUNB,NCAM1,PDK4,TGM2	7
Antioxidant Action of Vitamin C	0.316439	PLA2G16,GLRX		Cancer	growth of tumor	0.000326	ATF3,BAG1,CCL2,CD151,CD44,FGF1,FN1,NCAM1,SERPINB2,TGM2	10
Protein Ubiquitination Pathway	0.316439	CRYAB,BAG1,HSPB8		Cancer	Renal Cancer and Tumors	0.000374	BAG1,CCL2,CD44,FN1,SEPP1,SERPINB2,SLC5A6,XIRP2	8
Rac Signaling	0.327598	CD44,ANK1		Cancer	metastasis of lung	0.000456	ATF3,CCL2,CD151	3
Chondroitin Sulfate Degradation (Metazoa)	0.356013	CD44		Cancer	squamous-cell carcinoma	0.000475	CD44,CFD,CNN1,FGF1,FN1,MMP11,PDK4,TGM2	8
Vitamin-C Transport	0.356013	GLRX		Cancer	metastasis of lung cancer cell lines	0.000634	CCL2,FN1	2
Atherosclerosis Signaling	0.358489	PLA2G16,CCL2		Cancer	genital tumor	0.00066	CCL2,CD44,FGF1,FLNC,FN1,JUNB,NCAM1,PDK4,SMS,TGM2	10
Dermatan Sulfate Degradation (Metazoa)	0.363493	CD44		Cancer	oral squamous cell carcinoma	0.000848	CNN1,FGF1,FN1,TGM2	4
RAN Signaling	0.376312	IPO5		Cancer	benign neoplasia	0.00105	CD44,CFD,GLRX,MMP11,OLFM1,PDK4,SERPINB2,TGM2	8
Differential Regulation of Cytokine Production in Macrophages and T Helper Cells by IL-17A and IL-17F	0.384219	CCL2		Cancer	central nervous system tumor	0.00116	BAG1,CD44,DHRS4,FGF1,FN1,ITGAV,SLCO3A1	7
Aldosterone Signaling in Epithelial Cells	0.406126	CRYAB,HSPB8		Cancer	metastasis of carcinoma cell lines	0.00121	CCL2,FN1	2
Differential Regulation of Cytokine Production in Intestinal Epithelial Cells by IL-17A and IL-17F	0.411796	CCL2		Cancer	metastasis of melanoma cell lines	0.00196	CNN1,FN1	2
Glycolysis I	0.417544	PFKM		Cancer	cecum adenocarcinoma	0.00235	PDK4	1
Granulocyte Adhesion and Diapedesis	0.435275	CCL2,MMP11		Cancer	chemosensitivity of glioblastoma cells	0.00235	TGM2	1
Pyrimidine Ribonucleotides Interconversion	0.435275	ENTPD6		Cancer	dissemination of tumor	0.00235	CD44	1
NRF2-mediated Oxidative Stress Response	0.441351	HSPB8,JUNB		Cancer	growth of micrometastasis	0.00235	CCL2	1
Pyrimidine Ribonucleotides De Novo Biosynthesis	0.444421	ENTPD6		Cancer	invasive mixed breast carcinoma	0.00235	PDK4	1
Retinoate Biosynthesis I	0.45376	DHRS4		Cancer	metastasis of embryonic stem cell lines	0.00235	CD44	1
Ethanol Degradation II	0.456916	DHRS4		Cancer	metastasis of osteosarcoma	0.00235	CD44	1
Complement System	0.456916	CFD		Cancer	pleomorphic liposarcoma	0.00235	PDK4	1
Leukocyte Extravasation Signaling	0.466516	CD44,MMP11		Cancer	rectosigmoid adenocarcinoma	0.00235	PDK4	1
IL-17A Signaling in Fibroblasts	0.466516	CCL2		Cancer	sphere formation of ovarian cancer cell lines	0.00235	TGM2	1
Axonal Guidance Signaling	0.469761	DPYSL2,PFN1,MMP11		Cancer	glioma	0.00236	BAG1,CD44,FGF1,FN1,ITGAV,SLCO3A1	6
Noradrenaline and Adrenaline Degradation	0.469761	DHRS4		Cancer	breast or colorectal cancer	0.00257	ANK1,ATF3,CCL2,CD44,CNN1,CRYAB,DPYSL2,FGF1,FLNC,FN1,GLRX,HSPB8,ITGAV,JUNB,MMP11,MYOM1,NCAM1,PDK4,PDLIM3,PFN1,PRSS23,XIRP2	22
Inhibition of Matrix Metalloproteases	0.479632	MMP11		Cancer	papillary carcinoma	0.00315	CD44,FN1,PDK4	3
Role of Hypercytokinemia/hyperchemokinemia in the Pathogenesis of Influenza	0.496546	CCL2		Cancer	papilloma	0.00322	CFD,GLRX,SERPINB2	3
MSP-RON Signaling Pathway	0.500694	CCL2		Cancer	digestive organ tumor	0.00365	ANK1,ATF3,BAG1,CCL2,CD44,CRYAB,DPYSL2,FGF1,FLNC,FN1,GLRX,IPO5,ITGAV,MMP11,MYOM1,NCAM1,PDK4,PDLIM3,PFN1,PRSS23,XIRP2	21
Role of IL-17F in Allergic Inflammatory Airway Diseases	0.500694	CCL2		Cancer	acinar-cell carcinoma	0.00378	BAG1,FN1	2
nNOS Signaling in Neurons	0.50698	PFKM		Cancer	metastasis of breast cancer cell lines	0.00417	CCL2,CD151	2
Semaphorin Signaling in Neurons	0.521956	DPYSL2		Cancer	focus formation of colon cancer cell lines	0.00469	ATF3	1
Role of IL-17A in Arthritis	0.527411	CCL2		Cancer	metastasis of skin cancer cell lines	0.00469	CD151	1
Glucocorticoid Receptor Signaling	0.534774	CCL2,BAG1		Cancer	ovarian serous surface papillary carcinoma	0.00469	PDK4	1
Phospholipases	0.53812	PLA2G16		Carbohydrate Metabolism	binding of carbohydrate	0.000941	CD44,FGF1,FN1	3
Serotonin Degradation	0.545632	DHRS4		Carbohydrate Metabolism	clearance of carbohydrate	0.0021	CD44,JUNB	2
Eicosanoid Signaling	0.550953	PLA2G16		Carbohydrate Metabolism	abnormal quantity of glycerol	0.00235	PDK4	1
Chemokine Signaling	0.564874	CCL2		Carbohydrate Metabolism	clearance of hyaluronic acid	0.00235	CD44	1
IL-17 Signaling	0.571569	CCL2		Carbohydrate Metabolism	oxidation of ascorbic acid	0.00235	CRYAB	1
NF-B Activation by Viruses	0.575944	ITGAV		Carbohydrate Metabolism	reduction of 1-palmitoyl-2-linoleoyl phosphatidylcholine hydroperoxide	0.00235	SEPP1	1
Role of Macrophages, Fibroblasts and Endothelial Cells in Rheumatoid Arthritis	0.576743	FN1,CCL2		Carbohydrate Metabolism	binding of glycosaminoglycan	0.00359	CD44,FGF1	2
TREM1 Signaling	0.577943	CCL2		Carbohydrate Metabolism	hydrolysis of 1-palmitoyl-2-arachidonyl-sn-glycero-3-phosphorylcholine	0.00469	PLA2G16	1
Dopamine Receptor Signaling	0.580352	PPP1R14B		Carbohydrate Metabolism	hydrolysis of 1-palmitoyl-2-linoleoyl-sn-glycero-3-phosphocholine	0.00469	PLA2G16	1
Regulation of Actin-based Motility by Rho	0.594604	PFN1		Cardiac Arrythmia	ventricular fibrillation	0.0571	TGM2	1
FGF Signaling	0.599986	FGF1		Cardiac Arteriopathy	development of coronary artery disease in HIV	0.00235	CCL2	1
CDK5 Signaling	0.604159	PPP1R14B		Cardiac Arteriopathy	coronary artery disease	0.156	CCL2,ITGAV	2
Virus Entry via Endocytic Pathways	0.605836	FLNC		Cardiac Dysfunction	dysfunction of heart	0.00568	ATF3,CRYAB	2
HMGB1 Signaling	0.613017	CCL2		Cardiac Fibrosis	fibrosis of heart	0.0248	ATF3,HSPB8	2
Paxillin Signaling	0.626767	ITGAV		Cardiac Fibrosis	Cardiac Fibrosis	0.248	FN1	1
HIF1Signaling	0.630252	MMP11		Cardiac Hypertrophy	hypertrophy of heart	4.13e-05	ANKRD1,ATF3,CRYAB,HSPB8,PFKM,PFN1	6
Protein Kinase A Signaling	0.63905	FLNC,PPP1R14B		Cardiac Hypertrophy	hypertrophy of heart cells	0.000522	ATF3,CRYAB,HSPB8,MYOM1	4
Renin-Angiotensin Signaling	0.639493	CCL2		Cardiac Hypertrophy	hypertrophy of cardiomyocytes	0.00359	ATF3,CRYAB,HSPB8	3
Role of Tissue Factor in Cancer	0.642603	ITGAV		Cardiac Hypertrophy	hypertrophy of atrium	0.00703	ATF3	1
Sperm Motility	0.654743	PLA2G16		Cardiac Hypertrophy	ventricular hypertrophy	0.0244	ATF3,PFKM	2
Synaptic Long Term Potentiation	0.656106	PPP1R14B		Cardiac Hypertrophy	hypertrophy of left ventricle	0.136	PFKM	1
LXR/RXR Activation	0.657471	CCL2		Cardiac Infarction	myocardial infarction	0.00906	CD44,ITGAV,TGM2	3
RhoA Signaling	0.660211	PFN1		Cardiac Infarction	ST-elevation myocardial infarction	0.0232	ITGAV	1
D-myo-inositol (1,4,5,6)-Tetrakisphosphate Biosynthesis	0.660211	PPP1R14B		Cardiac Inflammation	experimental autoimmune myocarditis	0.0369	CCL2	1
D-myo-inositol (3,4,5,6)-tetrakisphosphate Biosynthesis	0.660211	PPP1R14B		Cardiac Necrosis/Cell Death	apoptosis of cardiomyocytes	0.0111	BAG1,CRYAB,HSPB8	3
PI3K Signaling in B Lymphocytes	0.667112	ATF3		Cardiac Necrosis/Cell Death	cell viability of cardiomyocytes	0.0682	HSPB8	1
Insulin Receptor Signaling	0.672217	PPP1R14B		Cardiac Proliferation	proliferation of cardiomyocytes	0.168	FGF1	1
Ovarian Cancer Signaling	0.673617	CD44		Cardiovascular Disease	hypertrophy of heart	4.13e-05	ANKRD1,ATF3,CRYAB,HSPB8,PFKM,PFN1	6
AMPK Signaling	0.676424	PFKM		Cardiovascular Disease	Heart Disease	0.000135	ANKRD1,ATF3,CCL2,CD44,CRYAB,FN1,HSPB8,ITGAV,PFKM,PFN1,TGM2	11
Cardiac -adrenergic Signaling	0.676424	PPP1R14B		Cardiovascular Disease	atherosclerosis	0.000284	CCL2,CD44,FN1,ITGAV,JUNB,MMP11,PFN1	7
Hepatic Cholestasis	0.681601	SLCO3A1		Cardiovascular Disease	occlusion of artery	0.000401	CCL2,CD44,FN1,GLRX,ITGAV,JUNB,MMP11,PFN1	8
Aryl Hydrocarbon Receptor Signaling	0.682547	TGM2		Cardiovascular Disease	hypertrophy of heart cells	0.000522	ATF3,CRYAB,HSPB8,MYOM1	4
D-myo-inositol-5-phosphate Metabolism	0.682547	PPP1R14B		Cardiovascular Disease	atherogenesis	0.000814	CCL2,CD44,PFN1	3
3-phosphoinositide Degradation	0.682547	PPP1R14B		Cardiovascular Disease	Infarction	0.00123	CD44,FN1,ITGAV,OLFM1,TGM2	5
Synaptic Long Term Depression	0.683968	PLA2G16		Cardiovascular Disease	vascular leak syndrome	0.00132	CD44,CRYAB	2
Epithelial Adherens Junction Signaling	0.690159	FGF1		Cardiovascular Disease	vascular disease	0.00171	CCL2,CD44,CRYAB,FN1,GLRX,ITGAV,JUNB,MMP11,PFN1	9
3-phosphoinositide Biosynthesis	0.696889	PPP1R14B		Cardiovascular Disease	development of coronary artery disease in HIV	0.00235	CCL2	1
Dopamine-DARPP32 Feedback in cAMP Signaling	0.70907	PPP1R14B		Cardiovascular Disease	infarction of cerebrum	0.00235	FN1	1
Acute Phase Response Signaling	0.715488	FN1		Cardiovascular Disease	lesioning of descending aorta	0.00235	PFN1	1
Wnt/-catenin Signaling	0.717475	CD44		Cardiovascular Disease	vascular lesion	0.00273	CCL2,CD44,MMP11,PFN1	4
Endothelin-1 Signaling	0.718968	PLA2G16		Cardiovascular Disease	hypertrophy of cardiomyocytes	0.00359	ATF3,CRYAB,HSPB8	3
RhoGDI Signaling	0.720964	CD44		Cardiovascular Disease	onset of heart failure	0.00469	CRYAB	1
Ephrin Receptor Signaling	0.721965	FGF1		Cardiovascular System Development and Function	formation of endothelial tube	4.22e-07	ATF3,CCL2,CD44,FN1,PPP1R14B	5
Production of Nitric Oxide and Reactive Oxygen Species in Macrophages	0.725979	PPP1R14B		Cardiovascular System Development and Function	angiogenesis	5.22e-06	CCL2,CD151,CD44,CRYAB,FGF1,FN1,HSPB8,ITGAV,JUNB,PFKM,TGM2	11
Regulation of the Epithelial-Mesenchymal Transition Pathway	0.72749	FGF1		Cardiovascular System Development and Function	binding of endothelial cells	5.53e-06	CCL2,CD151,CD44,FGF1,FN1	5
Clathrin-mediated Endocytosis Signaling	0.731536	FGF1		Cardiovascular System Development and Function	development of cardiovascular system	6.02e-06	ANK1,ANKRD1,ATF3,CCL2,CD151,CD44,CRYAB,FGF1,FN1,HSPB8,ITGAV,JUNB,TGM2	13
IL-8 Signaling	0.733567	ITGAV		Cardiovascular System Development and Function	morphology of cardiovascular tissue	6.96e-06	CD151,CD44,FN1,HSPB8,ITGAV,TGM2	6
ERK/MAPK Signaling	0.734584	PPP1R14B		Cardiovascular System Development and Function	vasculogenesis	8.84e-06	ATF3,CCL2,CD151,CD44,CRYAB,FGF1,FN1,HSPB8,ITGAV,JUNB,TGM2	11
Superpathway of Inositol Phosphate Compounds	0.736113	PPP1R14B		Cardiovascular System Development and Function	adhesion of endothelial cell lines	6.29e-05	CCL2,CD151,CD44	3
Breast Cancer Regulation by Stathmin1	0.739181	PPP1R14B		Cardiovascular System Development and Function	formation of blood vessel	9.18e-05	CCL2,FGF1,FN1,JUNB	4
Integrin Signaling	0.742776	ITGAV		Cardiovascular System Development and Function	morphology of cardiovascular system	0.00015	CD151,CD44,CNN1,CRYAB,FN1,HSPB8,ITGAV,PFKM,TGM2	9
Huntington's Disease Signaling	0.764718	TGM2		Cardiovascular System Development and Function	abnormal morphology of myocardium	0.000162	FN1,HSPB8,ITGAV,TGM2	4
Phospholipase C Signaling	0.772711	TGM2		Cardiovascular System Development and Function	migration of endothelial cells	0.000169	CCL2,CD151,CRYAB,FGF1,FN1,ITGAV	6
Colorectal Cancer Metastasis Signaling	0.778625	MMP11		Cardiovascular System Development and Function	formation of aorta	0.000351	CCL2,JUNB	2
				Cardiovascular System Development and Function	adhesion of endothelial cells	0.000378	CCL2,CD151,CD44,FN1	4
				Cardiovascular System Development and Function	development of cardiovascular tissue	0.00069	ANKRD1,CCL2,CD151,CD44,FGF1,FN1	6
				Cardiovascular System Development and Function	electrical resistance of endothelial cells	0.000717	CCL2,CD44	2
				Cardiovascular System Development and Function	morphology of blood vessel	0.00103	CD151,CNN1,CRYAB,FN1,ITGAV	5
				Cardiovascular System Development and Function	angiogenesis of endothelial cells	0.00121	CD151,FN1	2
				Cardiovascular System Development and Function	binding of endothelial cell lines	0.00121	CD44,ITGAV	2
				Cardiovascular System Development and Function	thickness of blood vessel	0.00121	CCL2,FGF1	2
				Cardiovascular System Development and Function	cell spreading of endothelial cells	0.00132	CRYAB,FN1	2
				Cardiovascular System Development and Function	endothelial cell development	0.00215	CCL2,CD151,CD44,FGF1,FN1	5
				Cardiovascular System Development and Function	abnormal morphology of cardiovascular system	0.00228	CD151,CD44,FN1,HSPB8,ITGAV,PFKM,TGM2	7
				Cardiovascular System Development and Function	abnormal morphology of cardiac jelly	0.00235	FN1	1
				Cardiovascular System Development and Function	arrest in mid-G1 phase of microvascular endothelial cells	0.00235	FN1	1
				Cardiovascular System Development and Function	interaction of vascular endothelial cells	0.00235	CD44	1
				Cardiovascular System Development and Function	repair of endothelial tissue	0.00235	CCL2	1
				Cardiovascular System Development and Function	formation of endothelial cells	0.00256	CCL2,FN1	2
				Cardiovascular System Development and Function	differentiation of endothelial cells	0.00294	CCL2,CD44,FN1	3
				Cardiovascular System Development and Function	blood pressure of left ventricle	0.00378	CRYAB,HSPB8	2
				Cardiovascular System Development and Function	abnormal morphology of heart	0.00425	FN1,HSPB8,ITGAV,PFKM,TGM2	5
				Cardiovascular System Development and Function	arrest in cell cycle progression of vascular endothelial cells	0.00469	CD44	1
				Cardiovascular System Development and Function	entry into G1/S phase transition of microvascular endothelial cells	0.00469	FN1	1
				Cardiovascular System Development and Function	neovascularization of myocardium	0.00469	FGF1	1
				Category	Diseases or Functions Annotation	p-Value	Molecules	# Molecules
				Category	Diseases or Functions Annotation	p-Value	Molecules	# Molecules
				Cell Cycle	arrest in G0/G1 phase transition of myeloid cells	0.00235	CD44	1
				Cell Cycle	arrest in G1/S phase transition of ovarian cancer cell lines	0.00235	ITGAV	1
				Cell Cycle	arrest in mid-G1 phase of microvascular endothelial cells	0.00235	FN1	1
				Cell Cycle	arrest in cell cycle progression of vascular endothelial cells	0.00469	CD44	1
				Cell Cycle	cytokinesis of cardiomyocytes	0.00469	FGF1	1
				Cell Cycle	delay in G2/M phase transition of fibroblasts	0.00469	JUNB	1
				Cell Cycle	elongation of filament barbed ends	0.00469	PFN1	1
				Cell Cycle	entry into G1/S phase transition of microvascular endothelial cells	0.00469	FN1	1
				Cell Cycle	mitogenesis of bladder cancer cell lines	0.00469	FGF1	1
				Cell Death and Survival	antiapoptosis of stomach cancer cell lines	1.62e-05	CD44,FN1	2
				Cell Death and Survival	cell death of epithelial cells	2.01e-05	ATF3,CD151,CD44,CRYAB,FGF1,HSPB8,ITGAV,TGM2	8
				Cell Death and Survival	apoptosis of epithelial cell lines	2.06e-05	ATF3,CD44,CRYAB,FGF1,HSPB8,ITGAV	6
				Cell Death and Survival	apoptosis of tumor cell lines	2.12e-05	ANKRD1,ATF3,BAG1,CD44,CRYAB,FN1,GLRX,HSPB8,ITGAV,JUNB,NCAM1,PLA2G16,TGM2	13
				Cell Death and Survival	necrosis	2.29e-05	ANKRD1,ATF3,BAG1,CCL2,CD151,CD44,CRYAB,FGF1,FN1,GLRX,HSPB8,ITGAV,JUNB,MMP11,NCAM1,PFKM,PLA2G16,SEPP1,SERPINB2,TGM2	20
				Cell Death and Survival	cell survival	3.11e-05	ATF3,BAG1,CCL2,CD44,FGF1,FN1,GLRX,HSPB8,ITGAV,MCFD2,NCAM1,PFKM,SERPINB2,TGM2	14
				Cell Death and Survival	removal of cells	5.6e-05	CCL2,CD44,ITGAV,TGM2	4
				Cell Death and Survival	cell death of tumor cell lines	7.17e-05	ANKRD1,ATF3,BAG1,CCL2,CD44,CRYAB,FN1,GLRX,HSPB8,ITGAV,JUNB,NCAM1,PLA2G16,TGM2	14
				Cell Death and Survival	apoptosis of pancreatic cancer cell lines	9.18e-05	ATF3,FN1,GLRX,JUNB	4
				Cell Death and Survival	apoptosis	0.000135	ANKRD1,ATF3,BAG1,CCL2,CD151,CD44,CRYAB,FGF1,FN1,GLRX,HSPB8,ITGAV,JUNB,MMP11,NCAM1,PLA2G16,SEPP1,SERPINB2,TGM2	19
				Cell Death and Survival	apoptosis of squamous cell carcinoma cell lines	0.000171	CD44,FN1,ITGAV	3
				Cell Death and Survival	apoptosis of islets of Langerhans	0.000192	ATF3,JUNB	2
				Cell Death and Survival	cell viability of tumor cell lines	0.000213	BAG1,CCL2,CD44,FN1,HSPB8,NCAM1,PFKM,SERPINB2,TGM2	9
				Cell Death and Survival	cell viability	0.000256	BAG1,CCL2,CD44,FGF1,FN1,HSPB8,ITGAV,MCFD2,NCAM1,PFKM,SERPINB2,TGM2	12
				Cell Death and Survival	cell viability of neuroblastoma cell lines	0.000261	HSPB8,PFKM,TGM2	3
				Cell Death and Survival	cell death	0.000368	ANKRD1,ATF3,BAG1,CCL2,CD151,CD44,CRYAB,FGF1,FN1,GLRX,HSPB8,ITGAV,JUNB,MMP11,NCAM1,OLFM1,PFKM,PLA2G16,SEPP1,SERPINB2,TGM2	21
				Cell Death and Survival	cell viability of stomach cancer cell lines	0.000717	BAG1,CD44	2
				Cell Death and Survival	apoptosis of connective tissue cells	0.000902	ATF3,CD44,FN1,ITGAV,TGM2	5
				Cell Death and Survival	apoptosis of tumor cells	0.000927	BAG1,CD44,HSPB8,ITGAV,MMP11	5
				Cell Death and Survival	clearance of cells	0.000941	CCL2,CD44,TGM2	3
				Cell Death and Survival	cell death of central nervous system cells	0.00105	BAG1,CRYAB,GLRX,JUNB,TGM2	5
				Cell Death and Survival	anoikis	0.00172	FN1,ITGAV,TGM2	3
				Cell Death and Survival	cytotoxicity of natural killer cells	0.00192	CCL2,CD44,FN1	3
				Cell Death and Survival	cell death of muscle cells	0.00206	ANKRD1,BAG1,CRYAB,HSPB8,PFKM	5
				Cell Death and Survival	apoptosis of melanoma cells	0.00225	HSPB8,ITGAV	2
				Cell Death and Survival	anoikis of dermal fibroblasts	0.00235	TGM2	1
				Cell Death and Survival	cell survival of neural precursor cells	0.00235	HSPB8	1
				Cell Death and Survival	cytotoxicity of squamous cell carcinoma cell lines	0.00235	FN1	1
				Cell Death and Survival	necrosis of vascular endothelial cells	0.00235	FGF1	1
				Cell Death and Survival	apoptosis of cancer cells	0.00235	CD44,HSPB8,ITGAV,MMP11	4
				Cell Death and Survival	cell death of kidney cells	0.00248	ATF3,CD44,CRYAB,FGF1,ITGAV	5
				Cell Death and Survival	cell death of immune cells	0.00262	ATF3,BAG1,CCL2,CD44,FN1,SERPINB2,TGM2	7
				Cell Death and Survival	apoptosis of colon cancer cell lines	0.00273	ATF3,CD44,ITGAV,TGM2	4
				Cell Death and Survival	neuronal cell death	0.00285	ATF3,BAG1,FGF1,FN1,GLRX,JUNB,TGM2	7
				Cell Death and Survival	cell death of embryonic cell lines	0.00341	CD44,CRYAB,FGF1,ITGAV	4
				Cell Death and Survival	apoptosis of B-lymphocyte derived cell lines	0.00344	BAG1,CD44,FN1	3
				Cell Death and Survival	cell viability of leukocytes	0.00437	CD44,FN1,SERPINB2,TGM2	4
				Cell Death and Survival	apoptosis of synovial cells	0.00458	CD44,FN1	2
				Cell Death and Survival	anoikis of squamous cell carcinoma cell lines	0.00469	FN1	1
				Cell Death and Survival	antiapoptosis of colon cancer cell lines	0.00469	CD44	1
				Cell Death and Survival	disintegration of secondary lens fiber cells	0.00469	CRYAB	1
				Cell Morphology	cell spreading of breast cancer cell lines	4.33e-06	CD151,FN1,PFN1	3
				Cell Morphology	reorganization of cytoskeleton	6.2e-06	CCL2,CD44,DPYSL2,FLNC,FN1,ITGAV	6
				Cell Morphology	cell spreading	7.89e-06	CD151,CD44,CRYAB,FLNC,FN1,ITGAV,PFN1	7
				Cell Morphology	extension of cellular protrusions	8.02e-06	ATF3,CCL2,CD44,DPYSL2,FN1,NCAM1	6
				Cell Morphology	elongation of cellular protrusions	3.87e-05	ATF3,CD44,DPYSL2,JUNB	4
				Cell Morphology	morphology of cells	4.12e-05	ANKRD1,ATF3,CCL2,CD151,CD44,CRYAB,DPYSL2,FGF1,FLNC,FN1,GLRX,JUNB,MYOM1,NCAM1,PDK4,PFKM,SEPP1	17
				Cell Morphology	extension of plasma membrane projections	5.16e-05	ATF3,CD44,DPYSL2,FN1,NCAM1	5
				Cell Morphology	polarization of neutrophils	0.000192	FN1,GLRX	2
				Cell Morphology	cell spreading of fibroblast cell lines	0.000233	CD151,FLNC,FN1	3
				Cell Morphology	elongation of neurites	0.000377	ATF3,DPYSL2,JUNB	3
				Cell Morphology	formation of lamellipodia	0.000522	CCL2,CD44,FGF1,FN1	4
				Cell Morphology	shape change of tumor cell lines	0.000522	CD151,DPYSL2,FN1,PFN1	4
				Cell Morphology	polarization of cells	0.000686	CCL2,DPYSL2,FN1,GLRX	4
				Cell Morphology	electrical resistance of endothelial cells	0.000717	CCL2,CD44	2
				Cell Morphology	shape change of leukocytes	0.000975	CCL2,CD44,FN1	3
				Cell Morphology	outgrowth of neurites	0.00101	BAG1,DPYSL2,FGF1,FN1,NCAM1,TGM2	6
				Cell Morphology	morphology of fibroblast cell lines	0.00101	ATF3,FN1,JUNB	3
				Cell Morphology	cell spreading of kidney cell lines	0.00121	FLNC,FN1	2
				Cell Morphology	cell spreading of endothelial cells	0.00132	CRYAB,FN1	2
				Cell Morphology	blebbing of neuroblastoma cell lines	0.00235	DPYSL2	1
				Cell Morphology	budding of clathrin-coated pits	0.00235	ANK1	1
				Cell Morphology	development of mossy fibers	0.00235	NCAM1	1
				Cell Morphology	extension of microvascular endothelial cells	0.00235	FN1	1
				Cell Morphology	formation of supernumerary axons	0.00235	DPYSL2	1
				Cell Morphology	polarity of islet cells	0.00235	NCAM1	1
				Cell Morphology	sprouting	0.00246	CCL2,DPYSL2,FN1,NCAM1,PFN1	5
				Cell Morphology	reorganization of actin cytoskeleton	0.00301	DPYSL2,FLNC,FN1	3
				Cell Morphology	size of cells	0.00362	CCL2,CD44,FGF1,FLNC,FN1	5
				Cell Morphology	abnormal morphology of skeletal muscle cells	0.00397	FLNC,PFKM	2
				Cell Morphology	polarity of cells	0.00417	ANK1,NCAM1	2
				Cell Morphology	cell spreading of eye cell lines	0.00469	FN1	1
				Cell Morphology	cell spreading of keratinocyte cancer cell lines	0.00469	FN1	1
				Cell Morphology	elongation of epithelial cells	0.00469	FGF1	1
				Cell Morphology	elongation of filament barbed ends	0.00469	PFN1	1
				Cell Morphology	modification of ovarian cancer cell lines	0.00469	TGM2	1
				Cell Morphology	morphogenesis of exocrine cells	0.00469	FGF1	1
				Cell Morphology	multinucleation of alveolar macrophages	0.00469	CD44	1
				Cell Signaling	deposition of Ca2+	0.0011	FN1,TGM2	2
				Cell-mediated Immune Response	T cell migration	0.000427	CCL2,CD44,DPYSL2,FN1,TGM2	5
				Cell-mediated Immune Response	transendothelial migration of T lymphocytes	0.000997	CD44,TGM2	2
				Cell-mediated Immune Response	adhesion of T lymphocytes	0.00135	CD151,CD44,FN1	3
				Cell-mediated Immune Response	cell movement of T lymphocytes	0.00232	CCL2,CD44,FN1,TGM2	4
				Cell-mediated Immune Response	adhesion of lymphokine activated killer cells	0.00235	CD44	1
				Cell-mediated Immune Response	chemoattraction of natural killer T lymphocytes	0.00235	CCL2	1
				Cell-mediated Immune Response	transendothelial migration of Th1 cells	0.00235	CD44	1
				Cell-mediated Immune Response	NK cell migration	0.00458	CCL2,CD44	2
				Cell-To-Cell Signaling and Interaction	adhesion of tumor cell lines	4.29e-07	CCL2,CD151,CD44,FN1,ITGAV,NCAM1,SERPINB2,TGM2	8
				Cell-To-Cell Signaling and Interaction	activation of muscle cells	1.48e-06	CCL2,CD44,CRYAB,TGM2	4
				Cell-To-Cell Signaling and Interaction	binding of endothelial cells	5.53e-06	CCL2,CD151,CD44,FGF1,FN1	5
				Cell-To-Cell Signaling and Interaction	activation of smooth muscle cells	6.63e-06	CCL2,CD44,TGM2	3
				Cell-To-Cell Signaling and Interaction	activation of antigen presenting cells	3.65e-05	ATF3,CCL2,CD44,FN1,HSPB8,TGM2	6
				Cell-To-Cell Signaling and Interaction	adhesion of leukemia cell lines	4.46e-05	CCL2,FN1,SERPINB2,TGM2	4
				Cell-To-Cell Signaling and Interaction	adhesion of beta islet cells	5.37e-05	FGF1,NCAM1	2
				Cell-To-Cell Signaling and Interaction	activation of macrophages	6.07e-05	ATF3,CCL2,CD44,FN1,TGM2	5
				Cell-To-Cell Signaling and Interaction	adhesion of endothelial cell lines	6.29e-05	CCL2,CD151,CD44	3
				Cell-To-Cell Signaling and Interaction	adhesion of cancer cells	0.00013	CCL2,CD44,FN1	3
				Cell-To-Cell Signaling and Interaction	adhesion of neuroglia	0.00015	FN1,ITGAV	2
				Cell-To-Cell Signaling and Interaction	adhesion of fibroblasts	0.00015	CD44,FN1,ITGAV	3
				Cell-To-Cell Signaling and Interaction	activation of phagocytes	0.000169	ATF3,CCL2,CD44,FN1,HSPB8,TGM2	6
				Cell-To-Cell Signaling and Interaction	adhesion of lymphocytes	0.000173	CCL2,CD151,CD44,FN1	4
				Cell-To-Cell Signaling and Interaction	activation of neuroglia	0.000229	CCL2,FGF1,FN1,ITGAV	4
				Cell-To-Cell Signaling and Interaction	adhesion of myeloma cell lines	0.00024	CD44,FN1	2
				Cell-To-Cell Signaling and Interaction	adhesion of endothelial cells	0.000378	CCL2,CD151,CD44,FN1	4
				Cell-To-Cell Signaling and Interaction	response of tumor cell lines	0.000378	CD44,FGF1,PFN1,TGM2	4
				Cell-To-Cell Signaling and Interaction	binding of cells	0.000383	CCL2,CD151,CD44,FGF1,FN1,ITGAV,TGM2	7
				Cell-To-Cell Signaling and Interaction	adhesion of bone marrow cell lines	0.000414	FN1,TGM2	2
				Cell-To-Cell Signaling and Interaction	phagocytosis of tumor cell lines	0.000415	CD44,PFN1,TGM2	3
				Cell-To-Cell Signaling and Interaction	activation of leukocytes	0.00052	ATF3,CCL2,CD44,FGF1,FN1,HSPB8,ITGAV,TGM2	8
				Cell-To-Cell Signaling and Interaction	phagocytosis of cells	0.000528	CD44,GLRX,ITGAV,PFN1,TGM2	5
				Cell-To-Cell Signaling and Interaction	phagocytosis by macrophage cancer cell lines	0.000555	CD44,PFN1	2
				Cell-To-Cell Signaling and Interaction	adhesion of connective tissue cells	0.000586	CCL2,CD44,FN1,ITGAV	4
				Cell-To-Cell Signaling and Interaction	electrical resistance of endothelial cells	0.000717	CCL2,CD44	2
				Cell-To-Cell Signaling and Interaction	adhesion of kidney cells	0.000975	CCL2,FN1,ITGAV	3
				Cell-To-Cell Signaling and Interaction	binding of endothelial cell lines	0.00121	CD44,ITGAV	2
				Cell-To-Cell Signaling and Interaction	recruitment of lymphocytes	0.00123	CCL2,CD44,FN1	3
				Cell-To-Cell Signaling and Interaction	immune response of phagocytes	0.00134	CCL2,CD44,FN1,TGM2	4
				Cell-To-Cell Signaling and Interaction	adhesion of T lymphocytes	0.00135	CD151,CD44,FN1	3
				Cell-To-Cell Signaling and Interaction	cell-cell adhesion	0.00137	CD151,CD44,FN1,NCAM1	4
				Cell-To-Cell Signaling and Interaction	recruitment of macrophages	0.00144	CCL2,CD44,CRYAB	3
				Cell-To-Cell Signaling and Interaction	response of myeloid cells	0.0015	CCL2,CD44,FN1,TGM2	4
				Cell-To-Cell Signaling and Interaction	activation of microglia	0.00158	CCL2,FN1,ITGAV	3
				Cell-To-Cell Signaling and Interaction	adhesion of hematopoietic cell lines	0.00182	FN1,TGM2	2
				Cell-To-Cell Signaling and Interaction	binding of monocytes	0.00182	CCL2,FGF1	2
				Cell-To-Cell Signaling and Interaction	activation of cells	0.00189	ATF3,CCL2,CD44,CRYAB,FGF1,FN1,HSPB8,ITGAV,TGM2	9
				Cell-To-Cell Signaling and Interaction	adherence of T lymphocytes	0.00235	FN1	1
				Cell-To-Cell Signaling and Interaction	adhesion of cell surface	0.00235	NCAM1	1
				Cell-To-Cell Signaling and Interaction	adhesion of hairy leukemia cells	0.00235	CD44	1
				Cell-To-Cell Signaling and Interaction	adhesion of lymphokine activated killer cells	0.00235	CD44	1
				Cell-To-Cell Signaling and Interaction	adhesion of neuroepithelial cells	0.00235	FN1	1
				Cell-To-Cell Signaling and Interaction	association of neuroepithelial cells	0.00235	ITGAV	1
				Cell-To-Cell Signaling and Interaction	binding of adipose cell lines	0.00235	FN1	1
				Cell-To-Cell Signaling and Interaction	chemoattraction of natural killer T lymphocytes	0.00235	CCL2	1
				Cell-To-Cell Signaling and Interaction	clustering of cell-cell contacts	0.00235	NCAM1	1
				Cell-To-Cell Signaling and Interaction	detachment of hematopoietic progenitor cells	0.00235	FN1	1
				Cell-To-Cell Signaling and Interaction	duration of focal adhesions	0.00235	CD151	1
				Cell-To-Cell Signaling and Interaction	dynamics of cell-matrix contacts	0.00235	FN1	1
				Cell-To-Cell Signaling and Interaction	induction of axons	0.00235	DPYSL2	1
				Cell-To-Cell Signaling and Interaction	interaction of vascular endothelial cells	0.00235	CD44	1
				Cell-To-Cell Signaling and Interaction	linkage of cells	0.00235	NCAM1	1
				Cell-To-Cell Signaling and Interaction	priming of adipose cell lines	0.00235	FGF1	1
				Cell-To-Cell Signaling and Interaction	adhesion of immune cells	0.00248	CCL2,CD151,CD44,FN1,TGM2	5
				Cell-To-Cell Signaling and Interaction	binding of connective tissue cells	0.00256	CD44,ITGAV	2
				Cell-To-Cell Signaling and Interaction	stimulation of tumor cell lines	0.00256	CCL2,NCAM1	2
				Cell-To-Cell Signaling and Interaction	adhesion of embryonic cell lines	0.00272	FN1,ITGAV	2
				Cell-To-Cell Signaling and Interaction	binding of mononuclear leukocytes	0.00281	CCL2,CD44,FGF1	3
				Cell-To-Cell Signaling and Interaction	binding of lymphoma cell lines	0.00288	CD44,FN1	2
				Cell-To-Cell Signaling and Interaction	binding of blood cells	0.00289	CCL2,CD44,FGF1,FN1	4
				Cell-To-Cell Signaling and Interaction	activation of T lymphocytes	0.003	CCL2,CD44,FGF1,FN1,ITGAV	5
				Cell-To-Cell Signaling and Interaction	fusion of cells	0.00352	CCL2,CD44,FLNC	3
				Cell-To-Cell Signaling and Interaction	adhesion of epithelial cell lines	0.00378	FN1,ITGAV	2
				Cell-To-Cell Signaling and Interaction	attachment of tumor cell lines	0.00378	CD44,FN1	2
				Cell-To-Cell Signaling and Interaction	formation of focal adhesions	0.00424	FN1,JUNB,TGM2	3
				Cell-To-Cell Signaling and Interaction	adhesion of lymphoma cell lines	0.00437	CCL2,FN1	2
				Cell-To-Cell Signaling and Interaction	attachment of cells	0.00459	CD44,FN1,TGM2	3
				Cell-To-Cell Signaling and Interaction	adhesion of phagocytes	0.00468	CCL2,CD44,FN1	3
				Cell-To-Cell Signaling and Interaction	activation of M1 macrophages	0.00469	ATF3	1
				Cell-To-Cell Signaling and Interaction	adhesion of monocyte-derived dendritic cells	0.00469	CD44	1
				Cell-To-Cell Signaling and Interaction	adhesion of radial glial cells	0.00469	ITGAV	1
				Cell-To-Cell Signaling and Interaction	adhesion of smooth muscle cell lines	0.00469	CD44	1
				Cell-To-Cell Signaling and Interaction	aggregation of monocyte-derived dendritic cells	0.00469	CD44	1
				Cell-To-Cell Signaling and Interaction	attachment of bone-marrow-derived monocyte/macrophage precursor cells	0.00469	FN1	1
				Cell-To-Cell Signaling and Interaction	attachment of hepatoma cell lines	0.00469	CD44	1
				Cell-To-Cell Signaling and Interaction	binding of mesothelial cells	0.00469	FN1	1
				Cell-To-Cell Signaling and Interaction	binding of neurites	0.00469	CD44	1
				Cell-To-Cell Signaling and Interaction	delay in formation of focal adhesions	0.00469	FN1	1
				Cell-To-Cell Signaling and Interaction	desensitization of monocytes	0.00469	CCL2	1
				Cell-To-Cell Signaling and Interaction	fibrogenesis of fibronectin matrix	0.00469	FN1	1
				Cell-To-Cell Signaling and Interaction	induction of focal adhesions	0.00469	FN1	1
				Cell-To-Cell Signaling and Interaction	maturation of focal adhesions	0.00469	FN1	1
				Cell-To-Cell Signaling and Interaction	penetration of monocytes	0.00469	CCL2	1
				Cell-To-Cell Signaling and Interaction	priming of adipoblasts	0.00469	FGF1	1
				Cellular Assembly and Organization	formation of filaments	8.24e-07	CCL2,CD44,CRYAB,DPYSL2,FGF1,FN1,JUNB,MYOM1,PFN1	9
				Cellular Assembly and Organization	formation of cytoskeleton	3.89e-06	CCL2,CD44,CRYAB,DPYSL2,FGF1,FN1,JUNB,PFN1	8
				Cellular Assembly and Organization	reorganization of cytoskeleton	6.2e-06	CCL2,CD44,DPYSL2,FLNC,FN1,ITGAV	6
				Cellular Assembly and Organization	extension of cellular protrusions	8.02e-06	ATF3,CCL2,CD44,DPYSL2,FN1,NCAM1	6
				Cellular Assembly and Organization	formation of actin stress fibers	2.26e-05	CCL2,CD44,FGF1,FN1,JUNB,PFN1	6
				Cellular Assembly and Organization	elongation of cellular protrusions	3.87e-05	ATF3,CD44,DPYSL2,JUNB	4
				Cellular Assembly and Organization	extension of plasma membrane projections	5.16e-05	ATF3,CD44,DPYSL2,FN1,NCAM1	5
				Cellular Assembly and Organization	organization of cytoskeleton	0.000156	ATF3,CCL2,CD44,CRYAB,DPYSL2,FGF1,FLNC,FN1,ITGAV,NCAM1,PFN1,TGM2	12
				Cellular Assembly and Organization	elongation of neurites	0.000377	ATF3,DPYSL2,JUNB	3
				Cellular Assembly and Organization	formation of lamellipodia	0.000522	CCL2,CD44,FGF1,FN1	4
				Cellular Assembly and Organization	outgrowth of neurites	0.00101	BAG1,DPYSL2,FGF1,FN1,NCAM1,TGM2	6
				Cellular Assembly and Organization	adhesion of cell surface	0.00235	NCAM1	1
				Cellular Assembly and Organization	budding of clathrin-coated pits	0.00235	ANK1	1
				Cellular Assembly and Organization	clustering of cell-cell contacts	0.00235	NCAM1	1
				Cellular Assembly and Organization	development of mossy fibers	0.00235	NCAM1	1
				Cellular Assembly and Organization	differentiation of proplatelets	0.00235	FN1	1
				Cellular Assembly and Organization	formation of supernumerary axons	0.00235	DPYSL2	1
				Cellular Assembly and Organization	induction of axons	0.00235	DPYSL2	1
				Cellular Assembly and Organization	quantity of postsynaptic density	0.00235	NCAM1	1
				Cellular Assembly and Organization	stabilization of sarcoplasmic reticulum	0.00235	ANK1	1
				Cellular Assembly and Organization	microtubule dynamics	0.00287	ATF3,CCL2,CD44,CRYAB,DPYSL2,FGF1,FN1,NCAM1,PFN1	9
				Cellular Assembly and Organization	reorganization of actin cytoskeleton	0.00301	DPYSL2,FLNC,FN1	3
				Cellular Assembly and Organization	formation of focal adhesions	0.00424	FN1,JUNB,TGM2	3
				Cellular Assembly and Organization	binding of membrane rafts	0.00469	NCAM1	1
				Cellular Assembly and Organization	binding of neurites	0.00469	CD44	1
				Cellular Assembly and Organization	delay in assembly of actin stress fibers	0.00469	FN1	1
				Cellular Assembly and Organization	delay in formation of focal adhesions	0.00469	FN1	1
				Cellular Assembly and Organization	delay in rearrangement of cytoskeleton	0.00469	FN1	1
				Cellular Assembly and Organization	destabilization of astral microtubules	0.00469	DPYSL2	1
				Cellular Assembly and Organization	elongation of filament barbed ends	0.00469	PFN1	1
				Cellular Assembly and Organization	fibrogenesis of fibronectin matrix	0.00469	FN1	1
				Cellular Assembly and Organization	outgrowth of growth cone	0.00469	FN1	1
				Cellular Compromise	adhesion of cancer cells	0.00013	CCL2,CD44,FN1	3
				Cellular Compromise	degranulation of cells	0.00024	ATF3,CCL2,JUNB,NCAM1,PRSS23	5
				Cellular Compromise	cytotoxicity of natural killer cells	0.00192	CCL2,CD44,FN1	3
				Cellular Compromise	acidification of breast cancer cell lines	0.00235	CD44	1
				Cellular Compromise	adhesion of hairy leukemia cells	0.00235	CD44	1
				Cellular Compromise	cytotoxicity of squamous cell carcinoma cell lines	0.00235	FN1	1
				Cellular Compromise	retraction of mesothelial cells	0.00235	CNN1	1
				Cellular Compromise	degeneration of muscle cells	0.00256	ATF3,PFKM	2
				Cellular Compromise	degranulation of mast cells	0.00391	ATF3,CCL2,JUNB	3
				Cellular Compromise	destabilization of astral microtubules	0.00469	DPYSL2	1
				Cellular Compromise	multinucleation of alveolar macrophages	0.00469	CD44	1
				Cellular Development	proliferation of ovarian cancer cell lines	8.86e-06	ATF3,CD44,FN1,ITGAV,TGM2	5
				Cellular Development	metastasis of tumor cell lines	1.08e-05	ATF3,CCL2,CD151,CNN1,FN1	5
				Cellular Development	proliferation of breast cancer cell lines	1.26e-05	BAG1,CCL2,CD151,CD44,FGF1,FN1,HSPB8,PFN1	8
				Cellular Development	proliferation of tumor cell lines	8.95e-05	ATF3,BAG1,CCL2,CD151,CD44,CNN1,FGF1,FN1,HSPB8,ITGAV,JUNB,PFN1,SERPINB2,TGM2	14
				Cellular Development	proliferation of leukocyte cell lines	0.00016	BAG1,CD44,FGF1,FN1,MMP11	5
				Cellular Development	proliferation of B-lymphocyte derived cell lines	0.000197	BAG1,CD44,FGF1,MMP11	4
				Cellular Development	proliferation of tumor cells	0.000216	ATF3,BAG1,CCL2,CD151,CD44,FGF1,NCAM1,SERPINB2,TGM2	9
				Cellular Development	differentiation of adipose cell lines	0.000293	FGF1,FN1	2
				Cellular Development	proliferation of osteoclast precursor cells	0.000414	ITGAV,JUNB	2
				Cellular Development	metastasis of lung cancer cell lines	0.000634	CCL2,FN1	2
				Cellular Development	differentiation of neurons	0.000637	BAG1,DPYSL2,FGF1,FN1,NCAM1,NREP	6
				Cellular Development	proliferation of fibroblast cell lines	0.00101	FGF1,FN1,HSPB8,JUNB,NREP,TGM2	6
				Cellular Development	angiogenesis of endothelial cells	0.00121	CD151,FN1	2
				Cellular Development	metastasis of carcinoma cell lines	0.00121	CCL2,FN1	2
				Cellular Development	differentiation of cells	0.00128	ATF3,BAG1,CCL2,CD44,DPYSL2,FGF1,FLNC,FN1,JUNB,NCAM1,NREP,PDK4,SERPINB2,TGM2	14
				Cellular Development	metastasis of melanoma cell lines	0.00196	CNN1,FN1	2
				Cellular Development	endothelial cell development	0.00215	CCL2,CD151,CD44,FGF1,FN1	5
				Cellular Development	proliferation of fibroblasts	0.00233	ATF3,CCL2,CD44,FGF1,FN1	5
				Cellular Development	development of effector dendritic cells	0.00235	FN1	1
				Cellular Development	development of mossy fibers	0.00235	NCAM1	1
				Cellular Development	differentiation of proplatelets	0.00235	FN1	1
				Cellular Development	epithelial-mesenchymal transition of bladder cancer cell lines	0.00235	FGF1	1
				Cellular Development	formation of smooth muscle cells	0.00235	TGM2	1
				Cellular Development	formation of supernumerary axons	0.00235	DPYSL2	1
				Cellular Development	metastasis of osteosarcoma	0.00235	CD44	1
				Cellular Development	myelopoiesis of long-term bone marrow culture cells	0.00235	CD44	1
				Cellular Development	proliferation of muscle cells	0.00293	CCL2,FGF1,FN1,JUNB,TGM2	5
				Cellular Development	differentiation of endothelial cells	0.00294	CCL2,CD44,FN1	3
				Cellular Development	proliferation of myoblasts	0.00305	FN1,JUNB	2
				Cellular Development	proliferation of breast cell lines	0.00329	CD151,HSPB8,PDK4	3
				Cellular Development	proliferation of mammary epithelial cells	0.00378	FN1,TGM2	2
				Cellular Development	differentiation of connective tissue cells	0.00396	ATF3,CCL2,FGF1,FN1,JUNB,PDK4	6
				Cellular Development	metastasis of breast cancer cell lines	0.00417	CCL2,CD151	2
				Cellular Development	lymphopoiesis of long-term bone marrow culture cells	0.00469	CD44	1
				Cellular Development	metastasis of skin cancer cell lines	0.00469	CD151	1
				Cellular Development	morphogenesis of exocrine cells	0.00469	FGF1	1
				Cellular Function and Maintenance	reorganization of cytoskeleton	6.2e-06	CCL2,CD44,DPYSL2,FLNC,FN1,ITGAV	6
				Cellular Function and Maintenance	extension of cellular protrusions	8.02e-06	ATF3,CCL2,CD44,DPYSL2,FN1,NCAM1	6
				Cellular Function and Maintenance	formation of actin stress fibers	2.26e-05	CCL2,CD44,FGF1,FN1,JUNB,PFN1	6
				Cellular Function and Maintenance	extension of plasma membrane projections	5.16e-05	ATF3,CD44,DPYSL2,FN1,NCAM1	5
				Cellular Function and Maintenance	organization of cytoskeleton	0.000156	ATF3,CCL2,CD44,CRYAB,DPYSL2,FGF1,FLNC,FN1,ITGAV,NCAM1,PFN1,TGM2	12
				Cellular Function and Maintenance	phagocytosis of tumor cell lines	0.000415	CD44,PFN1,TGM2	3
				Cellular Function and Maintenance	formation of lamellipodia	0.000522	CCL2,CD44,FGF1,FN1	4
				Cellular Function and Maintenance	phagocytosis of cells	0.000528	CD44,GLRX,ITGAV,PFN1,TGM2	5
				Cellular Function and Maintenance	phagocytosis by macrophage cancer cell lines	0.000555	CD44,PFN1	2
				Cellular Function and Maintenance	engulfment of cells	0.000659	CD44,FN1,GLRX,ITGAV,PFN1,TGM2	6
				Cellular Function and Maintenance	retention of cells	0.000717	CD151,FN1	2
				Cellular Function and Maintenance	clearance of cells	0.000941	CCL2,CD44,TGM2	3
				Cellular Function and Maintenance	budding of clathrin-coated pits	0.00235	ANK1	1
				Cellular Function and Maintenance	development of mossy fibers	0.00235	NCAM1	1
				Cellular Function and Maintenance	formation of supernumerary axons	0.00235	DPYSL2	1
				Cellular Function and Maintenance	retention of breast cancer cell lines	0.00235	CD151	1
				Cellular Function and Maintenance	cellular homeostasis	0.00255	CCL2,CD151,CRYAB,FGF1,FN1,HSPB8,ITGAV,JUNB,PDK4,PFKM,TGM2	11
				Cellular Function and Maintenance	formation of endothelial cells	0.00256	CCL2,FN1	2
				Cellular Function and Maintenance	function of vascular endothelial cells	0.00272	CD151,CD44	2
				Cellular Function and Maintenance	microtubule dynamics	0.00287	ATF3,CCL2,CD44,CRYAB,DPYSL2,FGF1,FN1,NCAM1,PFN1	9
				Cellular Function and Maintenance	reorganization of actin cytoskeleton	0.00301	DPYSL2,FLNC,FN1	3
				Cellular Function and Maintenance	formation of focal adhesions	0.00424	FN1,JUNB,TGM2	3
				Cellular Function and Maintenance	delay in assembly of actin stress fibers	0.00469	FN1	1
				Cellular Function and Maintenance	delay in formation of focal adhesions	0.00469	FN1	1
				Cellular Function and Maintenance	destabilization of astral microtubules	0.00469	DPYSL2	1
				Cellular Function and Maintenance	fibrogenesis of fibronectin matrix	0.00469	FN1	1
				Cellular Function and Maintenance	localization of alpha islet cells	0.00469	NCAM1	1
				Cellular Function and Maintenance	localization of monocytes	0.00469	CD44	1
				Cellular Growth and Proliferation	proliferation of ovarian cancer cell lines	8.86e-06	ATF3,CD44,FN1,ITGAV,TGM2	5
				Cellular Growth and Proliferation	proliferation of fibroblast-like synoviocytes	9.64e-06	CCL2,CD44,FN1	3
				Cellular Growth and Proliferation	metastasis of tumor cell lines	1.08e-05	ATF3,CCL2,CD151,CNN1,FN1	5
				Cellular Growth and Proliferation	proliferation of breast cancer cell lines	1.26e-05	BAG1,CCL2,CD151,CD44,FGF1,FN1,HSPB8,PFN1	8
				Cellular Growth and Proliferation	proliferation of cells	2.97e-05	ATF3,BAG1,CCL2,CD151,CD44,CNN1,CRYAB,FADS3,FGF1,FN1,GLRX,HSPB8,ITGAV,JUNB,MCFD2,MMP11,NCAM1,NREP,PDK4,PFKM,PFN1,PLA2G16,SERPINB2,TGM2	24
				Cellular Growth and Proliferation	proliferation of tumor cell lines	8.95e-05	ATF3,BAG1,CCL2,CD151,CD44,CNN1,FGF1,FN1,HSPB8,ITGAV,JUNB,PFN1,SERPINB2,TGM2	14
				Cellular Growth and Proliferation	proliferation of leukocyte cell lines	0.00016	BAG1,CD44,FGF1,FN1,MMP11	5
				Cellular Growth and Proliferation	proliferation of B-lymphocyte derived cell lines	0.000197	BAG1,CD44,FGF1,MMP11	4
				Cellular Growth and Proliferation	proliferation of tumor cells	0.000216	ATF3,BAG1,CCL2,CD151,CD44,FGF1,NCAM1,SERPINB2,TGM2	9
				Cellular Growth and Proliferation	colony formation of cells	0.000341	ANKRD1,ATF3,BAG1,CCL2,CD44,JUNB,PLA2G16	7
				Cellular Growth and Proliferation	proliferation of osteoclast precursor cells	0.000414	ITGAV,JUNB	2
				Cellular Growth and Proliferation	colony formation of tumor cell lines	0.000511	ANKRD1,ATF3,CCL2,CD44,PLA2G16	5
				Cellular Growth and Proliferation	metastasis of lung cancer cell lines	0.000634	CCL2,FN1	2
				Cellular Growth and Proliferation	colony formation of ovarian cancer cell lines	0.000717	ATF3,PLA2G16	2
				Cellular Growth and Proliferation	proliferation of bone cell	0.000975	FN1,ITGAV,JUNB	3
				Cellular Growth and Proliferation	proliferation of fibroblast cell lines	0.00101	FGF1,FN1,HSPB8,JUNB,NREP,TGM2	6
				Cellular Growth and Proliferation	metastasis of carcinoma cell lines	0.00121	CCL2,FN1	2
				Cellular Growth and Proliferation	proliferation of connective tissue cells	0.00136	ATF3,CCL2,CD44,FGF1,FN1,ITGAV,JUNB	7
				Cellular Growth and Proliferation	colony formation of fibroblasts	0.00169	ATF3,JUNB	2
				Cellular Growth and Proliferation	metastasis of melanoma cell lines	0.00196	CNN1,FN1	2
				Cellular Growth and Proliferation	proliferation of fibroblasts	0.00233	ATF3,CCL2,CD44,FGF1,FN1	5
				Cellular Growth and Proliferation	arrest in growth of chondrocyte cell lines	0.00235	FGF1	1
				Cellular Growth and Proliferation	formation of smooth muscle cells	0.00235	TGM2	1
				Cellular Growth and Proliferation	generation of tumor-associated macrophages	0.00235	CCL2	1
				Cellular Growth and Proliferation	metastasis of embryonic stem cell lines	0.00235	CD44	1
				Cellular Growth and Proliferation	metastasis of osteosarcoma	0.00235	CD44	1
				Cellular Growth and Proliferation	formation of endothelial cells	0.00256	CCL2,FN1	2
				Cellular Growth and Proliferation	stimulation of tumor cell lines	0.00256	CCL2,NCAM1	2
				Cellular Growth and Proliferation	proliferation of lymphatic system cells	0.00273	CCL2,CD44,FGF1,JUNB	4
				Cellular Growth and Proliferation	proliferation of muscle cells	0.00293	CCL2,FGF1,FN1,JUNB,TGM2	5
				Cellular Growth and Proliferation	proliferation of myoblasts	0.00305	FN1,JUNB	2
				Cellular Growth and Proliferation	proliferation of breast cell lines	0.00329	CD151,HSPB8,PDK4	3
				Cellular Growth and Proliferation	proliferation of mammary epithelial cells	0.00378	FN1,TGM2	2
				Cellular Growth and Proliferation	metastasis of breast cancer cell lines	0.00417	CCL2,CD151	2
				Cellular Growth and Proliferation	proliferation of epithelial cells	0.00449	CRYAB,FGF1,FN1,JUNB,TGM2	5
				Cellular Growth and Proliferation	cytostasis of chondrocytes	0.00469	FGF1	1
				Cellular Growth and Proliferation	metastasis of skin cancer cell lines	0.00469	CD151	1
				Cellular Growth and Proliferation	pluripotency of neural stem cells	0.00469	MCFD2	1
				Cellular Movement	transmigration of tumor cell lines	4.48e-07	BAG1,CCL2,CD151,CD44	4
				Cellular Movement	migration of leukemia cell lines	6.59e-07	CCL2,CD44,DPYSL2,FN1,TGM2	5
				Cellular Movement	transmigration of mononuclear leukocytes	8.68e-07	CCL2,CD44,FN1,ITGAV,TGM2	5
				Cellular Movement	migration of tumor cell lines	1.15e-06	BAG1,CCL2,CD151,CD44,DPYSL2,FGF1,FLNC,FN1,ITGAV,NREP,TGM2	11
				Cellular Movement	cell movement of tumor cell lines	1.46e-06	BAG1,CCL2,CD151,CD44,CNN1,DPYSL2,FGF1,FLNC,FN1,ITGAV,NREP,TGM2	12
				Cellular Movement	migration of cells	2.35e-06	ATF3,BAG1,CCL2,CD151,CD44,CRYAB,DPYSL2,FGF1,FLNC,FN1,GLRX,ITGAV,MMP11,NCAM1,NREP,PFN1,SERPINB2,TGM2	18
				Cellular Movement	cell movement	2.4e-06	ATF3,BAG1,CCL2,CD151,CD44,CNN1,CRYAB,DPYSL2,FGF1,FLNC,FN1,GLRX,ITGAV,MMP11,NCAM1,NREP,PFN1,SERPINB2,TGM2	19
				Cellular Movement	migration of skin cancer cell lines	4.33e-06	CD151,CD44,FN1	3
				Cellular Movement	transendothelial migration of monocytes	1.34e-05	CCL2,FN1,ITGAV	3
				Cellular Movement	transendothelial migration of tumor cell lines	1.34e-05	CCL2,CD151,CD44	3
				Cellular Movement	migration of neuroglia	1.94e-05	CCL2,FN1,ITGAV,NCAM1	4
				Cellular Movement	migration of Schwann cells	2.37e-05	FN1,ITGAV,NCAM1	3
				Cellular Movement	migration of pericytes	2.37e-05	CCL2,CD44,FN1	3
				Cellular Movement	emigration of phagocytes	2.68e-05	CCL2,CD44,ITGAV	3
				Cellular Movement	transendothelial migration of lymphocytes	3.03e-05	CD44,FN1,TGM2	3
				Cellular Movement	scattering of cells	3.17e-05	CD151,CD44,FGF1,FN1	4
				Cellular Movement	migration of myeloid cells	4.49e-05	CCL2,CD44,FN1,ITGAV,TGM2	5
				Cellular Movement	migration of mononuclear leukocytes	4.81e-05	CCL2,CD151,CD44,DPYSL2,FN1,ITGAV,TGM2	7
				Cellular Movement	cell movement of breast cancer cell lines	5.14e-05	CCL2,CD151,FGF1,FN1,ITGAV,TGM2	6
				Cellular Movement	emigration of Langerhans cells	5.37e-05	CD44,ITGAV	2
				Cellular Movement	cell movement of myeloid cells	0.000106	CCL2,CD151,CD44,CRYAB,FN1,ITGAV,PFN1,TGM2	8
				Cellular Movement	migration of endothelial cells	0.000169	CCL2,CD151,CRYAB,FGF1,FN1,ITGAV	6
				Cellular Movement	leukocyte migration	0.00018	CCL2,CD151,CD44,CRYAB,DPYSL2,FGF1,FN1,ITGAV,PFN1,TGM2	10
				Cellular Movement	migration of breast cancer cell lines	0.00024	CCL2,FGF1,FN1,ITGAV,TGM2	5
				Cellular Movement	migration of tumor cells	0.000254	CCL2,CD151,CD44,FN1,SERPINB2	5
				Cellular Movement	Lymphocyte migration	0.000255	CCL2,CD151,CD44,DPYSL2,FN1,TGM2	6
				Cellular Movement	cell movement of squamous cell carcinoma cell lines	0.000292	CD44,FN1,ITGAV	3
				Cellular Movement	cell movement of leukocytes	0.000301	CCL2,CD151,CD44,CRYAB,DPYSL2,FN1,ITGAV,PFN1,TGM2	9
				Cellular Movement	chemotaxis of tumor cell lines	0.00034	CCL2,CD151,FN1,ITGAV	4
				Cellular Movement	homing of bone marrow cells	0.000351	CCL2,CD44	2
				Cellular Movement	T cell migration	0.000427	CCL2,CD44,DPYSL2,FN1,TGM2	5
				Cellular Movement	migration of cervical cancer cell lines	0.000436	CD151,FN1,TGM2	3
				Cellular Movement	cell movement of granulocytes	0.000473	CCL2,CD151,CD44,CRYAB,FN1,TGM2	6
				Cellular Movement	dispersion of cells	0.000482	CD44,FGF1	2
				Cellular Movement	chemotaxis of cells	0.000493	CCL2,CD151,CD44,FN1,GLRX,ITGAV,PFN1	7
				Cellular Movement	cell movement of osteoclasts	0.000634	CCL2,CD44	2
				Cellular Movement	transendothelial migration of T lymphocytes	0.000997	CD44,TGM2	2
				Cellular Movement	migration of connective tissue cells	0.00102	CCL2,CD44,FGF1,FN1	4
				Cellular Movement	cell movement of lymphatic system cells	0.00104	CCL2,CD44,FGF1	3
				Cellular Movement	cell movement of fibroblasts	0.0011	CCL2,CD44,FGF1,FN1	4
				Cellular Movement	invasion of tumor cell lines	0.00113	ATF3,CCL2,CD151,CD44,FN1,ITGAV,JUNB	7
				Cellular Movement	cell movement of leukocyte cell lines	0.00119	CCL2,CD44,FN1	3
				Cellular Movement	migration of hepatic stellate cells	0.00121	CCL2,CD44	2
				Cellular Movement	recruitment of lymphocytes	0.00123	CCL2,CD44,FN1	3
				Cellular Movement	adhesion of T lymphocytes	0.00135	CD151,CD44,FN1	3
				Cellular Movement	migration of cancer cells	0.00137	CCL2,CD151,CD44,FN1	4
				Cellular Movement	recruitment of macrophages	0.00144	CCL2,CD44,CRYAB	3
				Cellular Movement	cell movement of sarcoma cells	0.00156	CCL2,CD44	2
				Cellular Movement	scattering of tumor cell lines	0.00196	CD151,FGF1	2
				Cellular Movement	migration of vascular smooth muscle cells	0.00197	ATF3,CCL2,FN1	3
				Cellular Movement	migration of pancreatic cancer cell lines	0.0021	CD44,FN1	2
				Cellular Movement	cell rolling of phagocytes	0.00225	CCL2,CD44	2
				Cellular Movement	extravasation of myeloid cells	0.00225	CCL2,CD44	2
				Cellular Movement	cell movement of T lymphocytes	0.00232	CCL2,CD44,FN1,TGM2	4
				Cellular Movement	adhesion of lymphokine activated killer cells	0.00235	CD44	1
				Cellular Movement	chemoattraction of natural killer T lymphocytes	0.00235	CCL2	1
				Cellular Movement	chemotaxis of mast precursor cells	0.00235	CCL2	1
				Cellular Movement	chemotaxis of stellate cells	0.00235	CCL2	1
				Cellular Movement	delay in withdrawal of neurons	0.00235	NCAM1	1
				Cellular Movement	dispersion of bladder cancer cell lines	0.00235	FGF1	1
				Cellular Movement	haptotaxis of breast cancer cell lines	0.00235	FN1	1
				Cellular Movement	invasion of endometriotic stromal cells	0.00235	CCL2	1
				Cellular Movement	trafficking of monocytes	0.00235	CCL2	1
				Cellular Movement	transendothelial migration of Th1 cells	0.00235	CD44	1
				Cellular Movement	transmigration of stomach cancer cell lines	0.00235	BAG1	1
				Cellular Movement	migration of fibrosarcoma cell lines	0.00256	FLNC,FN1	2
				Cellular Movement	trafficking of mononuclear leukocytes	0.00256	CCL2,CD44	2
				Cellular Movement	cell movement of embryonic cells	0.00274	FN1,ITGAV,PFN1	3
				Cellular Movement	migration of dendritic cells	0.00274	CCL2,CD44,ITGAV	3
				Cellular Movement	cell movement of brain cancer cell lines	0.00337	FN1,ITGAV,NREP	3
				Cellular Movement	invasion of ovarian cancer cell lines	0.00341	ATF3,CD44	2
				Cellular Movement	homing of leukocytes	0.00341	CCL2,CD151,CD44,FN1,PFN1	5
				Cellular Movement	migration of leukocyte cell lines	0.00378	CCL2,CD44	2
				Cellular Movement	infiltration of leukocytes	0.0039	CCL2,CD44,CRYAB,FN1,TGM2	5
				Cellular Movement	cell movement of phagocytes	0.00421	CCL2,CD151,CD44,FN1,ITGAV,PFN1	6
				Cellular Movement	NK cell migration	0.00458	CCL2,CD44	2
				Cellular Movement	cytokinesis of cardiomyocytes	0.00469	FGF1	1
				Cellular Movement	elongation of filament barbed ends	0.00469	PFN1	1
				Cellular Movement	haptotaxis of prostate cancer cell lines	0.00469	FN1	1
				Cellular Movement	invasion of peripheral blood monocytes	0.00469	CCL2	1
				Cellular Movement	localization of alpha islet cells	0.00469	NCAM1	1
				Cellular Movement	localization of monocytes	0.00469	CD44	1
				Cellular Movement	migration of fibrocytes	0.00469	CCL2	1
				Connective Tissue Development and Function	proliferation of fibroblast-like synoviocytes	9.64e-06	CCL2,CD44,FN1	3
				Connective Tissue Development and Function	adhesion of fibroblasts	0.00015	CD44,FN1,ITGAV	3
				Connective Tissue Development and Function	quantity of osteoclasts	0.000179	CCL2,CD44,JUNB,PDK4	4
				Connective Tissue Development and Function	cell spreading of fibroblast cell lines	0.000233	CD151,FLNC,FN1	3
				Connective Tissue Development and Function	differentiation of adipose cell lines	0.000293	FGF1,FN1	2
				Connective Tissue Development and Function	quantity of connective tissue cells	0.000317	CCL2,CD44,FN1,JUNB,PDK4	5
				Connective Tissue Development and Function	proliferation of osteoclast precursor cells	0.000414	ITGAV,JUNB	2
				Connective Tissue Development and Function	cell movement of osteoclasts	0.000634	CCL2,CD44	2
				Connective Tissue Development and Function	proliferation of fibroblast cell lines	0.00101	FGF1,FN1,HSPB8,JUNB,NREP,TGM2	6
				Connective Tissue Development and Function	morphology of fibroblast cell lines	0.00101	ATF3,FN1,JUNB	3
				Connective Tissue Development and Function	cell movement of fibroblasts	0.0011	CCL2,CD44,FGF1,FN1	4
				Connective Tissue Development and Function	migration of hepatic stellate cells	0.00121	CCL2,CD44	2
				Connective Tissue Development and Function	colony formation of fibroblasts	0.00169	ATF3,JUNB	2
				Connective Tissue Development and Function	quantity of fibroblasts	0.00196	FN1,JUNB	2
				Connective Tissue Development and Function	proliferation of fibroblasts	0.00233	ATF3,CCL2,CD44,FGF1,FN1	5
				Connective Tissue Development and Function	binding of adipose cell lines	0.00235	FN1	1
				Connective Tissue Development and Function	cytostasis of chondrocytes	0.00469	FGF1	1
				Connective Tissue Development and Function	delay in G2/M phase transition of fibroblasts	0.00469	JUNB	1
				Connective Tissue Development and Function	migration of fibrocytes	0.00469	CCL2	1
				Connective Tissue Development and Function	priming of adipoblasts	0.00469	FGF1	1
				Connective Tissue Disorders	Snyder-Robinson type syndromic X-linked mental retardation	0.00235	SMS	1
				Connective Tissue Disorders	metastasis of osteosarcoma	0.00235	CD44	1
				Connective Tissue Disorders	nephropathy with pretibal epidermolysis bullosa and deafness	0.00235	CD151	1
				Connective Tissue Disorders	initiation of arthritis	0.00469	CCL2	1
				Dermatological Diseases and Conditions	psoriasis	0.000223	CCL2,CFD,CNN1,FN1,JUNB,OLFM1,PLA2G16,SERPINB2	8
				Dermatological Diseases and Conditions	lichen planus	0.00172	CCL2,CFD,PFN1	3
				Dermatological Diseases and Conditions	nephropathy with pretibal epidermolysis bullosa and deafness	0.00235	CD151	1
				Dermatological Diseases and Conditions	papilloma	0.00322	CFD,GLRX,SERPINB2	3
				Developmental Disorder	hypertrophy of heart	4.13e-05	ANKRD1,ATF3,CRYAB,HSPB8,PFKM,PFN1	6
				Developmental Disorder	Hypertrophy	0.000307	ANKRD1,ATF3,CRYAB,HSPB8,MYOM1,PFKM,PFN1	7
				Developmental Disorder	hypertrophy of heart cells	0.000522	ATF3,CRYAB,HSPB8,MYOM1	4
				Developmental Disorder	congenital myopathy	0.00112	CRYAB,FLNC,PFKM	3
				Developmental Disorder	Snyder-Robinson type syndromic X-linked mental retardation	0.00235	SMS	1
				Developmental Disorder	alpha-b crystallinopathy	0.00235	CRYAB	1
				Developmental Disorder	complement factor D deficiency	0.00235	CFD	1
				Developmental Disorder	distal myopathy type 4	0.00235	FLNC	1
				Developmental Disorder	glycogen storage disease type VII	0.00235	PFKM	1
				Developmental Disorder	nephropathy with pretibal epidermolysis bullosa and deafness	0.00235	CD151	1
				Developmental Disorder	posterior polar cataract type 2	0.00235	CRYAB	1
				Developmental Disorder	centronuclear myopathy	0.00272	FLNC,PFKM	2
				Developmental Disorder	hypertrophy of cardiomyocytes	0.00359	ATF3,CRYAB,HSPB8	3
				Developmental Disorder	congenital obstructive nephropathy	0.00469	CCL2	1
				Digestive System Development and Function	development of endocrine region of pancreas	0.00272	ATF3,FGF1	2
				DNA Replication, Recombination, and Repair	hydrolysis of ATP	0.000183	BAG1,ENTPD6,TGM2	3
				DNA Replication, Recombination, and Repair	hydrolysis of nucleotide	0.000258	BAG1,ENTPD6,IPO5,TGM2	4
				Drug Metabolism	linkage of glutathione	0.00235	GLRX	1
				Embryonic Development	delay in formation of neural fold	0.00235	NCAM1	1
				Embryonic Development	formation of smooth muscle cells	0.00235	TGM2	1
				Embryonic Development	myelopoiesis of long-term bone marrow culture cells	0.00235	CD44	1
				Embryonic Development	development of anlage	0.00256	CD44,FN1	2
				Embryonic Development	adhesion of embryonic cell lines	0.00272	FN1,ITGAV	2
				Embryonic Development	development of endocrine region of pancreas	0.00272	ATF3,FGF1	2
				Embryonic Development	cell movement of embryonic cells	0.00274	FN1,ITGAV,PFN1	3
				Embryonic Development	cell death of embryonic cell lines	0.00341	CD44,CRYAB,FGF1,ITGAV	4
				Embryonic Development	development of muscle	0.00351	ANKRD1,CRYAB,FLNC,FN1,TGM2	5
				Embryonic Development	proliferation of mammary epithelial cells	0.00378	FN1,TGM2	2
				Embryonic Development	lymphopoiesis of long-term bone marrow culture cells	0.00469	CD44	1
				Endocrine System Development and Function	adhesion of beta islet cells	5.37e-05	FGF1,NCAM1	2
				Endocrine System Development and Function	polarity of islet cells	0.00235	NCAM1	1
				Endocrine System Development and Function	development of endocrine region of pancreas	0.00272	ATF3,FGF1	2
				Endocrine System Development and Function	localization of alpha islet cells	0.00469	NCAM1	1
				Endocrine System Disorders	ovarian cancer	0.000313	CCL2,FGF1,FN1,JUNB,NCAM1,PDK4,TGM2	7
				Endocrine System Disorders	ovarian serous surface papillary carcinoma	0.00469	PDK4	1
				Energy Production	hydrolysis of ATP	0.000183	BAG1,ENTPD6,TGM2	3
				Energy Production	oxidation of ascorbic acid	0.00235	CRYAB	1
				Free Radical Scavenging	reduction of 1-palmitoyl-2-linoleoyl phosphatidylcholine hydroperoxide	0.00235	SEPP1	1
				Free Radical Scavenging	metabolism of reactive oxygen species	0.0024	CD44,CRYAB,FN1,PRSS23,SEPP1,TGM2	6
				Free Radical Scavenging	production of superoxide	0.00308	FN1,PRSS23,TGM2	3
				Gastrointestinal Disease	oral cancer	1.3e-06	BAG1,CNN1,CRYAB,FGF1,FN1,MMP11,TGM2	7
				Gastrointestinal Disease	salivary duct carcinoma	3.81e-05	BAG1,FN1,MMP11	3
				Gastrointestinal Disease	metastatic colorectal cancer	9.78e-05	CCL2,DPYSL2,FGF1,GLRX,PDLIM3	5
				Gastrointestinal Disease	oral squamous cell carcinoma	0.000848	CNN1,FGF1,FN1,TGM2	4
				Gastrointestinal Disease	cecum adenocarcinoma	0.00235	PDK4	1
				Gastrointestinal Disease	cystic fibrosis-associated liver disease	0.00235	CCL2	1
				Gastrointestinal Disease	rectosigmoid adenocarcinoma	0.00235	PDK4	1
				Gastrointestinal Disease	digestive organ tumor	0.00365	ANK1,ATF3,BAG1,CCL2,CD44,CRYAB,DPYSL2,FGF1,FLNC,FN1,GLRX,IPO5,ITGAV,MMP11,MYOM1,NCAM1,PDK4,PDLIM3,PFN1,PRSS23,XIRP2	21
				Gastrointestinal Disease	cirrhosis of liver	0.00433	CCL2,FGF1,FN1	3
				Glomerular Injury	glomerulopathy with fibronectin deposits type 2	0.00235	FN1	1
				Glomerular Injury	fibrosis of kidney	0.0152	CCL2,CD151	2
				Glomerular Injury	formation of glomerular crescent	0.0482	CD151	1
				Glomerular Injury	interstitial fibrosis of kidney	0.111	CD151	1
				Hair and Skin Development and Function	adhesion of epithelial cell lines	0.00378	FN1,ITGAV	2
				Heart Failure	onset of heart failure	0.00469	CRYAB	1
				Hematological Disease	combined deficiency of factor V and factor VIII type 2	0.00235	MCFD2	1
				Hematological System Development and Function	transmigration of mononuclear leukocytes	8.68e-07	CCL2,CD44,FN1,ITGAV,TGM2	5
				Hematological System Development and Function	transendothelial migration of monocytes	1.34e-05	CCL2,FN1,ITGAV	3
				Hematological System Development and Function	accumulation of macrophages	2.17e-05	CCL2,CD44,FGF1,PFN1	4
				Hematological System Development and Function	emigration of phagocytes	2.68e-05	CCL2,CD44,ITGAV	3
				Hematological System Development and Function	transendothelial migration of lymphocytes	3.03e-05	CD44,FN1,TGM2	3
				Hematological System Development and Function	activation of antigen presenting cells	3.65e-05	ATF3,CCL2,CD44,FN1,HSPB8,TGM2	6
				Hematological System Development and Function	migration of myeloid cells	4.49e-05	CCL2,CD44,FN1,ITGAV,TGM2	5
				Hematological System Development and Function	migration of mononuclear leukocytes	4.81e-05	CCL2,CD151,CD44,DPYSL2,FN1,ITGAV,TGM2	7
				Hematological System Development and Function	emigration of Langerhans cells	5.37e-05	CD44,ITGAV	2
				Hematological System Development and Function	accumulation of myeloid cells	5.45e-05	CCL2,CD44,CRYAB,FGF1,PFN1	5
				Hematological System Development and Function	activation of macrophages	6.07e-05	ATF3,CCL2,CD44,FN1,TGM2	5
				Hematological System Development and Function	cell movement of myeloid cells	0.000106	CCL2,CD151,CD44,CRYAB,FN1,ITGAV,PFN1,TGM2	8
				Hematological System Development and Function	proliferation of leukocyte cell lines	0.00016	BAG1,CD44,FGF1,FN1,MMP11	5
				Hematological System Development and Function	activation of phagocytes	0.000169	ATF3,CCL2,CD44,FN1,HSPB8,TGM2	6
				Hematological System Development and Function	adhesion of lymphocytes	0.000173	CCL2,CD151,CD44,FN1	4
				Hematological System Development and Function	polarization of neutrophils	0.000192	FN1,GLRX	2
				Hematological System Development and Function	proliferation of B-lymphocyte derived cell lines	0.000197	BAG1,CD44,FGF1,MMP11	4
				Hematological System Development and Function	Lymphocyte migration	0.000255	CCL2,CD151,CD44,DPYSL2,FN1,TGM2	6
				Hematological System Development and Function	cell movement of leukocytes	0.000301	CCL2,CD151,CD44,CRYAB,DPYSL2,FN1,ITGAV,PFN1,TGM2	9
				Hematological System Development and Function	T cell migration	0.000427	CCL2,CD44,DPYSL2,FN1,TGM2	5
				Hematological System Development and Function	cell movement of granulocytes	0.000473	CCL2,CD151,CD44,CRYAB,FN1,TGM2	6
				Hematological System Development and Function	activation of leukocytes	0.00052	ATF3,CCL2,CD44,FGF1,FN1,HSPB8,ITGAV,TGM2	8
				Hematological System Development and Function	transendothelial migration of T lymphocytes	0.000997	CD44,TGM2	2
				Hematological System Development and Function	cell movement of leukocyte cell lines	0.00119	CCL2,CD44,FN1	3
				Hematological System Development and Function	recruitment of lymphocytes	0.00123	CCL2,CD44,FN1	3
				Hematological System Development and Function	adhesion of T lymphocytes	0.00135	CD151,CD44,FN1	3
				Hematological System Development and Function	recruitment of macrophages	0.00144	CCL2,CD44,CRYAB	3
				Hematological System Development and Function	activation of microglia	0.00158	CCL2,FN1,ITGAV	3
				Hematological System Development and Function	binding of monocytes	0.00182	CCL2,FGF1	2
				Hematological System Development and Function	cell rolling of phagocytes	0.00225	CCL2,CD44	2
				Hematological System Development and Function	extravasation of myeloid cells	0.00225	CCL2,CD44	2
				Hematological System Development and Function	cell movement of T lymphocytes	0.00232	CCL2,CD44,FN1,TGM2	4
				Hematological System Development and Function	adherence of T lymphocytes	0.00235	FN1	1
				Hematological System Development and Function	adhesion of lymphokine activated killer cells	0.00235	CD44	1
				Hematological System Development and Function	chemoattraction of natural killer T lymphocytes	0.00235	CCL2	1
				Hematological System Development and Function	chemotaxis of mast precursor cells	0.00235	CCL2	1
				Hematological System Development and Function	development of effector dendritic cells	0.00235	FN1	1
				Hematological System Development and Function	generation of tumor-associated macrophages	0.00235	CCL2	1
				Hematological System Development and Function	myelopoiesis of long-term bone marrow culture cells	0.00235	CD44	1
				Hematological System Development and Function	number of Peyer's patch T-cell	0.00235	CD44	1
				Hematological System Development and Function	trafficking of monocytes	0.00235	CCL2	1
				Hematological System Development and Function	transendothelial migration of Th1 cells	0.00235	CD44	1
				Hematological System Development and Function	adhesion of immune cells	0.00248	CCL2,CD151,CD44,FN1,TGM2	5
				Hematological System Development and Function	trafficking of mononuclear leukocytes	0.00256	CCL2,CD44	2
				Hematological System Development and Function	migration of dendritic cells	0.00274	CCL2,CD44,ITGAV	3
				Hematological System Development and Function	binding of mononuclear leukocytes	0.00281	CCL2,CD44,FGF1	3
				Hematological System Development and Function	activation of T lymphocytes	0.003	CCL2,CD44,FGF1,FN1,ITGAV	5
				Hematological System Development and Function	homing of leukocytes	0.00341	CCL2,CD151,CD44,FN1,PFN1	5
				Hematological System Development and Function	blood pressure of left ventricle	0.00378	CRYAB,HSPB8	2
				Hematological System Development and Function	migration of leukocyte cell lines	0.00378	CCL2,CD44	2
				Hematological System Development and Function	infiltration of leukocytes	0.0039	CCL2,CD44,CRYAB,FN1,TGM2	5
				Hematological System Development and Function	cell movement of phagocytes	0.00421	CCL2,CD151,CD44,FN1,ITGAV,PFN1	6
				Hematological System Development and Function	NK cell migration	0.00458	CCL2,CD44	2
				Hematological System Development and Function	adhesion of phagocytes	0.00468	CCL2,CD44,FN1	3
				Hematological System Development and Function	activation of M1 macrophages	0.00469	ATF3	1
				Hematological System Development and Function	adhesion of monocyte-derived dendritic cells	0.00469	CD44	1
				Hematological System Development and Function	aggregation of monocyte-derived dendritic cells	0.00469	CD44	1
				Hematological System Development and Function	attachment of bone-marrow-derived monocyte/macrophage precursor cells	0.00469	FN1	1
				Hematological System Development and Function	localization of monocytes	0.00469	CD44	1
				Hematological System Development and Function	lymphopoiesis of long-term bone marrow culture cells	0.00469	CD44	1
				Hematopoiesis	homing of bone marrow cells	0.000351	CCL2,CD44	2
				Hematopoiesis	chemotaxis of mast precursor cells	0.00235	CCL2	1
				Hematopoiesis	development of effector dendritic cells	0.00235	FN1	1
				Hematopoiesis	myelopoiesis of long-term bone marrow culture cells	0.00235	CD44	1
				Hematopoiesis	lymphopoiesis of long-term bone marrow culture cells	0.00469	CD44	1
				Hepatic System Development and Function	migration of hepatic stellate cells	0.00121	CCL2,CD44	2
				Hepatic System Disease	cystic fibrosis-associated liver disease	0.00235	CCL2	1
				Hepatic System Disease	cirrhosis of liver	0.00433	CCL2,FGF1,FN1	3
				Hepatocellular Carcinoma	hepatocellular carcinoma	0.313	PDK4,PFN1	2
				Hereditary Disorder	Schizophrenia	9.29e-05	DPYSL2,FGF1,GLRX,IPO5,NCAM1,NREP,OLFM1,SEPP1	8
				Hereditary Disorder	Huntington's Disease	0.000292	CD44,CRYAB,JUNB,KCNIP2,NREP,PFKM,PFN1,TGM2	8
				Hereditary Disorder	congenital myopathy	0.00112	CRYAB,FLNC,PFKM	3
				Hereditary Disorder	Charcot-Marie-Tooth disease axonal type 2l	0.00235	HSPB8	1
				Hereditary Disorder	Snyder-Robinson type syndromic X-linked mental retardation	0.00235	SMS	1
				Hereditary Disorder	alpha-B crystallin-related fatal infantile hypertonic myofibrillar myopathy	0.00235	CRYAB	1
				Hereditary Disorder	alpha-b crystallinopathy	0.00235	CRYAB	1
				Hereditary Disorder	amyotrophic lateral sclerosis type 18	0.00235	PFN1	1
				Hereditary Disorder	combined deficiency of factor V and factor VIII type 2	0.00235	MCFD2	1
				Hereditary Disorder	complement factor D deficiency	0.00235	CFD	1
				Hereditary Disorder	cystic fibrosis-associated liver disease	0.00235	CCL2	1
				Hereditary Disorder	deficiency of plasma fibronectin	0.00235	FN1	1
				Hereditary Disorder	distal hereditary motor neuropathy type IIA	0.00235	HSPB8	1
				Hereditary Disorder	distal myopathy type 4	0.00235	FLNC	1
				Hereditary Disorder	filamin C-related myofibrillar myopathy	0.00235	FLNC	1
				Hereditary Disorder	glomerulopathy with fibronectin deposits type 2	0.00235	FN1	1
				Hereditary Disorder	glycogen storage disease type VII	0.00235	PFKM	1
				Hereditary Disorder	nephropathy with pretibal epidermolysis bullosa and deafness	0.00235	CD151	1
				Hereditary Disorder	posterior polar cataract type 2	0.00235	CRYAB	1
				Hereditary Disorder	centronuclear myopathy	0.00272	FLNC,PFKM	2
				Hypersensitivity Response	chemotaxis of mast precursor cells	0.00235	CCL2	1
				Hypersensitivity Response	degranulation of mast cells	0.00391	ATF3,CCL2,JUNB	3
				Immune Cell Trafficking	transmigration of mononuclear leukocytes	8.68e-07	CCL2,CD44,FN1,ITGAV,TGM2	5
				Immune Cell Trafficking	transendothelial migration of monocytes	1.34e-05	CCL2,FN1,ITGAV	3
				Immune Cell Trafficking	accumulation of macrophages	2.17e-05	CCL2,CD44,FGF1,PFN1	4
				Immune Cell Trafficking	emigration of phagocytes	2.68e-05	CCL2,CD44,ITGAV	3
				Immune Cell Trafficking	transendothelial migration of lymphocytes	3.03e-05	CD44,FN1,TGM2	3
				Immune Cell Trafficking	activation of antigen presenting cells	3.65e-05	ATF3,CCL2,CD44,FN1,HSPB8,TGM2	6
				Immune Cell Trafficking	migration of myeloid cells	4.49e-05	CCL2,CD44,FN1,ITGAV,TGM2	5
				Immune Cell Trafficking	migration of mononuclear leukocytes	4.81e-05	CCL2,CD151,CD44,DPYSL2,FN1,ITGAV,TGM2	7
				Immune Cell Trafficking	emigration of Langerhans cells	5.37e-05	CD44,ITGAV	2
				Immune Cell Trafficking	accumulation of myeloid cells	5.45e-05	CCL2,CD44,CRYAB,FGF1,PFN1	5
				Immune Cell Trafficking	activation of macrophages	6.07e-05	ATF3,CCL2,CD44,FN1,TGM2	5
				Immune Cell Trafficking	cell movement of myeloid cells	0.000106	CCL2,CD151,CD44,CRYAB,FN1,ITGAV,PFN1,TGM2	8
				Immune Cell Trafficking	activation of phagocytes	0.000169	ATF3,CCL2,CD44,FN1,HSPB8,TGM2	6
				Immune Cell Trafficking	adhesion of lymphocytes	0.000173	CCL2,CD151,CD44,FN1	4
				Immune Cell Trafficking	leukocyte migration	0.00018	CCL2,CD151,CD44,CRYAB,DPYSL2,FGF1,FN1,ITGAV,PFN1,TGM2	10
				Immune Cell Trafficking	Lymphocyte migration	0.000255	CCL2,CD151,CD44,DPYSL2,FN1,TGM2	6
				Immune Cell Trafficking	cell movement of leukocytes	0.000301	CCL2,CD151,CD44,CRYAB,DPYSL2,FN1,ITGAV,PFN1,TGM2	9
				Immune Cell Trafficking	homing of bone marrow cells	0.000351	CCL2,CD44	2
				Immune Cell Trafficking	T cell migration	0.000427	CCL2,CD44,DPYSL2,FN1,TGM2	5
				Immune Cell Trafficking	cell movement of granulocytes	0.000473	CCL2,CD151,CD44,CRYAB,FN1,TGM2	6
				Immune Cell Trafficking	activation of leukocytes	0.00052	ATF3,CCL2,CD44,FGF1,FN1,HSPB8,ITGAV,TGM2	8
				Immune Cell Trafficking	transendothelial migration of T lymphocytes	0.000997	CD44,TGM2	2
				Immune Cell Trafficking	cell movement of lymphatic system cells	0.00104	CCL2,CD44,FGF1	3
				Immune Cell Trafficking	cell movement of leukocyte cell lines	0.00119	CCL2,CD44,FN1	3
				Immune Cell Trafficking	recruitment of lymphocytes	0.00123	CCL2,CD44,FN1	3
				Immune Cell Trafficking	adhesion of T lymphocytes	0.00135	CD151,CD44,FN1	3
				Immune Cell Trafficking	recruitment of macrophages	0.00144	CCL2,CD44,CRYAB	3
				Immune Cell Trafficking	cell rolling of phagocytes	0.00225	CCL2,CD44	2
				Immune Cell Trafficking	cell movement of T lymphocytes	0.00232	CCL2,CD44,FN1,TGM2	4
				Immune Cell Trafficking	adherence of T lymphocytes	0.00235	FN1	1
				Immune Cell Trafficking	adhesion of lymphokine activated killer cells	0.00235	CD44	1
				Immune Cell Trafficking	chemoattraction of natural killer T lymphocytes	0.00235	CCL2	1
				Immune Cell Trafficking	chemotaxis of mast precursor cells	0.00235	CCL2	1
				Immune Cell Trafficking	trafficking of monocytes	0.00235	CCL2	1
				Immune Cell Trafficking	transendothelial migration of Th1 cells	0.00235	CD44	1
				Immune Cell Trafficking	adhesion of immune cells	0.00248	CCL2,CD151,CD44,FN1,TGM2	5
				Immune Cell Trafficking	trafficking of mononuclear leukocytes	0.00256	CCL2,CD44	2
				Immune Cell Trafficking	migration of dendritic cells	0.00274	CCL2,CD44,ITGAV	3
				Immune Cell Trafficking	activation of T lymphocytes	0.003	CCL2,CD44,FGF1,FN1,ITGAV	5
				Immune Cell Trafficking	homing of leukocytes	0.00341	CCL2,CD151,CD44,FN1,PFN1	5
				Immune Cell Trafficking	migration of leukocyte cell lines	0.00378	CCL2,CD44	2
				Immune Cell Trafficking	infiltration of leukocytes	0.0039	CCL2,CD44,CRYAB,FN1,TGM2	5
				Immune Cell Trafficking	cell movement of phagocytes	0.00421	CCL2,CD151,CD44,FN1,ITGAV,PFN1	6
				Immune Cell Trafficking	NK cell migration	0.00458	CCL2,CD44	2
				Immune Cell Trafficking	adhesion of phagocytes	0.00468	CCL2,CD44,FN1	3
				Immune Cell Trafficking	activation of M1 macrophages	0.00469	ATF3	1
				Immune Cell Trafficking	adhesion of monocyte-derived dendritic cells	0.00469	CD44	1
				Immune Cell Trafficking	aggregation of monocyte-derived dendritic cells	0.00469	CD44	1
				Immune Cell Trafficking	attachment of bone-marrow-derived monocyte/macrophage precursor cells	0.00469	FN1	1
				Immune Cell Trafficking	invasion of peripheral blood monocytes	0.00469	CCL2	1
				Immune Cell Trafficking	localization of monocytes	0.00469	CD44	1
				Immunological Disease	lichen planus	0.00172	CCL2,CFD,PFN1	3
				Immunological Disease	complement factor D deficiency	0.00235	CFD	1
				Immunological Disease	nephropathy with pretibal epidermolysis bullosa and deafness	0.00235	CD151	1
				Increased Levels of Alkaline Phosphatase	increased localization of alkaline phosphatase	0.00703	ATF3	1
				Increased Levels of AST	increased localization of AST	0.0324	ATF3	1
				Increased Levels of Bilirubin	increased quantity of bilirubin	0.014	ATF3	1
				Increased Levels of Blood Urea Nitrogen	increased quantity of blood urea nitrogen	0.0324	CD44	1
				Increased Levels of Creatinine	increased quantity of creatinine	0.0834	CD44	1
				Increased Levels of Hematocrit	increased hematocrit of organism	0.0218	PFKM,TGM2	2
				Increased Levels of LDH	increased activation of LDH	0.0209	CFD	1
				Increased Levels of Red Blood Cells	increased quantity of red blood cells	0.204	TGM2	1
				Infectious Disease	infectivity of virus	0.000276	CCL2,FN1,ITGAV	3
				Infectious Disease	infectivity of HIV-1	0.00144	CCL2,FN1	2
				Inflammatory Disease	lichen planus	0.00172	CCL2,CFD,PFN1	3
				Inflammatory Disease	nephropathy with pretibal epidermolysis bullosa and deafness	0.00235	CD151	1
				Inflammatory Disease	desmin-related myopathy	0.00469	CRYAB	1
				Inflammatory Disease	initiation of arthritis	0.00469	CCL2	1
				Inflammatory Response	transendothelial migration of monocytes	1.34e-05	CCL2,FN1,ITGAV	3
				Inflammatory Response	accumulation of macrophages	2.17e-05	CCL2,CD44,FGF1,PFN1	4
				Inflammatory Response	emigration of phagocytes	2.68e-05	CCL2,CD44,ITGAV	3
				Inflammatory Response	activation of antigen presenting cells	3.65e-05	ATF3,CCL2,CD44,FN1,HSPB8,TGM2	6
				Inflammatory Response	emigration of Langerhans cells	5.37e-05	CD44,ITGAV	2
				Inflammatory Response	accumulation of myeloid cells	5.45e-05	CCL2,CD44,CRYAB,FGF1,PFN1	5
				Inflammatory Response	activation of macrophages	6.07e-05	ATF3,CCL2,CD44,FN1,TGM2	5
				Inflammatory Response	activation of phagocytes	0.000169	ATF3,CCL2,CD44,FN1,HSPB8,TGM2	6
				Inflammatory Response	polarization of neutrophils	0.000192	FN1,GLRX	2
				Inflammatory Response	degranulation of cells	0.00024	ATF3,CCL2,JUNB,NCAM1,PRSS23	5
				Inflammatory Response	homing of bone marrow cells	0.000351	CCL2,CD44	2
				Inflammatory Response	phagocytosis of tumor cell lines	0.000415	CD44,PFN1,TGM2	3
				Inflammatory Response	activation of leukocytes	0.00052	ATF3,CCL2,CD44,FGF1,FN1,HSPB8,ITGAV,TGM2	8
				Inflammatory Response	phagocytosis of cells	0.000528	CD44,GLRX,ITGAV,PFN1,TGM2	5
				Inflammatory Response	phagocytosis by macrophage cancer cell lines	0.000555	CD44,PFN1	2
				Inflammatory Response	inflammatory response	0.000897	ATF3,CCL2,CD151,CD44,FGF1,FN1,PFN1,TGM2	8
				Inflammatory Response	immune response of phagocytes	0.00134	CCL2,CD44,FN1,TGM2	4
				Inflammatory Response	recruitment of macrophages	0.00144	CCL2,CD44,CRYAB	3
				Inflammatory Response	binding of monocytes	0.00182	CCL2,FGF1	2
				Inflammatory Response	cell rolling of phagocytes	0.00225	CCL2,CD44	2
				Inflammatory Response	chemoattraction of natural killer T lymphocytes	0.00235	CCL2	1
				Inflammatory Response	chemotaxis of mast precursor cells	0.00235	CCL2	1
				Inflammatory Response	nephropathy with pretibal epidermolysis bullosa and deafness	0.00235	CD151	1
				Inflammatory Response	trafficking of monocytes	0.00235	CCL2	1
				Inflammatory Response	migration of dendritic cells	0.00274	CCL2,CD44,ITGAV	3
				Inflammatory Response	activation of T lymphocytes	0.003	CCL2,CD44,FGF1,FN1,ITGAV	5
				Inflammatory Response	degranulation of mast cells	0.00391	ATF3,CCL2,JUNB	3
				Inflammatory Response	cell movement of phagocytes	0.00421	CCL2,CD151,CD44,FN1,ITGAV,PFN1	6
				Inflammatory Response	adhesion of phagocytes	0.00468	CCL2,CD44,FN1	3
				Inflammatory Response	activation of M1 macrophages	0.00469	ATF3	1
				Inflammatory Response	adhesion of monocyte-derived dendritic cells	0.00469	CD44	1
				Inflammatory Response	aggregation of monocyte-derived dendritic cells	0.00469	CD44	1
				Inflammatory Response	inflammatory response of adipose tissue	0.00469	FGF1	1
				Inflammatory Response	invasion of peripheral blood monocytes	0.00469	CCL2	1
				Inflammatory Response	localization of monocytes	0.00469	CD44	1
				Kidney Failure	nephrotoxic acute renal failure	0.00936	ATF3	1
				Kidney Failure	failure of kidney	0.0942	ATF3,CD151	2
				Kidney Failure	interstitial fibrosis of kidney	0.111	CD151	1
				Lipid Metabolism	hydrolysis of long chain fatty acid	8.04e-05	ABHD4,PLA2G16	2
				Lipid Metabolism	hydrolysis of palmitic acid	0.00235	PLA2G16	1
				Lipid Metabolism	reduction of 1-palmitoyl-2-linoleoyl phosphatidylcholine hydroperoxide	0.00235	SEPP1	1
				Lipid Metabolism	reduction of lipid	0.0024	DHRS4,SEPP1	2
				Lipid Metabolism	biogenesis of cholesterol	0.00469	FGF1	1
				Lipid Metabolism	hydrolysis of 1-palmitoyl-2-arachidonyl-sn-glycero-3-phosphorylcholine	0.00469	PLA2G16	1
				Lipid Metabolism	hydrolysis of 1-palmitoyl-2-linoleoyl-sn-glycero-3-phosphocholine	0.00469	PLA2G16	1
				Lipid Metabolism	hydrolysis of linoleic acid	0.00469	PLA2G16	1
				Lipid Metabolism	hydrolysis of oleic acid	0.00469	ABHD4	1
				Liver Cirrhosis	cirrhosis of liver	0.00433	CCL2,FGF1,FN1	3
				Liver Cirrhosis	primary biliary cirrhosis	0.0206	CCL2,FGF1	2
				Liver Damage	damage of liver	0.357	CD44	1
				Liver Dysfunction	dysfunction of liver	0.00703	ATF3	1
				Liver Fibrosis	migration of hepatic stellate cells	0.00121	CCL2,CD44	2
				Liver Fibrosis	chemotaxis of hepatic stellate cells	0.0186	CCL2	1
				Liver Fibrosis	proliferation of hepatic stellate cells	0.101	ITGAV	1
				Liver Fibrosis	activation of hepatic stellate cells	0.103	FN1	1
				Liver Hyperplasia/Hyperproliferation	metastasis of liver	0.0791	CCL2	1
				Liver Hyperplasia/Hyperproliferation	liver cancer	0.0875	CCL2,CD44,PDK4,PFN1	4
				Liver Hyperplasia/Hyperproliferation	hepatocellular carcinoma	0.313	PDK4,PFN1	2
				Liver Hypoplasia	hypoplasia of liver	0.0963	BAG1	1
				Liver Inflammation/Hepatitis	acute hepatitis	0.0186	CD44	1
				Liver Inflammation/Hepatitis	alcoholic hepatitis	0.0725	CCL2	1
				Liver Inflammation/Hepatitis	chronic hepatitis C	0.105	CCL2	1
				Liver Inflammation/Hepatitis	inflammation of liver	0.147	CCL2,CD44	2
				Liver Necrosis/Cell Death	apoptosis of hepatic stellate cells	0.0369	ITGAV	1
				Liver Necrosis/Cell Death	apoptosis of liver cells	0.0561	ITGAV,SEPP1	2
				Liver Necrosis/Cell Death	apoptosis of hepatocytes	0.273	SEPP1	1
				Liver Proliferation	proliferation of hepatic stellate cells	0.101	ITGAV	1
				Liver Steatosis	nonalcoholic fatty liver disease	0.103	CCL2	1
				Liver Steatosis	hepatic steatosis	0.141	CCL2,CD44	2
				Lymphoid Tissue Structure and Development	homing of bone marrow cells	0.000351	CCL2,CD44	2
				Lymphoid Tissue Structure and Development	development of effector dendritic cells	0.00235	FN1	1
				Lymphoid Tissue Structure and Development	myelopoiesis of long-term bone marrow culture cells	0.00235	CD44	1
				Lymphoid Tissue Structure and Development	number of mesenteric lymph node cells	0.00235	CD44	1
				Lymphoid Tissue Structure and Development	proliferation of lymphatic system cells	0.00273	CCL2,CD44,FGF1,JUNB	4
				Lymphoid Tissue Structure and Development	lymphopoiesis of long-term bone marrow culture cells	0.00469	CD44	1
				Metabolic Disease	Alzheimer's disease	0.000586	CCL2,CFD,CNN1,DPYSL2,GLRX,SEPP1,TGM2	7
				Metabolic Disease	deficiency of plasma fibronectin	0.00235	FN1	1
				Metabolic Disease	glycogen storage disease type VII	0.00235	PFKM	1
				Molecular Transport	deposition of Ca2+	0.0011	FN1,TGM2	2
				Molecular Transport	transport of molecule	0.0013	ANK1,ANKRD1,ATF3,CD44,DPYSL2,FGF1,FN1,ITGAV,KCNIP2,SEPP1,SLC5A6,SLCO3A1	12
				Molecular Transport	abnormal quantity of glycerol	0.00235	PDK4	1
				Molecular Transport	accumulation of protein fragment	0.00235	FN1	1
				Molecular Transport	influx of D-pantothenic acid	0.00235	SLC5A6	1
				Molecular Transport	influx of biotin	0.00235	SLC5A6	1
				Molecular Transport	influx of thioctic acid	0.00235	SLC5A6	1
				Molecular Transport	release of ADP	0.00235	BAG1	1
				Molecular Transport	release of protein fragment	0.00235	BAG1	1
				Molecular Transport	transport of D-pantothenic acid	0.00235	SLC5A6	1
				Molecular Transport	transport of biotin	0.00235	SLC5A6	1
				Molecular Transport	transport of thioctic acid	0.00235	SLC5A6	1
				Molecular Transport	secretion of molecule	0.00351	ANKRD1,ATF3,CD44,DPYSL2,FGF1,FN1	6
				Nervous System Development and Function	migration of neuroglia	1.94e-05	CCL2,FN1,ITGAV,NCAM1	4
				Nervous System Development and Function	migration of Schwann cells	2.37e-05	FN1,ITGAV,NCAM1	3
				Nervous System Development and Function	activation of neuroglia	0.000229	CCL2,FGF1,FN1,ITGAV	4
				Nervous System Development and Function	elongation of neurites	0.000377	ATF3,DPYSL2,JUNB	3
				Nervous System Development and Function	differentiation of neurons	0.000637	BAG1,DPYSL2,FGF1,FN1,NCAM1,NREP	6
				Nervous System Development and Function	outgrowth of neurites	0.00101	BAG1,DPYSL2,FGF1,FN1,NCAM1,TGM2	6
				Nervous System Development and Function	activation of microglia	0.00158	CCL2,FN1,ITGAV	3
				Nervous System Development and Function	delay in withdrawal of neurons	0.00235	NCAM1	1
				Nervous System Development and Function	development of mossy fibers	0.00235	NCAM1	1
				Nervous System Development and Function	formation of supernumerary axons	0.00235	DPYSL2	1
				Nervous System Development and Function	induction of axons	0.00235	DPYSL2	1
				Nervous System Development and Function	quantity of postsynaptic density	0.00235	NCAM1	1
				Nervous System Development and Function	adhesion of radial glial cells	0.00469	ITGAV	1
				Nervous System Development and Function	binding of neurites	0.00469	CD44	1
				Nervous System Development and Function	development of phrenic nerve	0.00469	CD44	1
				Nervous System Development and Function	outgrowth of growth cone	0.00469	FN1	1
				Neurological Disease	Schizophrenia	9.29e-05	DPYSL2,FGF1,GLRX,IPO5,NCAM1,NREP,OLFM1,SEPP1	8
				Neurological Disease	Huntington's Disease	0.000292	CD44,CRYAB,JUNB,KCNIP2,NREP,PFKM,PFN1,TGM2	8
				Neurological Disease	Alzheimer's disease	0.000586	CCL2,CFD,CNN1,DPYSL2,GLRX,SEPP1,TGM2	7
				Neurological Disease	neuromuscular disease	0.000981	CCL2,CD44,CRYAB,JUNB,KCNIP2,NREP,PFKM,PFN1,TGM2	9
				Neurological Disease	central nervous system tumor	0.00116	BAG1,CD44,DHRS4,FGF1,FN1,ITGAV,SLCO3A1	7
				Neurological Disease	Movement Disorders	0.00116	CD44,CRYAB,JUNB,KCNIP2,NCAM1,NREP,PFKM,PFN1,SEPP1,TGM2	10
				Neurological Disease	Charcot-Marie-Tooth disease axonal type 2l	0.00235	HSPB8	1
				Neurological Disease	Snyder-Robinson type syndromic X-linked mental retardation	0.00235	SMS	1
				Neurological Disease	amyotrophic lateral sclerosis type 18	0.00235	PFN1	1
				Neurological Disease	damage of nigrostriatum	0.00235	TGM2	1
				Neurological Disease	distal hereditary motor neuropathy type IIA	0.00235	HSPB8	1
				Neurological Disease	infarction of cerebrum	0.00235	FN1	1
				Neurological Disease	glioma	0.00236	BAG1,CD44,FGF1,FN1,ITGAV,SLCO3A1	6
				Neurological Disease	bleeding of cerebellum	0.00469	ITGAV	1
				Nucleic Acid Metabolism	hydrolysis of ATP	0.000183	BAG1,ENTPD6,TGM2	3
				Nucleic Acid Metabolism	hydrolysis of nucleotide	0.000258	BAG1,ENTPD6,IPO5,TGM2	4
				Nucleic Acid Metabolism	release of ADP	0.00235	BAG1	1
				Nucleic Acid Metabolism	dissociation of ADP	0.00469	BAG1	1
				Nutritional Disease	weight loss	3.35e-05	ATF3,CD151,CD44,FN1,SEPP1,TGM2	6
				Ophthalmic Disease	posterior polar cataract type 2	0.00235	CRYAB	1
				Ophthalmic Disease	early age-related maculopathy	0.00469	CCL2	1
				Organ Development	function of muscle	0.00144	ANKRD1,CD44,PFKM	3
				Organ Development	formation of smooth muscle cells	0.00235	TGM2	1
				Organ Development	myelopoiesis of long-term bone marrow culture cells	0.00235	CD44	1
				Organ Development	development of endocrine region of pancreas	0.00272	ATF3,FGF1	2
				Organ Development	development of muscle	0.00351	ANKRD1,CRYAB,FLNC,FN1,TGM2	5
				Organ Development	proliferation of mammary epithelial cells	0.00378	FN1,TGM2	2
				Organ Development	lymphopoiesis of long-term bone marrow culture cells	0.00469	CD44	1
				Organ Morphology	abnormal morphology of muscle	2.28e-05	ANKRD1,FLNC,FN1,HSPB8,ITGAV,PFKM,TGM2	7
				Organ Morphology	abnormal morphology of myocardium	0.000162	FN1,HSPB8,ITGAV,TGM2	4
				Organ Morphology	abnormal morphology of cardiac jelly	0.00235	FN1	1
				Organ Morphology	abnormal morphology of skeletal muscle cells	0.00397	FLNC,PFKM	2
				Organ Morphology	abnormal morphology of heart	0.00425	FN1,HSPB8,ITGAV,PFKM,TGM2	5
				Organ Morphology	abnormal morphology of extensor digitorum longus muscle	0.00469	FLNC	1
				Organ Morphology	formation of synechia in renal glomerulus	0.00469	CD151	1
				Organ Morphology	involution of uterus	0.00469	CD44	1
				Organismal Development	morphology of cardiovascular tissue	6.96e-06	CD151,CD44,FN1,HSPB8,ITGAV,TGM2	6
				Organismal Development	vasculogenesis	8.84e-06	ATF3,CCL2,CD151,CD44,CRYAB,FGF1,FN1,HSPB8,ITGAV,JUNB,TGM2	11
				Organismal Development	formation of blood vessel	9.18e-05	CCL2,FGF1,FN1,JUNB	4
				Organismal Development	abnormal morphology of myocardium	0.000162	FN1,HSPB8,ITGAV,TGM2	4
				Organismal Development	formation of aorta	0.000351	CCL2,JUNB	2
				Organismal Development	morphology of blood vessel	0.00103	CD151,CNN1,CRYAB,FN1,ITGAV	5
				Organismal Development	angiogenesis of endothelial cells	0.00121	CD151,FN1	2
				Organismal Development	growth of vessel	0.00192	FGF1,FN1,ITGAV	3
				Organismal Development	endothelial cell development	0.00215	CCL2,CD151,CD44,FGF1,FN1	5
				Organismal Development	abnormal morphology of cardiac jelly	0.00235	FN1	1
				Organismal Development	delay in formation of neural fold	0.00235	NCAM1	1
				Organismal Development	formation of smooth muscle cells	0.00235	TGM2	1
				Organismal Development	myelopoiesis of long-term bone marrow culture cells	0.00235	CD44	1
				Organismal Development	development of exocrine gland	0.00239	CD44,FGF1,FN1,TGM2	4
				Organismal Development	development of anlage	0.00256	CD44,FN1	2
				Organismal Development	development of endocrine region of pancreas	0.00272	ATF3,FGF1	2
				Organismal Development	development of muscle	0.00351	ANKRD1,CRYAB,FLNC,FN1,TGM2	5
				Organismal Development	proliferation of mammary epithelial cells	0.00378	FN1,TGM2	2
				Organismal Development	abnormal morphology of heart	0.00425	FN1,HSPB8,ITGAV,PFKM,TGM2	5
				Organismal Development	abnormal morphology of extensor digitorum longus muscle	0.00469	FLNC	1
				Organismal Development	formation of synechia in renal glomerulus	0.00469	CD151	1
				Organismal Development	lymphopoiesis of long-term bone marrow culture cells	0.00469	CD44	1
				Organismal Development	morphogenesis of exocrine cells	0.00469	FGF1	1
				Organismal Development	neovascularization of myocardium	0.00469	FGF1	1
				Organismal Functions	healing of wound	0.000848	CD44,FGF1,FN1,SERPINB2	4
				Organismal Functions	healing of dermal fibroblasts	0.00235	JUNB	1
				Organismal Functions	recovery of mice	0.00359	CD44,CRYAB	2
				Organismal Injury and Abnormalities	mammary tumor	1.22e-05	ATF3,BAG1,CCL2,CD151,CD44,CNN1,CRYAB,FGF1,FN1,HSPB8,ITGAV,JUNB,MMP11,PDK4,PFN1	15
				Organismal Injury and Abnormalities	renal-cell carcinoma	8.63e-05	BAG1,CCL2,CD44,FN1,SERPINB2,SLC5A6	6
				Organismal Injury and Abnormalities	breast cancer	0.000123	ATF3,CCL2,CD44,CNN1,CRYAB,FGF1,FN1,HSPB8,ITGAV,JUNB,MMP11,PDK4,PFN1	13
				Organismal Injury and Abnormalities	Lesion Formation	0.000127	CCL2,CD44,CRYAB,FN1,OLFM1,PFN1,TGM2	7
				Organismal Injury and Abnormalities	ovarian cancer	0.000313	CCL2,FGF1,FN1,JUNB,NCAM1,PDK4,TGM2	7
				Organismal Injury and Abnormalities	Renal Cancer and Tumors	0.000374	BAG1,CCL2,CD44,FN1,SEPP1,SERPINB2,SLC5A6,XIRP2	8
				Organismal Injury and Abnormalities	genital tumor	0.00066	CCL2,CD44,FGF1,FLNC,FN1,JUNB,NCAM1,PDK4,SMS,TGM2	10
				Organismal Injury and Abnormalities	atherogenesis	0.000814	CCL2,CD44,PFN1	3
				Organismal Injury and Abnormalities	healing of wound	0.000848	CD44,FGF1,FN1,SERPINB2	4
				Organismal Injury and Abnormalities	Charcot-Marie-Tooth disease axonal type 2l	0.00235	HSPB8	1
				Organismal Injury and Abnormalities	damage of nigrostriatum	0.00235	TGM2	1
				Organismal Injury and Abnormalities	distal hereditary motor neuropathy type IIA	0.00235	HSPB8	1
				Organismal Injury and Abnormalities	glomerulopathy with fibronectin deposits type 2	0.00235	FN1	1
				Organismal Injury and Abnormalities	invasive mixed breast carcinoma	0.00235	PDK4	1
				Organismal Injury and Abnormalities	metastasis of embryonic stem cell lines	0.00235	CD44	1
				Organismal Injury and Abnormalities	nephropathy with pretibal epidermolysis bullosa and deafness	0.00235	CD151	1
				Organismal Injury and Abnormalities	restenosis of vastus intermedius muscle	0.00235	CCL2	1
				Organismal Injury and Abnormalities	size of lesion	0.00395	CD44,CRYAB,OLFM1,TGM2	4
				Organismal Injury and Abnormalities	cirrhosis of liver	0.00433	CCL2,FGF1,FN1	3
				Organismal Injury and Abnormalities	bleeding of cerebellum	0.00469	ITGAV	1
				Organismal Injury and Abnormalities	congenital obstructive nephropathy	0.00469	CCL2	1
				Organismal Injury and Abnormalities	onset of heart failure	0.00469	CRYAB	1
				Organismal Injury and Abnormalities	ovarian serous surface papillary carcinoma	0.00469	PDK4	1
				Post-Translational Modification	cross-linkage of peptide	0.000482	FN1,TGM2	2
				Protein Synthesis	polymerization of protein	0.000129	CRYAB,DHRS4,OLFM1,PFKM,PFN1,TGM2	6
				Protein Synthesis	oligomerization of protein	0.00183	CRYAB,OLFM1,PFKM,TGM2	4
				Protein Synthesis	release of protein fragment	0.00235	BAG1	1
				Protein Synthesis	metabolism of protein	0.00252	BAG1,CRYAB,FAM129A,FN1,HSPB8,JUNB,MMP11,TGM2	8
				Protein Trafficking	accumulation of protein fragment	0.00235	FN1	1
				Psychological Disorders	Schizophrenia	9.29e-05	DPYSL2,FGF1,GLRX,IPO5,NCAM1,NREP,OLFM1,SEPP1	8
				Psychological Disorders	Huntington's Disease	0.000292	CD44,CRYAB,JUNB,KCNIP2,NREP,PFKM,PFN1,TGM2	8
				Psychological Disorders	Alzheimer's disease	0.000586	CCL2,CFD,CNN1,DPYSL2,GLRX,SEPP1,TGM2	7
				Regulator Effects
				Renal and Urological Disease	renal-cell carcinoma	8.63e-05	BAG1,CCL2,CD44,FN1,SERPINB2,SLC5A6	6
				Renal and Urological Disease	Renal Cancer and Tumors	0.000374	BAG1,CCL2,CD44,FN1,SEPP1,SERPINB2,SLC5A6,XIRP2	8
				Renal and Urological Disease	glomerulopathy with fibronectin deposits type 2	0.00235	FN1	1
				Renal and Urological Disease	nephropathy with pretibal epidermolysis bullosa and deafness	0.00235	CD151	1
				Renal and Urological Disease	congenital obstructive nephropathy	0.00469	CCL2	1
				Renal and Urological System Development and Function	adhesion of kidney cells	0.000975	CCL2,FN1,ITGAV	3
				Renal and Urological System Development and Function	cell spreading of kidney cell lines	0.00121	FLNC,FN1	2
				Renal and Urological System Development and Function	formation of synechia in renal glomerulus	0.00469	CD151	1
				Renal Atrophy	atrophy of kidney	0.0504	CD151	1
				Renal Damage	proximal tubular toxicity	0.0201	FN1,JUNB	2
				Renal Damage	damage of tubulointerstitium	0.0301	FN1	1
				Renal Damage	damage of kidney	0.0385	CD44,FN1	2
				Renal Damage	reperfusion injury of kidney	0.066	CD44	1
				Renal Degeneration	degeneration of kidney	0.0347	CD151	1
				Renal Fibrosis	fibrosis of kidney	0.0152	CCL2,CD151	2
				Renal Fibrosis	interstitial fibrosis of kidney	0.111	CD151	1
				Renal Hydronephrosis	hydronephrosis	0.195	CCL2	1
				Renal Hyperplasia/Hyperproliferation	hyperplasia of mesangial cells	0.046	CD151	1
				Renal Inflammation	nephropathy with pretibal epidermolysis bullosa and deafness	0.00235	CD151	1
				Renal Inflammation	immune complex nephritis	0.0117	TGM2	1
				Renal Inflammation	interstitial nephritis	0.0392	CD151	1
				Renal Inflammation	Nephritis	0.155	CD151,TGM2	2
				Renal Necrosis/Cell Death	cell death of kidney cells	0.00248	ATF3,CD44,CRYAB,FGF1,ITGAV	5
				Renal Necrosis/Cell Death	cell death of kidney cell lines	0.00852	CD44,CRYAB,FGF1,ITGAV	4
				Renal Necrosis/Cell Death	cell viability of kidney cell lines	0.0111	ITGAV,PFKM	2
				Renal Necrosis/Cell Death	apoptosis of kidney cell lines	0.0235	CD44,FGF1,ITGAV	3
				Renal Necrosis/Cell Death	apoptosis of mesangial cells	0.0527	ATF3	1
				Renal Nephritis	nephropathy with pretibal epidermolysis bullosa and deafness	0.00235	CD151	1
				Renal Nephritis	immune complex nephritis	0.0117	TGM2	1
				Renal Nephritis	interstitial nephritis	0.0392	CD151	1
				Renal Nephritis	Nephritis	0.155	CD151,TGM2	2
				Renal Proliferation	hyperplasia of mesangial cells	0.046	CD151	1
				Renal Proliferation	proliferation of kidney cell lines	0.342	FGF1	1
				Renal Tubule Injury	proximal tubular toxicity	0.0201	FN1,JUNB	2
				Renal Tubule Injury	damage of tubulointerstitium	0.0301	FN1	1
				Reproductive System Development and Function	proliferation of breast cell lines	0.00329	CD151,HSPB8,PDK4	3
				Reproductive System Development and Function	proliferation of mammary epithelial cells	0.00378	FN1,TGM2	2
				Reproductive System Development and Function	involution of uterus	0.00469	CD44	1
				Reproductive System Disease	mammary tumor	1.22e-05	ATF3,BAG1,CCL2,CD151,CD44,CNN1,CRYAB,FGF1,FN1,HSPB8,ITGAV,JUNB,MMP11,PDK4,PFN1	15
				Reproductive System Disease	breast cancer	0.000123	ATF3,CCL2,CD44,CNN1,CRYAB,FGF1,FN1,HSPB8,ITGAV,JUNB,MMP11,PDK4,PFN1	13
				Reproductive System Disease	ovarian cancer	0.000313	CCL2,FGF1,FN1,JUNB,NCAM1,PDK4,TGM2	7
				Reproductive System Disease	genital tumor	0.00066	CCL2,CD44,FGF1,FLNC,FN1,JUNB,NCAM1,PDK4,SMS,TGM2	10
				Reproductive System Disease	invasive mixed breast carcinoma	0.00235	PDK4	1
				Reproductive System Disease	metastasis of breast cancer cell lines	0.00417	CCL2,CD151	2
				Reproductive System Disease	ovarian serous surface papillary carcinoma	0.00469	PDK4	1
				Respiratory Disease	lung cancer	0.000248	ATF3,CCL2,CD151,CD44,FN1,ITGAV,MMP11,NCAM1,PDK4,PFKM	10
				Respiratory Disease	metastasis of lung	0.000456	ATF3,CCL2,CD151	3
				Respiratory Disease	metastasis of lung cancer cell lines	0.000634	CCL2,FN1	2
				Respiratory Disease	cystic fibrosis-associated liver disease	0.00235	CCL2	1
				Skeletal and Muscular Disorders	myofibrillar myopathy	5.37e-05	CRYAB,FLNC	2
				Skeletal and Muscular Disorders	Huntington's Disease	0.000292	CD44,CRYAB,JUNB,KCNIP2,NREP,PFKM,PFN1,TGM2	8
				Skeletal and Muscular Disorders	myopathy	0.00057	ANKRD1,CRYAB,FLNC,FN1,HSPB8,PFKM,TGM2	7
				Skeletal and Muscular Disorders	neuromuscular disease	0.000981	CCL2,CD44,CRYAB,JUNB,KCNIP2,NREP,PFKM,PFN1,TGM2	9
				Skeletal and Muscular Disorders	congenital myopathy	0.00112	CRYAB,FLNC,PFKM	3
				Skeletal and Muscular Disorders	Charcot-Marie-Tooth disease axonal type 2l	0.00235	HSPB8	1
				Skeletal and Muscular Disorders	Snyder-Robinson type syndromic X-linked mental retardation	0.00235	SMS	1
				Skeletal and Muscular Disorders	alpha-B crystallin-related fatal infantile hypertonic myofibrillar myopathy	0.00235	CRYAB	1
				Skeletal and Muscular Disorders	alpha-b crystallinopathy	0.00235	CRYAB	1
				Skeletal and Muscular Disorders	distal hereditary motor neuropathy type IIA	0.00235	HSPB8	1
				Skeletal and Muscular Disorders	distal myopathy type 4	0.00235	FLNC	1
				Skeletal and Muscular Disorders	filamin C-related myofibrillar myopathy	0.00235	FLNC	1
				Skeletal and Muscular Disorders	metastasis of osteosarcoma	0.00235	CD44	1
				Skeletal and Muscular Disorders	restenosis of vastus intermedius muscle	0.00235	CCL2	1
				Skeletal and Muscular Disorders	centronuclear myopathy	0.00272	FLNC,PFKM	2
				Skeletal and Muscular Disorders	hypertrophy of cardiomyocytes	0.00359	ATF3,CRYAB,HSPB8	3
				Skeletal and Muscular Disorders	desmin-related myopathy	0.00469	CRYAB	1
				Skeletal and Muscular Disorders	initiation of arthritis	0.00469	CCL2	1
				Skeletal and Muscular System Development and Function	activation of muscle cells	1.48e-06	CCL2,CD44,CRYAB,TGM2	4
				Skeletal and Muscular System Development and Function	activation of smooth muscle cells	6.63e-06	CCL2,CD44,TGM2	3
				Skeletal and Muscular System Development and Function	abnormal morphology of muscle	2.28e-05	ANKRD1,FLNC,FN1,HSPB8,ITGAV,PFKM,TGM2	7
				Skeletal and Muscular System Development and Function	abnormal morphology of myocardium	0.000162	FN1,HSPB8,ITGAV,TGM2	4
				Skeletal and Muscular System Development and Function	proliferation of osteoclast precursor cells	0.000414	ITGAV,JUNB	2
				Skeletal and Muscular System Development and Function	cell movement of osteoclasts	0.000634	CCL2,CD44	2
				Skeletal and Muscular System Development and Function	migration of vascular smooth muscle cells	0.00197	ATF3,CCL2,FN1	3
				Skeletal and Muscular System Development and Function	formation of smooth muscle cells	0.00235	TGM2	1
				Skeletal and Muscular System Development and Function	production of bone matrix	0.00235	NCAM1	1
				Skeletal and Muscular System Development and Function	stabilization of sarcoplasmic reticulum	0.00235	ANK1	1
				Skeletal and Muscular System Development and Function	proliferation of muscle cells	0.00293	CCL2,FGF1,FN1,JUNB,TGM2	5
				Skeletal and Muscular System Development and Function	proliferation of myoblasts	0.00305	FN1,JUNB	2
				Skeletal and Muscular System Development and Function	development of muscle	0.00351	ANKRD1,CRYAB,FLNC,FN1,TGM2	5
				Skeletal and Muscular System Development and Function	abnormal morphology of skeletal muscle cells	0.00397	FLNC,PFKM	2
				Skeletal and Muscular System Development and Function	abnormal morphology of extensor digitorum longus muscle	0.00469	FLNC	1
				Skeletal and Muscular System Development and Function	adhesion of smooth muscle cell lines	0.00469	CD44	1
				Skeletal and Muscular System Development and Function	neovascularization of myocardium	0.00469	FGF1	1
				Small Molecule Biochemistry	hydrolysis of long chain fatty acid	8.04e-05	ABHD4,PLA2G16	2
				Small Molecule Biochemistry	hydrolysis of ATP	0.000183	BAG1,ENTPD6,TGM2	3
				Small Molecule Biochemistry	hydrolysis of nucleotide	0.000258	BAG1,ENTPD6,IPO5,TGM2	4
				Small Molecule Biochemistry	abnormal quantity of glycerol	0.00235	PDK4	1
				Small Molecule Biochemistry	conjugation of histamine	0.00235	TGM2	1
				Small Molecule Biochemistry	hydrolysis of palmitic acid	0.00235	PLA2G16	1
				Small Molecule Biochemistry	influx of D-pantothenic acid	0.00235	SLC5A6	1
				Small Molecule Biochemistry	influx of biotin	0.00235	SLC5A6	1
				Small Molecule Biochemistry	reduction of 1-palmitoyl-2-linoleoyl phosphatidylcholine hydroperoxide	0.00235	SEPP1	1
				Small Molecule Biochemistry	release of ADP	0.00235	BAG1	1
				Small Molecule Biochemistry	transamidation of histamine	0.00235	TGM2	1
				Small Molecule Biochemistry	transport of D-pantothenic acid	0.00235	SLC5A6	1
				Small Molecule Biochemistry	transport of biotin	0.00235	SLC5A6	1
				Small Molecule Biochemistry	reduction of lipid	0.0024	DHRS4,SEPP1	2
				Small Molecule Biochemistry	binding of glycosaminoglycan	0.00359	CD44,FGF1	2
				Small Molecule Biochemistry	biogenesis of cholesterol	0.00469	FGF1	1
				Small Molecule Biochemistry	dissociation of ADP	0.00469	BAG1	1
				Small Molecule Biochemistry	hydrolysis of 1-palmitoyl-2-arachidonyl-sn-glycero-3-phosphorylcholine	0.00469	PLA2G16	1
				Small Molecule Biochemistry	hydrolysis of 1-palmitoyl-2-linoleoyl-sn-glycero-3-phosphocholine	0.00469	PLA2G16	1
				Small Molecule Biochemistry	hydrolysis of linoleic acid	0.00469	PLA2G16	1
				Small Molecule Biochemistry	hydrolysis of oleic acid	0.00469	ABHD4	1
				Tissue Development	formation of endothelial tube	4.22e-07	ATF3,CCL2,CD44,FN1,PPP1R14B	5
				Tissue Development	adhesion of tumor cell lines	4.29e-07	CCL2,CD151,CD44,FN1,ITGAV,NCAM1,SERPINB2,TGM2	8
				Tissue Development	formation of filaments	8.24e-07	CCL2,CD44,CRYAB,DPYSL2,FGF1,FN1,JUNB,MYOM1,PFN1	9
				Tissue Development	proliferation of fibroblast-like synoviocytes	9.64e-06	CCL2,CD44,FN1	3
				Tissue Development	accumulation of macrophages	2.17e-05	CCL2,CD44,FGF1,PFN1	4
				Tissue Development	formation of actin stress fibers	2.26e-05	CCL2,CD44,FGF1,FN1,JUNB,PFN1	6
				Tissue Development	adhesion of leukemia cell lines	4.46e-05	CCL2,FN1,SERPINB2,TGM2	4
				Tissue Development	adhesion of beta islet cells	5.37e-05	FGF1,NCAM1	2
				Tissue Development	accumulation of myeloid cells	5.45e-05	CCL2,CD44,CRYAB,FGF1,PFN1	5
				Tissue Development	adhesion of endothelial cell lines	6.29e-05	CCL2,CD151,CD44	3
				Tissue Development	adhesion of cancer cells	0.00013	CCL2,CD44,FN1	3
				Tissue Development	adhesion of neuroglia	0.00015	FN1,ITGAV	2
				Tissue Development	adhesion of fibroblasts	0.00015	CD44,FN1,ITGAV	3
				Tissue Development	adhesion of lymphocytes	0.000173	CCL2,CD151,CD44,FN1	4
				Tissue Development	aggregation of tumor cell lines	0.000207	CD44,ITGAV,NCAM1	3
				Tissue Development	adhesion of myeloma cell lines	0.00024	CD44,FN1	2
				Tissue Development	adhesion of endothelial cells	0.000378	CCL2,CD151,CD44,FN1	4
				Tissue Development	adhesion of bone marrow cell lines	0.000414	FN1,TGM2	2
				Tissue Development	proliferation of osteoclast precursor cells	0.000414	ITGAV,JUNB	2
				Tissue Development	adhesion of connective tissue cells	0.000586	CCL2,CD44,FN1,ITGAV	4
				Tissue Development	development of cardiovascular tissue	0.00069	ANKRD1,CCL2,CD151,CD44,FGF1,FN1	6
				Tissue Development	electrical resistance of endothelial cells	0.000717	CCL2,CD44	2
				Tissue Development	adhesion of extracellular matrix	0.000876	CD151,FN1,ITGAV	3
				Tissue Development	adhesion of kidney cells	0.000975	CCL2,FN1,ITGAV	3
				Tissue Development	growth of bone tissue	0.000975	FN1,ITGAV,JUNB	3
				Tissue Development	proliferation of bone cell	0.000975	FN1,ITGAV,JUNB	3
				Tissue Development	outgrowth of neurites	0.00101	BAG1,DPYSL2,FGF1,FN1,NCAM1,TGM2	6
				Tissue Development	angiogenesis of endothelial cells	0.00121	CD151,FN1	2
				Tissue Development	formation of extracellular matrix	0.00121	CD44,FN1	2
				Tissue Development	growth of epithelial tissue	0.00129	CCL2,CD44,CRYAB,FGF1,FN1,JUNB,TGM2	7
				Tissue Development	adhesion of T lymphocytes	0.00135	CD151,CD44,FN1	3
				Tissue Development	proliferation of connective tissue cells	0.00136	ATF3,CCL2,CD44,FGF1,FN1,ITGAV,JUNB	7
				Tissue Development	cell-cell adhesion	0.00137	CD151,CD44,FN1,NCAM1	4
				Tissue Development	aggregation of cells	0.00139	CD151,CD44,FN1,ITGAV,NCAM1	5
				Tissue Development	adhesion of hematopoietic cell lines	0.00182	FN1,TGM2	2
				Tissue Development	endothelial cell development	0.00215	CCL2,CD151,CD44,FGF1,FN1	5
				Tissue Development	proliferation of fibroblasts	0.00233	ATF3,CCL2,CD44,FGF1,FN1	5
				Tissue Development	adherence of T lymphocytes	0.00235	FN1	1
				Tissue Development	adhesion of hairy leukemia cells	0.00235	CD44	1
				Tissue Development	adhesion of lymphokine activated killer cells	0.00235	CD44	1
				Tissue Development	adhesion of neuroepithelial cells	0.00235	FN1	1
				Tissue Development	delay in formation of neural fold	0.00235	NCAM1	1
				Tissue Development	detachment of hematopoietic progenitor cells	0.00235	FN1	1
				Tissue Development	development of mossy fibers	0.00235	NCAM1	1
				Tissue Development	duration of focal adhesions	0.00235	CD151	1
				Tissue Development	expansion of white adipose tissue	0.00235	FGF1	1
				Tissue Development	formation of smooth muscle cells	0.00235	TGM2	1
				Tissue Development	generation of tumor-associated macrophages	0.00235	CCL2	1
				Tissue Development	myelopoiesis of long-term bone marrow culture cells	0.00235	CD44	1
				Tissue Development	repair of endothelial tissue	0.00235	CCL2	1
				Tissue Development	development of exocrine gland	0.00239	CD44,FGF1,FN1,TGM2	4
				Tissue Development	adhesion of immune cells	0.00248	CCL2,CD151,CD44,FN1,TGM2	5
				Tissue Development	development of anlage	0.00256	CD44,FN1	2
				Tissue Development	adhesion of embryonic cell lines	0.00272	FN1,ITGAV	2
				Tissue Development	development of endocrine region of pancreas	0.00272	ATF3,FGF1	2
				Tissue Development	proliferation of muscle cells	0.00293	CCL2,FGF1,FN1,JUNB,TGM2	5
				Tissue Development	proliferation of myoblasts	0.00305	FN1,JUNB	2
				Tissue Development	development of muscle	0.00351	ANKRD1,CRYAB,FLNC,FN1,TGM2	5
				Tissue Development	adhesion of epithelial cell lines	0.00378	FN1,ITGAV	2
				Tissue Development	attachment of tumor cell lines	0.00378	CD44,FN1	2
				Tissue Development	proliferation of mammary epithelial cells	0.00378	FN1,TGM2	2
				Tissue Development	formation of focal adhesions	0.00424	FN1,JUNB,TGM2	3
				Tissue Development	adhesion of lymphoma cell lines	0.00437	CCL2,FN1	2
				Tissue Development	proliferation of epithelial cells	0.00449	CRYAB,FGF1,FN1,JUNB,TGM2	5
				Tissue Development	attachment of cells	0.00459	CD44,FN1,TGM2	3
				Tissue Development	adhesion of phagocytes	0.00468	CCL2,CD44,FN1	3
				Tissue Development	adhesion of monocyte-derived dendritic cells	0.00469	CD44	1
				Tissue Development	adhesion of radial glial cells	0.00469	ITGAV	1
				Tissue Development	adhesion of smooth muscle cell lines	0.00469	CD44	1
				Tissue Development	aggregation of monocyte-derived dendritic cells	0.00469	CD44	1
				Tissue Development	attachment of bone-marrow-derived monocyte/macrophage precursor cells	0.00469	FN1	1
				Tissue Development	attachment of hepatoma cell lines	0.00469	CD44	1
				Tissue Development	delay in assembly of actin stress fibers	0.00469	FN1	1
				Tissue Development	delay in formation of focal adhesions	0.00469	FN1	1
				Tissue Development	development of phrenic nerve	0.00469	CD44	1
				Tissue Development	fibrogenesis of fibronectin matrix	0.00469	FN1	1
				Tissue Development	induction of focal adhesions	0.00469	FN1	1
				Tissue Development	inflammatory response of adipose tissue	0.00469	FGF1	1
				Tissue Development	involution of uterus	0.00469	CD44	1
				Tissue Development	lymphopoiesis of long-term bone marrow culture cells	0.00469	CD44	1
				Tissue Development	maturation of focal adhesions	0.00469	FN1	1
				Tissue Development	morphogenesis of exocrine cells	0.00469	FGF1	1
				Tissue Development	neovascularization of myocardium	0.00469	FGF1	1
				Tissue Development	outgrowth of growth cone	0.00469	FN1	1
				Tissue Morphology	morphology of cardiovascular tissue	6.96e-06	CD151,CD44,FN1,HSPB8,ITGAV,TGM2	6
				Tissue Morphology	quantity of cells	2.24e-05	ATF3,CCL2,CD151,CD44,CNN1,FGF1,FLNC,FN1,HSPB8,JUNB,MMP11,PDK4,PFKM,SEPP1,SERPINB2,TGM2	16
				Tissue Morphology	abnormal morphology of myocardium	0.000162	FN1,HSPB8,ITGAV,TGM2	4
				Tissue Morphology	quantity of osteoclasts	0.000179	CCL2,CD44,JUNB,PDK4	4
				Tissue Morphology	quantity of connective tissue cells	0.000317	CCL2,CD44,FN1,JUNB,PDK4	5
				Tissue Morphology	healing of wound	0.000848	CD44,FGF1,FN1,SERPINB2	4
				Tissue Morphology	morphology of blood vessel	0.00103	CD151,CNN1,CRYAB,FN1,ITGAV	5
				Tissue Morphology	thickness of blood vessel	0.00121	CCL2,FGF1	2
				Tissue Morphology	quantity of fibroblasts	0.00196	FN1,JUNB	2
				Tissue Morphology	abnormal morphology of cardiac jelly	0.00235	FN1	1
				Tissue Morphology	number of Peyer's patch T-cell	0.00235	CD44	1
				Tissue Morphology	number of mesenteric lymph node cells	0.00235	CD44	1
				Tissue Morphology	repair of endothelial tissue	0.00235	CCL2	1
				Tissue Morphology	size of lesion	0.00395	CD44,CRYAB,OLFM1,TGM2	4
				Tissue Morphology	abnormal morphology of skeletal muscle cells	0.00397	FLNC,PFKM	2
				Tox Functions
				Tumor Morphology	adhesion of cancer cells	0.00013	CCL2,CD44,FN1	3
				Tumor Morphology	proliferation of tumor cells	0.000216	ATF3,BAG1,CCL2,CD151,CD44,FGF1,NCAM1,SERPINB2,TGM2	9
				Tumor Morphology	apoptosis of tumor cells	0.000927	BAG1,CD44,HSPB8,ITGAV,MMP11	5
				Tumor Morphology	apoptosis of melanoma cells	0.00225	HSPB8,ITGAV	2
				Tumor Morphology	adhesion of hairy leukemia cells	0.00235	CD44	1
				Tumor Morphology	dissemination of tumor	0.00235	CD44	1
				Tumor Morphology	metastasis of osteosarcoma	0.00235	CD44	1
				Tumor Morphology	apoptosis of cancer cells	0.00235	CD44,HSPB8,ITGAV,MMP11	4
				Visual System Development and Function	cell spreading of eye cell lines	0.00469	FN1	1
				Vitamin and Mineral Metabolism	deposition of Ca2+	0.0011	FN1,TGM2	2
				Vitamin and Mineral Metabolism	influx of D-pantothenic acid	0.00235	SLC5A6	1
				Vitamin and Mineral Metabolism	influx of biotin	0.00235	SLC5A6	1
				Vitamin and Mineral Metabolism	transport of D-pantothenic acid	0.00235	SLC5A6	1
				Vitamin and Mineral Metabolism	transport of biotin	0.00235	SLC5A6	1

## Sheet: Table S6-4
Table S6-4. Functional analysis of DEGs in IPA for YH vs. YL
Canonical Pathways				Specific functions identified with IPA for the differentially-expressed genes
Ingenuity Canonical Pathways	P-value	Molecules		Category	Function Annotation	P-value	Molecules	Count
Renin-Angiotensin Signaling	0.110338	CCL2,AGT		Amino Acid Metabolism	incorporation of L-proline	0.00219	AGT	1
LXR/RXR Activation	0.11744	CCL2,AGT		Amino Acid Metabolism	uptake of leucine	0.00328	AGT	1
Hepatic Fibrosis / Hepatic Stellate Cell Activation	0.127627	CCL2,AGT		Amino Acid Metabolism	incorporation of leucine	0.00547	AGT	1
Glucocorticoid Receptor Signaling	0.185565	CCL2,AGT		Auditory and Vestibular System Development and Function	angiogenesis of ear	0.00255	AP1S2	1
Differential Regulation of Cytokine Production in Macrophages and T Helper Cells by IL-17A and IL-17F	0.220676	CCL2		Cancer	prostate cancer	8.47e-05	AGT,ARHGDIB,CCL2,FLNC	4
Differential Regulation of Cytokine Production in Intestinal Epithelial Cells by IL-17A and IL-17F	0.236514	CCL2		Cancer	growth of micrometastasis	0.000365	CCL2	1
IL-17A Signaling in Fibroblasts	0.267943	CCL2		Cancer	female genital tract cancer	0.000537	AGT,AP1S2,ARHGDIB,CCL2,FLNC,PDLIM3	6
Neuroprotective Role of THOP1 in Alzheimer's Disease	0.279322	AGT		Cancer	mitogenesis of liver cancer cells	0.00073	AGT	1
Role of Hypercytokinemia/hyperchemokinemia in the Pathogenesis of Influenza	0.287175	CCL2		Cancer	angiogenesis of carcinoma	0.0011	AGT	1
MSP-RON Signaling Pathway	0.289172	CCL2		Cancer	lung metastasis of breast cancer cell lines	0.00146	CCL2	1
Role of IL-17F in Allergic Inflammatory Airway Diseases	0.289172	CCL2		Cancer	metastatic colorectal cancer	0.00216	CCL2,PDLIM3	2
Role of IL-17A in Arthritis	0.30566	CCL2		Cancer	angiogenesis of digestive organ tumor	0.00328	AGT	1
Role of MAPK Signaling in the Pathogenesis of Influenza	0.327598	CCL2		Cancer	invasion of trophoblast	0.00328	AGT	1
Chemokine Signaling	0.329877	CCL2		Cancer	uterine cancer	0.00416	AGT,AP1S2,ARHGDIB,FLNC,PDLIM3	5
IL-17 Signaling	0.334482	CCL2		Cancer	hyperplasia of vascular smooth muscle cells	0.0051	AGT	1
Caveolar-mediated Endocytosis Signaling	0.336808	FLNC		Cancer	prostatic carcinoma	0.00562	AGT,CCL2	2
TREM1 Signaling	0.336808	CCL2		Cancer	metastasis of lung cancer cell lines	0.00583	CCL2	1
CTLA4 Signaling in Cytotoxic T Lymphocytes	0.353553	AP1S2		Cancer	development of hepatocellular carcinoma	0.00765	AGT	1
Virus Entry via Endocytic Pathways	0.356013	FLNC		Cancer	metastasis of carcinoma cell lines	0.00801	CCL2	1
HMGB1 Signaling	0.358489	CCL2		Cancer	inhibition of malignant tumor	0.00837	CCL2	1
p70S6K Signaling	0.386891	AGT		Carbohydrate Metabolism	synthesis of phosphoinositide	0.000258	AGT,CCL2	2
Atherosclerosis Signaling	0.389582	CCL2		Carbohydrate Metabolism	release of phosphatidylinositol polyphosphate	0.00073	AGT	1
Acute Phase Response Signaling	0.429283	AGT		Carbohydrate Metabolism	synthesis of inositol	0.00073	AGT	1
RhoGDI Signaling	0.432269	ARHGDIB		Carbohydrate Metabolism	generation of phosphatidylinositol-3-phosphate	0.0011	CCL2	1
Granulocyte Adhesion and Diapedesis	0.432269	CCL2		Carbohydrate Metabolism	release of inositol phosphate	0.00146	AGT	1
Agranulocyte Adhesion and Diapedesis	0.441351	CCL2		Carbohydrate Metabolism	hydrolysis of phosphatidylcholine	0.00874	AGT	1
ILK Signaling	0.441351	FLNC		Carbohydrate Metabolism	hydrolysis of phosphatidylinositol 4,5-diphosphate	0.00874	AGT	1
Role of Macrophages, Fibroblasts and Endothelial Cells in Rheumatoid Arthritis	0.509093	CCL2		Carbohydrate Metabolism	quantity of inositol phosphate	0.00946	AGT	1
Protein Kinase A Signaling	0.542991	FLNC		Cardiovascular Disease	atherogenesis	0.000339	AGT,CCL2	2
				Cardiovascular Disease	development of coronary artery disease in HIV	0.000365	CCL2	1
				Cardiovascular Disease	hypertension of heart	0.000365	AGT	1
				Cardiovascular Disease	hypertension of renal glomerulus	0.000365	AGT	1
				Cardiovascular Disease	hypertrophy of carotid artery	0.000365	AGT	1
				Cardiovascular Disease	hypertrophy of thoracic aorta	0.000365	AGT	1
				Cardiovascular Disease	pseudoaneurysm	0.000365	AGT	1
				Cardiovascular Disease	rupture of abdominal aorta	0.000365	AGT	1
				Cardiovascular Disease	essential hypertension	0.000431	AGT,CCL2	2
				Cardiovascular Disease	bleeding of abdominal aorta	0.00073	AGT	1
				Cardiovascular Disease	fibrosis of perivascular cuff	0.00073	AGT	1
				Cardiovascular Disease	fragmentation of elastic lamina	0.00073	AGT	1
				Cardiovascular Disease	restenosis of femoral artery	0.00073	AGT	1
				Cardiovascular Disease	thickening of tunica media	0.00073	AGT	1
				Cardiovascular Disease	formation of fibrous plaque	0.0011	CCL2	1
				Cardiovascular Disease	hypertrophy of coronary artery	0.0011	AGT	1
				Cardiovascular Disease	perivascular fibrosis of artery	0.0011	AGT	1
				Cardiovascular Disease	vasospasm of coronary artery	0.0011	AGT	1
				Cardiovascular Disease	hypertrophy of aorta	0.00146	AGT	1
				Cardiovascular Disease	fibrosis of coronary artery	0.00183	AGT	1
				Cardiovascular Disease	occlusion of artery	0.00206	AGT,ARHGDIB,CCL2	3
				Cardiovascular Disease	aneurysm of abdominal aorta	0.00219	AGT	1
				Cardiovascular Disease	injury of artery	0.00219	AGT	1
				Cardiovascular Disease	Hypertension	0.00232	AGT,CCL2,PDLIM3	3
				Cardiovascular Disease	formation of abdominal aortic aneurysm	0.00255	AGT	1
				Cardiovascular Disease	injury of myocardium	0.00255	AGT	1
				Cardiovascular Disease	spontaneous hypertension	0.00365	AGT	1
				Cardiovascular Disease	thickening of neointima	0.00365	AGT	1
				Cardiovascular Disease	hypertrophy of myocardium	0.00401	AGT	1
				Cardiovascular Disease	cardiac fibrosis of heart	0.00583	AGT	1
				Cardiovascular Disease	experimental autoimmune myocarditis	0.00583	CCL2	1
				Cardiovascular Disease	fibrosis of myocardium	0.00728	AGT	1
				Cardiovascular Disease	fibrosis of left ventricle	0.00765	AGT	1
				Cardiovascular Disease	hypertrophy of ventricular myocytes	0.00801	AGT	1
				Cardiovascular Disease	interstitial fibrosis of heart	0.0091	AGT	1
				Cardiovascular System Development and Function	thickness of blood vessel	2.63e-05	AGT,CCL2	2
				Cardiovascular System Development and Function	contraction of afferent arterioles	0.000365	AGT	1
				Cardiovascular System Development and Function	diameter of afferent arterioles	0.000365	AGT	1
				Cardiovascular System Development and Function	diameter of aorta	0.000365	AGT	1
				Cardiovascular System Development and Function	diameter of efferent glomerular arteriole	0.000365	AGT	1
				Cardiovascular System Development and Function	expansion of suprarenal aorta	0.000365	AGT	1
				Cardiovascular System Development and Function	repair of endothelial tissue	0.000365	CCL2	1
				Cardiovascular System Development and Function	response of aortic ring tissue	0.000365	AGT	1
				Cardiovascular System Development and Function	vasoconstriction of efferent glomerular arteriole	0.000365	AGT	1
				Cardiovascular System Development and Function	vasoconstriction of mesenteric arteriolar ring	0.000365	AGT	1
				Cardiovascular System Development and Function	formation of blood vessel	0.000568	AGT,CCL2	2
				Cardiovascular System Development and Function	blood pressure of pulmonary alveolus	0.00073	AGT	1
				Cardiovascular System Development and Function	contraction of carotid artery	0.00073	AGT	1
				Cardiovascular System Development and Function	contraction of femoral artery	0.00073	AGT	1
				Cardiovascular System Development and Function	contraction of vena cava	0.00073	AGT	1
				Cardiovascular System Development and Function	density of artery	0.00073	AGT	1
				Cardiovascular System Development and Function	mass of aorta	0.00073	AGT	1
				Cardiovascular System Development and Function	pressure of vasculature	0.00073	AGT	1
				Cardiovascular System Development and Function	relaxation of renal artery	0.00073	AGT	1
				Cardiovascular System Development and Function	thickness of vascular tissue	0.00073	CCL2	1
				Cardiovascular System Development and Function	vasoconstriction of heart	0.00073	AGT	1
				Cardiovascular System Development and Function	vasodilation of endothelial tissue	0.00073	AGT	1
				Cardiovascular System Development and Function	angiogenesis of carcinoma	0.0011	AGT	1
				Cardiovascular System Development and Function	area of abdominal aorta	0.0011	AGT	1
				Cardiovascular System Development and Function	contraction of renal artery	0.0011	AGT	1
				Cardiovascular System Development and Function	diameter of abdominal aorta	0.0011	AGT	1
				Cardiovascular System Development and Function	surface area of ventricular myocytes	0.0011	AGT	1
				Cardiovascular System Development and Function	angiogenesis of granuloma	0.00146	AGT	1
				Cardiovascular System Development and Function	angiogenesis of leg	0.00146	AGT	1
				Cardiovascular System Development and Function	area of carotid artery	0.00146	AGT	1
				Cardiovascular System Development and Function	thickness of carotid artery	0.00146	AGT	1
				Cardiovascular System Development and Function	vasodilation of kidney	0.00146	AGT	1
				Cardiovascular System Development and Function	abnormal morphology of interlobular arteries	0.00183	AGT	1
				Cardiovascular System Development and Function	area of tunica media	0.00183	AGT	1
				Cardiovascular System Development and Function	contraction of thoracic aorta	0.00183	AGT	1
				Cardiovascular System Development and Function	contraction of mesenteric artery	0.00219	AGT	1
				Cardiovascular System Development and Function	vasoconstriction of afferent arterioles	0.00219	AGT	1
				Cardiovascular System Development and Function	angiogenesis of ear	0.00255	AP1S2	1
				Cardiovascular System Development and Function	diastolic relaxation of heart	0.00255	AGT	1
				Cardiovascular System Development and Function	relaxation of carotid artery	0.00255	AGT	1
				Cardiovascular System Development and Function	contraction of portal vein	0.00292	AGT	1
				Cardiovascular System Development and Function	proliferation of ventricular myocytes	0.00292	AGT	1
				Cardiovascular System Development and Function	relaxation of coronary artery	0.00292	AGT	1
				Cardiovascular System Development and Function	angiogenesis	0.00311	AGT,AP1S2,CCL2	3
				Cardiovascular System Development and Function	angiogenesis of digestive organ tumor	0.00328	AGT	1
				Cardiovascular System Development and Function	contraction of aorta	0.00328	AGT	1
				Cardiovascular System Development and Function	vasculogenesis	0.00364	AGT,AP1S2,CCL2	3
				Cardiovascular System Development and Function	formation of neovessel	0.00365	CCL2	1
				Cardiovascular System Development and Function	vasodilation of aortic ring tissue	0.00365	AGT	1
				Cardiovascular System Development and Function	remodeling of heart	0.00401	AGT	1
				Cardiovascular System Development and Function	contraction of aortic ring tissue	0.00438	AGT	1
				Cardiovascular System Development and Function	formation of aorta	0.00438	CCL2	1
				Cardiovascular System Development and Function	sprouting of capillary vessel	0.00438	AGT	1
				Cardiovascular System Development and Function	vasodilation of mesenteric artery	0.00474	AGT	1
				Cardiovascular System Development and Function	function of left ventricle	0.00583	AGT	1
				Cardiovascular System Development and Function	quantity of capillary vessel	0.00583	AGT	1
				Cardiovascular System Development and Function	stimulation of endothelial cells	0.00583	AGT	1
				Cardiovascular System Development and Function	proliferation of endothelial cells	0.00593	AGT,CCL2	2
				Cardiovascular System Development and Function	electrical resistance of endothelial cells	0.00619	CCL2	1
				Cardiovascular System Development and Function	mean arterial pressure of artery	0.00619	AGT	1
				Cardiovascular System Development and Function	relaxation of aortic ring tissue	0.00619	AGT	1
				Cardiovascular System Development and Function	peripheral resistance	0.00656	AGT	1
				Cardiovascular System Development and Function	migration of endothelial cells	0.00672	AGT,CCL2	2
				Cardiovascular System Development and Function	systole	0.00728	AGT	1
				Cardiovascular System Development and Function	function of blood-brain barrier	0.00765	AGT	1
				Category	Diseases or Functions Annotation	p-Value	Molecules	# Molecules
				Cell Cycle	cell cycle progression of adipoblasts	0.000365	AGT	1
				Cell Cycle	mitosis of adrenocortical cells	0.000365	AGT	1
				Cell Cycle	mitosis of hepatic stellate cells	0.000365	AGT	1
				Cell Cycle	replicative senescence of vascular smooth muscle cells	0.000365	AGT	1
				Cell Cycle	initiation of S phase of smooth muscle cells	0.00073	AGT	1
				Cell Cycle	mitogenesis of liver cancer cells	0.00073	AGT	1
				Cell Cycle	polyploidization of vascular smooth muscle cells	0.00073	AGT	1
				Cell Cycle	stress-induced premature senescence of vascular smooth muscle cells	0.00073	AGT	1
				Cell Cycle	replication of smooth muscle cells	0.00146	CCL2	1
				Cell Cycle	mitogenesis of hepatic stellate cells	0.00183	AGT	1
				Cell Cycle	entry into G1 phase	0.0051	AGT	1
				Cell Cycle	mitosis of fibroblast cell lines	0.00837	AGT	1
				Cell Death and Survival	necrosis of left ventricle	0.00073	AGT	1
				Cell Death and Survival	apoptosis of medial smooth muscle cells	0.0011	AGT	1
				Cell Death and Survival	apoptosis of skeletal muscle cells	0.0011	AGT	1
				Cell Death and Survival	apoptosis of endothelial progenitor cells	0.00183	AGT	1
				Cell Death and Survival	clearance of Streptococcus pneumoniae	0.00255	CCL2	1
				Cell Death and Survival	apoptosis of proximal tubule cells	0.00365	AGT	1
				Cell Death and Survival	autophagic cell death of tumor cell lines	0.00401	CCL2	1
				Cell Death and Survival	apoptosis of fibroblast-like synoviocytes	0.00765	AGT	1
				Cell Death and Survival	apoptosis of podocytes	0.00982	AGT	1
				Cell Death and Survival	apoptosis of heart cell lines	0.0102	AGT	1
				Cell Morphology	size of cells	0.000396	AGT,CCL2,FLNC	3
				Cell Morphology	contraction of myoid cells	0.00073	AGT	1
				Cell Morphology	surface area of mesangial cells	0.00073	AGT	1
				Cell Morphology	size of muscle cells	0.000827	AGT,FLNC	2
				Cell Morphology	surface area of ventricular myocytes	0.0011	AGT	1
				Cell Morphology	vacuolation of cardiomyocytes	0.0011	AGT	1
				Cell Morphology	autophagy of ventricular myocytes	0.00146	AGT	1
				Cell Morphology	contraction of mesangial cells	0.00146	AGT	1
				Cell Morphology	diameter of myofiber	0.00146	AGT	1
				Cell Morphology	formation of filopodia	0.00152	AGT,CCL2	2
				Cell Morphology	reorganization of cytoskeleton	0.00211	CCL2,FLNC	2
				Cell Morphology	contractility of vascular smooth muscle cells	0.00219	AGT	1
				Cell Morphology	extension of cellular protrusions	0.00231	AGT,CCL2	2
				Cell Morphology	size of macrophages	0.00255	CCL2	1
				Cell Morphology	cell rounding of fibroblasts	0.00292	AGT	1
				Cell Morphology	contraction of hepatic stellate cells	0.00292	AGT	1
				Cell Morphology	autophagy of cells	0.00344	AGT,CCL2	2
				Cell Morphology	autophagy of prostate cancer cell lines	0.00365	CCL2	1
				Cell Morphology	autophagic cell death of tumor cell lines	0.00401	CCL2	1
				Cell Morphology	shape change of basophils	0.00401	CCL2	1
				Cell Morphology	sprouting of capillary vessel	0.00438	AGT	1
				Cell Morphology	extension of filopodia	0.00547	CCL2	1
				Cell Morphology	electrical resistance of endothelial cells	0.00619	CCL2	1
				Cell Morphology	morphology of myofiber	0.00692	FLNC	1
				Cell Morphology	cell spreading of kidney cell lines	0.00801	FLNC	1
				Cell Morphology	sprouting	0.00864	AGT,CCL2	2
				Cell Signaling	G-protein signaling, coupled to cyclic nucleotide second messenger	0.000393	AGT,CCL2	2
				Cell Signaling	concentration of Ca2+	0.000882	AGT,CCL2	2
				Cell Signaling	modulation of Ca2+	0.00183	AGT	1
				Cell Signaling	influx of Ca2+	0.00203	AGT,CCL2	2
				Cell Signaling	release of Ca2+	0.00275	AGT,CCL2	2
				Cell Signaling	synthesis of cyclic AMP	0.00305	AGT,CCL2	2
				Cell Signaling	G-protein signaling, coupled to cGMP nucleotide second messenger	0.00328	AGT	1
				Cell Signaling	hydrolysis of cyclic AMP	0.00328	AGT	1
				Cell Signaling	stimulation of nitric oxide	0.00474	AGT	1
				Cell Signaling	mobilization of Ca2+	0.00876	AGT,CCL2	2
				Cell Signaling	activation of Phospholipase C	0.00946	AGT	1
				Cell-mediated Immune Response	recruitment of T lymphocytes	0.00025	AGT,CCL2	2
				Cell-mediated Immune Response	chemoattraction of natural killer T lymphocytes	0.000365	CCL2	1
				Cell-mediated Immune Response	migration of Th17 cells	0.00183	CCL2	1
				Cell-mediated Immune Response	recruitment of Th17 cells	0.00219	CCL2	1
				Cell-mediated Immune Response	recruitment of Th1 cells	0.00255	CCL2	1
				Cell-mediated Immune Response	cell movement of T lymphocytes	0.0031	AGT,CCL2	2
				Cell-mediated Immune Response	migration of memory T lymphocytes	0.0051	CCL2	1
				Cell-mediated Immune Response	chemotaxis of memory T lymphocytes	0.00547	CCL2	1
				Cell-To-Cell Signaling and Interaction	recruitment of monocytes	9.32e-05	AGT,CCL2	2
				Cell-To-Cell Signaling and Interaction	excitation of cells	0.000221	AGT,CCL2	2
				Cell-To-Cell Signaling and Interaction	recruitment of T lymphocytes	0.00025	AGT,CCL2	2
				Cell-To-Cell Signaling and Interaction	chemoattraction of natural killer T lymphocytes	0.000365	CCL2	1
				Cell-To-Cell Signaling and Interaction	hypertrophic response of vascular smooth muscle cells	0.000365	AGT	1
				Cell-To-Cell Signaling and Interaction	recruitment of macrophages	0.000503	AGT,CCL2	2
				Cell-To-Cell Signaling and Interaction	activation of kidney cancer cell lines	0.00073	AGT	1
				Cell-To-Cell Signaling and Interaction	binding of adrenocortical cells	0.00073	AGT	1
				Cell-To-Cell Signaling and Interaction	conductance of gap junctions	0.00073	AGT	1
				Cell-To-Cell Signaling and Interaction	desensitization of monocytes	0.00073	CCL2	1
				Cell-To-Cell Signaling and Interaction	inflammation of vascular smooth muscle cells	0.00073	AGT	1
				Cell-To-Cell Signaling and Interaction	penetration of monocytes	0.00073	CCL2	1
				Cell-To-Cell Signaling and Interaction	binding of cells	0.00089	AGT,CCL2,MRC2	3
				Cell-To-Cell Signaling and Interaction	activation of neuroglia	0.00091	AGT,CCL2	2
				Cell-To-Cell Signaling and Interaction	fusion of cells	0.000938	CCL2,FLNC	2
				Cell-To-Cell Signaling and Interaction	adhesion of mononuclear leukocytes	0.00131	AGT,CCL2	2
				Cell-To-Cell Signaling and Interaction	chemoattraction of eosinophils	0.00146	CCL2	1
				Cell-To-Cell Signaling and Interaction	recruitment of inflammatory monocytes	0.00146	CCL2	1
				Cell-To-Cell Signaling and Interaction	adhesion of connective tissue cells	0.00149	AGT,CCL2	2
				Cell-To-Cell Signaling and Interaction	activation of macrophages	0.00177	AGT,CCL2	2
				Cell-To-Cell Signaling and Interaction	adhesion of ovarian cancer cells	0.00183	CCL2	1
				Cell-To-Cell Signaling and Interaction	recruitment of Kupffer cells	0.00183	CCL2	1
				Cell-To-Cell Signaling and Interaction	recruitment of leukemia cell lines	0.00183	CCL2	1
				Cell-To-Cell Signaling and Interaction	recruitment of neutrophils	0.00191	AGT,CCL2	2
				Cell-To-Cell Signaling and Interaction	attraction of effector lymphocytes	0.00219	CCL2	1
				Cell-To-Cell Signaling and Interaction	fusion of osteoclasts	0.00219	CCL2	1
				Cell-To-Cell Signaling and Interaction	recruitment of Th17 cells	0.00219	CCL2	1
				Cell-To-Cell Signaling and Interaction	recruitment of Th1 cells	0.00255	CCL2	1
				Cell-To-Cell Signaling and Interaction	recruitment of monocyte-derived macrophages	0.00255	CCL2	1
				Cell-To-Cell Signaling and Interaction	attraction of memory T lymphocytes	0.00292	CCL2	1
				Cell-To-Cell Signaling and Interaction	activation of sympathetic nerve	0.00328	AGT	1
				Cell-To-Cell Signaling and Interaction	chemoattraction of macrophages	0.00328	CCL2	1
				Cell-To-Cell Signaling and Interaction	chemoattraction of monocytes	0.00328	CCL2	1
				Cell-To-Cell Signaling and Interaction	respiratory burst of monocytes	0.00328	CCL2	1
				Cell-To-Cell Signaling and Interaction	adhesion of glomerular cells	0.00365	CCL2	1
				Cell-To-Cell Signaling and Interaction	uptake of norepinephrine	0.00365	AGT	1
				Cell-To-Cell Signaling and Interaction	binding of carcinoma cell lines	0.00438	AGT	1
				Cell-To-Cell Signaling and Interaction	recruitment of mast cells	0.00438	CCL2	1
				Cell-To-Cell Signaling and Interaction	stimulation of leukemia cell lines	0.00474	CCL2	1
				Cell-To-Cell Signaling and Interaction	adhesion of peripheral blood lymphocytes	0.0051	CCL2	1
				Cell-To-Cell Signaling and Interaction	adhesion of PBMCs	0.00547	CCL2	1
				Cell-To-Cell Signaling and Interaction	activation of smooth muscle cells	0.00583	CCL2	1
				Cell-To-Cell Signaling and Interaction	stimulation of endothelial cells	0.00583	AGT	1
				Cell-To-Cell Signaling and Interaction	electrical resistance of endothelial cells	0.00619	CCL2	1
				Cell-To-Cell Signaling and Interaction	binding of fibroblasts	0.00656	MRC2	1
				Cell-To-Cell Signaling and Interaction	fusion of muscle cell lines	0.00656	FLNC	1
				Cell-To-Cell Signaling and Interaction	activation of CD4+ T-lymphocytes	0.00692	CCL2	1
				Cell-To-Cell Signaling and Interaction	attraction of neutrophils	0.00874	CCL2	1
				Cell-To-Cell Signaling and Interaction	binding of smooth muscle cells	0.00874	AGT	1
				Cell-To-Cell Signaling and Interaction	recruitment of dendritic cells	0.00874	CCL2	1
				Cell-To-Cell Signaling and Interaction	uptake of dopamine	0.0091	AGT	1
				Cell-To-Cell Signaling and Interaction	binding of monocytes	0.00982	CCL2	1
				Cellular Assembly and Organization	quantity of smooth muscle cells	0.000103	AGT,CCL2	2
				Cellular Assembly and Organization	organization of cytoskeleton	0.00117	AGT,ARHGDIB,CCL2,FLNC	4
				Cellular Assembly and Organization	formation of filopodia	0.00152	AGT,CCL2	2
				Cellular Assembly and Organization	reorganization of cytoskeleton	0.00211	CCL2,FLNC	2
				Cellular Assembly and Organization	extension of cellular protrusions	0.00231	AGT,CCL2	2
				Cellular Assembly and Organization	formation of actin stress fibers	0.0033	AGT,CCL2	2
				Cellular Assembly and Organization	formation of uropod	0.00365	CCL2	1
				Cellular Assembly and Organization	organization of actin cytoskeleton	0.00478	ARHGDIB,FLNC	2
				Cellular Assembly and Organization	extension of filopodia	0.00547	CCL2	1
				Cellular Compromise	injury of tubules	0.000365	AGT	1
				Cellular Compromise	retraction of mesangial cells	0.000365	AGT	1
				Cellular Compromise	oxidative stress response of kidney	0.0011	AGT	1
				Cellular Compromise	oxidative stress response of myocardium	0.0011	AGT	1
				Cellular Compromise	vacuolation of cardiomyocytes	0.0011	AGT	1
				Cellular Compromise	adhesion of ovarian cancer cells	0.00183	CCL2	1
				Cellular Compromise	oxidative stress response of liver	0.00183	AGT	1
				Cellular Compromise	respiratory burst of monocytes	0.00328	CCL2	1
				Cellular Development	proliferation of myoid cells	0.000365	AGT	1
				Cellular Development	proliferation of adrenocortical cells	0.0011	AGT	1
				Cellular Development	proliferation of cytotrophoblastic cells	0.0011	AGT	1
				Cellular Development	lung metastasis of breast cancer cell lines	0.00146	CCL2	1
				Cellular Development	proliferation of proximal tubule cells	0.00146	AGT	1
				Cellular Development	proliferation of vascular smooth muscle cells	0.00147	AGT,CCL2	2
				Cellular Development	differentiation of osteoclasts	0.00218	AGT,CCL2	2
				Cellular Development	proliferation of endometriotic stromal cells	0.00219	CCL2	1
				Cellular Development	differentiation of M2 macrophages	0.00255	CCL2	1
				Cellular Development	adipogenesis of adipoblasts	0.00292	AGT	1
				Cellular Development	proliferation of ventricular myocytes	0.00292	AGT	1
				Cellular Development	dedifferentiation of smooth muscle cells	0.00328	AGT	1
				Cellular Development	differentiation of multinucleated cells	0.00328	CCL2	1
				Cellular Development	differentiation of osteoclast-like cells	0.00365	CCL2	1
				Cellular Development	differentiation of muscle cells	0.00426	AGT,CCL2	2
				Cellular Development	sprouting of capillary vessel	0.00438	AGT	1
				Cellular Development	metastasis of lung cancer cell lines	0.00583	CCL2	1
				Cellular Development	proliferation of endothelial cells	0.00593	AGT,CCL2	2
				Cellular Development	differentiation of myofibroblasts	0.00656	CCL2	1
				Cellular Development	differentiation of PBMCs	0.00765	CCL2	1
				Cellular Development	metastasis of carcinoma cell lines	0.00801	CCL2	1
				Cellular Development	proliferation of CD4+ T-lymphocytes	0.00837	CCL2	1
				Cellular Development	proliferation of fibroblasts	0.00843	AGT,CCL2	2
				Cellular Development	development of myofiber	0.0091	FLNC	1
				Cellular Development	proliferation of adenocarcinoma cell lines	0.0091	CCL2	1
				Cellular Function and Maintenance	quantity of smooth muscle cells	0.000103	AGT,CCL2	2
				Cellular Function and Maintenance	organization of cytoskeleton	0.00117	AGT,ARHGDIB,CCL2,FLNC	4
				Cellular Function and Maintenance	autophagy of ventricular myocytes	0.00146	AGT	1
				Cellular Function and Maintenance	formation of filopodia	0.00152	AGT,CCL2	2
				Cellular Function and Maintenance	function of monocytes	0.00183	CCL2	1
				Cellular Function and Maintenance	influx of Ca2+	0.00203	AGT,CCL2	2
				Cellular Function and Maintenance	reorganization of cytoskeleton	0.00211	CCL2,FLNC	2
				Cellular Function and Maintenance	extension of cellular protrusions	0.00231	AGT,CCL2	2
				Cellular Function and Maintenance	clearance of Streptococcus pneumoniae	0.00255	CCL2	1
				Cellular Function and Maintenance	respiratory burst of monocytes	0.00328	CCL2	1
				Cellular Function and Maintenance	formation of actin stress fibers	0.0033	AGT,CCL2	2
				Cellular Function and Maintenance	autophagy of cells	0.00344	AGT,CCL2	2
				Cellular Function and Maintenance	autophagy of prostate cancer cell lines	0.00365	CCL2	1
				Cellular Function and Maintenance	autophagic cell death of tumor cell lines	0.00401	CCL2	1
				Cellular Function and Maintenance	homeostasis of Na+	0.00401	AGT	1
				Cellular Function and Maintenance	organization of actin cytoskeleton	0.00478	ARHGDIB,FLNC	2
				Cellular Function and Maintenance	extension of filopodia	0.00547	CCL2	1
				Cellular Function and Maintenance	function of mononuclear leukocytes	0.00889	ARHGDIB,CCL2	2
				Cellular Growth and Proliferation	excitation of cells	0.000221	AGT,CCL2	2
				Cellular Growth and Proliferation	generation of tumor-associated macrophages	0.000365	CCL2	1
				Cellular Growth and Proliferation	proliferation of myoid cells	0.000365	AGT	1
				Cellular Growth and Proliferation	formation of foreign body giant cell	0.0011	CCL2	1
				Cellular Growth and Proliferation	generation of endothelial cells	0.0011	AGT	1
				Cellular Growth and Proliferation	proliferation of adrenocortical cells	0.0011	AGT	1
				Cellular Growth and Proliferation	proliferation of cytotrophoblastic cells	0.0011	AGT	1
				Cellular Growth and Proliferation	lung metastasis of breast cancer cell lines	0.00146	CCL2	1
				Cellular Growth and Proliferation	proliferation of proximal tubule cells	0.00146	AGT	1
				Cellular Growth and Proliferation	proliferation of vascular smooth muscle cells	0.00147	AGT,CCL2	2
				Cellular Growth and Proliferation	proliferation of endometriotic stromal cells	0.00219	CCL2	1
				Cellular Growth and Proliferation	proliferation of ventricular myocytes	0.00292	AGT	1
				Cellular Growth and Proliferation	generation of cells	0.00426	AGT,CCL2	2
				Cellular Growth and Proliferation	stimulation of leukemia cell lines	0.00474	CCL2	1
				Cellular Growth and Proliferation	colony formation of brain cancer cell lines	0.0051	CCL2	1
				Cellular Growth and Proliferation	metastasis of lung cancer cell lines	0.00583	CCL2	1
				Cellular Growth and Proliferation	stimulation of endothelial cells	0.00583	AGT	1
				Cellular Growth and Proliferation	proliferation of endothelial cells	0.00593	AGT,CCL2	2
				Cellular Growth and Proliferation	proliferation of fibroblast-like synoviocytes	0.00656	CCL2	1
				Cellular Growth and Proliferation	formation of multinucleated cells	0.00801	CCL2	1
				Cellular Growth and Proliferation	metastasis of carcinoma cell lines	0.00801	CCL2	1
				Cellular Growth and Proliferation	proliferation of CD4+ T-lymphocytes	0.00837	CCL2	1
				Cellular Growth and Proliferation	proliferation of fibroblasts	0.00843	AGT,CCL2	2
				Cellular Growth and Proliferation	proliferation of adenocarcinoma cell lines	0.0091	CCL2	1
				Cellular Movement	migration of fibroblasts	1.45e-05	AGT,CCL2,MRC2	3
				Cellular Movement	migration of hepatic stellate cells	2.63e-05	AGT,CCL2	2
				Cellular Movement	infiltration by monocytes	4e-05	AGT,CCL2	2
				Cellular Movement	migration of tumor cell lines	8.09e-05	AGT,ARHGDIB,CCL2,FLNC	4
				Cellular Movement	recruitment of monocytes	9.32e-05	AGT,CCL2	2
				Cellular Movement	chemotaxis of connective tissue cells	0.000156	AGT,CCL2	2
				Cellular Movement	recruitment of T lymphocytes	0.00025	AGT,CCL2	2
				Cellular Movement	migration of leukemia cell lines	0.000281	AGT,CCL2	2
				Cellular Movement	chemoattraction of natural killer T lymphocytes	0.000365	CCL2	1
				Cellular Movement	chemotaxis of mast precursor cells	0.000365	CCL2	1
				Cellular Movement	chemotaxis of stellate cells	0.000365	CCL2	1
				Cellular Movement	invasion of endometriotic stromal cells	0.000365	CCL2	1
				Cellular Movement	trafficking of monocytes	0.000365	CCL2	1
				Cellular Movement	cell movement of leukocyte cell lines	0.000441	AGT,CCL2	2
				Cellular Movement	migration of cells	0.000467	AGT,ARHGDIB,CCL2,FLNC,MRC2	5
				Cellular Movement	migration of monocytes	0.000471	AGT,CCL2	2
				Cellular Movement	recruitment of macrophages	0.000503	AGT,CCL2	2
				Cellular Movement	migration of vascular smooth muscle cells	0.000625	AGT,CCL2	2
				Cellular Movement	invasion of peripheral blood monocytes	0.00073	CCL2	1
				Cellular Movement	migration of fibrocytes	0.00073	CCL2	1
				Cellular Movement	migration of dendritic cells	0.000787	AGT,CCL2	2
				Cellular Movement	initiation of migration of fibrosarcoma cell lines	0.0011	FLNC	1
				Cellular Movement	invasion of tumor-infiltrating lymphocytes	0.0011	CCL2	1
				Cellular Movement	transendothelial migration of leukemia cell lines	0.0011	CCL2	1
				Cellular Movement	infiltration by lymphocytes	0.00135	AGT,CCL2	2
				Cellular Movement	infiltration of macrophages	0.00145	AGT,CCL2	2
				Cellular Movement	cell rolling of monocytes	0.00146	CCL2	1
				Cellular Movement	chemoattraction of eosinophils	0.00146	CCL2	1
				Cellular Movement	chemotaxis of astrocytes	0.00146	CCL2	1
				Cellular Movement	chemotaxis of osteoclasts	0.00146	CCL2	1
				Cellular Movement	emigration of monocytes	0.00146	CCL2	1
				Cellular Movement	extravasation of macrophages	0.00146	CCL2	1
				Cellular Movement	recruitment of inflammatory monocytes	0.00146	CCL2	1
				Cellular Movement	trafficking of macrophages	0.00146	CCL2	1
				Cellular Movement	migration of Th17 cells	0.00183	CCL2	1
				Cellular Movement	recruitment of Kupffer cells	0.00183	CCL2	1
				Cellular Movement	recruitment of leukemia cell lines	0.00183	CCL2	1
				Cellular Movement	recruitment of neutrophils	0.00191	AGT,CCL2	2
				Cellular Movement	attraction of effector lymphocytes	0.00219	CCL2	1
				Cellular Movement	mobilization of myeloid progenitor cells	0.00219	CCL2	1
				Cellular Movement	recruitment of Th17 cells	0.00219	CCL2	1
				Cellular Movement	chemotaxis of germ cell tumor cell lines	0.00255	CCL2	1
				Cellular Movement	invasion of lymphoma cell lines	0.00255	CCL2	1
				Cellular Movement	migration of basophils	0.00255	CCL2	1
				Cellular Movement	recruitment of Th1 cells	0.00255	CCL2	1
				Cellular Movement	recruitment of monocyte-derived macrophages	0.00255	CCL2	1
				Cellular Movement	attraction of memory T lymphocytes	0.00292	CCL2	1
				Cellular Movement	chemotaxis of bone marrow cells	0.00292	CCL2	1
				Cellular Movement	chemotaxis of bone marrow-derived macrophages	0.00292	CCL2	1
				Cellular Movement	chemotaxis of hepatic stellate cells	0.00292	CCL2	1
				Cellular Movement	cell movement of T lymphocytes	0.0031	AGT,CCL2	2
				Cellular Movement	migration of breast cancer cell lines	0.00315	ARHGDIB,CCL2	2
				Cellular Movement	chemoattraction of macrophages	0.00328	CCL2	1
				Cellular Movement	chemoattraction of monocytes	0.00328	CCL2	1
				Cellular Movement	chemotaxis of bone marrow cell lines	0.00328	AGT	1
				Cellular Movement	migration of chondrosarcoma cells	0.00328	CCL2	1
				Cellular Movement	migration of dermal fibroblasts	0.00328	AGT	1
				Cellular Movement	chemotaxis of basophils	0.00365	CCL2	1
				Cellular Movement	distribution of leukocytes	0.00401	AGT	1
				Cellular Movement	chemotaxis of macrophage cancer cell lines	0.00438	CCL2	1
				Cellular Movement	migration of astrocytes	0.00438	CCL2	1
				Cellular Movement	migration of macrophage cancer cell lines	0.00438	CCL2	1
				Cellular Movement	migration of peripheral blood monocytes	0.00438	CCL2	1
				Cellular Movement	recruitment of mast cells	0.00438	CCL2	1
				Cellular Movement	chemotaxis of peripheral blood monocytes	0.00474	CCL2	1
				Cellular Movement	migration of mesangial cells	0.00474	AGT	1
				Cellular Movement	migration of memory T lymphocytes	0.0051	CCL2	1
				Cellular Movement	migration of smooth muscle cell lines	0.0051	AGT	1
				Cellular Movement	chemotaxis of memory T lymphocytes	0.00547	CCL2	1
				Cellular Movement	migration of peritoneal macrophages	0.00547	CCL2	1
				Cellular Movement	mobilization of neutrophils	0.00547	CCL2	1
				Cellular Movement	mobilization of stem cells	0.00547	CCL2	1
				Cellular Movement	migration of PBMCs	0.00583	CCL2	1
				Cellular Movement	migration of microglia	0.00583	CCL2	1
				Cellular Movement	transmigration of dendritic cells	0.00583	CCL2	1
				Cellular Movement	cell movement of neutrophils	0.00586	AGT,CCL2	2
				Cellular Movement	infiltration by dendritic cells	0.00619	AGT	1
				Cellular Movement	migration of endothelial cells	0.00672	AGT,CCL2	2
				Cellular Movement	transendothelial migration of monocytes	0.00728	CCL2	1
				Cellular Movement	migration of mast cells	0.00765	CCL2	1
				Cellular Movement	migration of mesenchymal stem cells	0.00765	CCL2	1
				Cellular Movement	chemotaxis of embryonic cell lines	0.00837	AGT	1
				Cellular Movement	chemotaxis of epithelial cell lines	0.00837	AGT	1
				Cellular Movement	attraction of neutrophils	0.00874	CCL2	1
				Cellular Movement	infiltration of inflammatory leukocytes	0.00874	CCL2	1
				Cellular Movement	recruitment of dendritic cells	0.00874	CCL2	1
				Cellular Movement	migration of lymphoma cell lines	0.0091	CCL2	1
				Connective Tissue Development and Function	migration of fibroblasts	1.45e-05	AGT,CCL2,MRC2	3
				Connective Tissue Development and Function	migration of hepatic stellate cells	2.63e-05	AGT,CCL2	2
				Connective Tissue Development and Function	cell cycle progression of adipoblasts	0.000365	AGT	1
				Connective Tissue Development and Function	migration of fibrocytes	0.00073	CCL2	1
				Connective Tissue Development and Function	chemotaxis of osteoclasts	0.00146	CCL2	1
				Connective Tissue Development and Function	mitogenesis of hepatic stellate cells	0.00183	AGT	1
				Connective Tissue Development and Function	differentiation of osteoclasts	0.00218	AGT,CCL2	2
				Connective Tissue Development and Function	fusion of osteoclasts	0.00219	CCL2	1
				Connective Tissue Development and Function	proliferation of endometriotic stromal cells	0.00219	CCL2	1
				Connective Tissue Development and Function	adipogenesis of adipoblasts	0.00292	AGT	1
				Connective Tissue Development and Function	cell rounding of fibroblasts	0.00292	AGT	1
				Connective Tissue Development and Function	chemotaxis of hepatic stellate cells	0.00292	CCL2	1
				Connective Tissue Development and Function	migration of dermal fibroblasts	0.00328	AGT	1
				Connective Tissue Development and Function	differentiation of osteoclast-like cells	0.00365	CCL2	1
				Connective Tissue Development and Function	binding of fibroblasts	0.00656	MRC2	1
				Connective Tissue Development and Function	proliferation of fibroblast-like synoviocytes	0.00656	CCL2	1
				Connective Tissue Development and Function	mitosis of fibroblast cell lines	0.00837	AGT	1
				Connective Tissue Development and Function	proliferation of fibroblasts	0.00843	AGT,CCL2	2
				Connective Tissue Disorders	hypotrophy of adipocytes	0.000365	AGT	1
				Connective Tissue Disorders	fibrosis of pericytes	0.00073	AGT	1
				Connective Tissue Disorders	initiation of arthritis	0.00073	CCL2	1
				Connective Tissue Disorders	parvovirus arthritis	0.00183	CCL2	1
				Dermatological Diseases and Conditions	chronic large plaque psoriasis	0.0051	CCL2	1
				Dermatological Diseases and Conditions	chronic small plaque psoriasis	0.0051	CCL2	1
				Developmental Disorder	distal myopathy type 4	0.000365	FLNC	1
				Developmental Disorder	hypertrophy of carotid artery	0.000365	AGT	1
				Developmental Disorder	hypertrophy of podocytes	0.000365	AGT	1
				Developmental Disorder	hypertrophy of thoracic aorta	0.000365	AGT	1
				Developmental Disorder	hypotrophy of adipocytes	0.000365	AGT	1
				Developmental Disorder	congenital obstructive nephropathy	0.00073	CCL2	1
				Developmental Disorder	hypertrophy of proximal tubule cells	0.00073	AGT	1
				Developmental Disorder	hypertrophy of vascular tissue	0.00073	AGT	1
				Developmental Disorder	hypertrophy of coronary artery	0.0011	AGT	1
				Developmental Disorder	hypertrophy of aorta	0.00146	AGT	1
				Developmental Disorder	renal tubular dysgenesis	0.00146	AGT	1
				Developmental Disorder	hypertrophy of muscle cell lines	0.00219	AGT	1
				Developmental Disorder	hypertrophy of vascular smooth muscle cells	0.00365	AGT	1
				Developmental Disorder	hypertrophy of myocardium	0.00401	AGT	1
				Developmental Disorder	biliary atresia	0.00438	CCL2	1
				Developmental Disorder	hypertrophy of mesangial cells	0.00474	AGT	1
				Developmental Disorder	hypoplasia of testis	0.00692	ARHGDIB	1
				Developmental Disorder	hypertrophy of ventricular myocytes	0.00801	AGT	1
				Developmental Disorder	autosomal dominant polycystic kidney disease	0.00946	AGT	1
				Digestive System Development and Function	peristalsis of intestine	0.00328	AGT	1
				DNA Replication, Recombination, and Repair	hydrolysis of cyclic AMP	0.00328	AGT	1
				Drug Metabolism	release of hydrocortisone	0.0011	AGT	1
				Drug Metabolism	uptake of norepinephrine	0.00365	AGT	1
				Drug Metabolism	release of beta-estradiol	0.00401	AGT	1
				Drug Metabolism	secretion of hydrocortisone	0.00438	AGT	1
				Drug Metabolism	synthesis of epoprostenol	0.00728	AGT	1
				Drug Metabolism	uptake of dopamine	0.0091	AGT	1
				Embryonic Development	proliferation of cytotrophoblastic cells	0.0011	AGT	1
				Embryonic Development	angiogenesis of leg	0.00146	AGT	1
				Embryonic Development	differentiation of osteoclasts	0.00218	AGT,CCL2	2
				Embryonic Development	angiogenesis of ear	0.00255	AP1S2	1
				Embryonic Development	invasion of trophoblast	0.00328	AGT	1
				Embryonic Development	differentiation of osteoclast-like cells	0.00365	CCL2	1
				Embryonic Development	chemotaxis of embryonic cell lines	0.00837	AGT	1
				Embryonic Development	development of myofiber	0.0091	FLNC	1
				Endocrine System Development and Function	mitosis of adrenocortical cells	0.000365	AGT	1
				Endocrine System Development and Function	proliferation of adrenocortical cells	0.0011	AGT	1
				Endocrine System Development and Function	release of hydrocortisone	0.0011	AGT	1
				Endocrine System Development and Function	release of aldosterone	0.00255	AGT	1
				Endocrine System Development and Function	quantity of 2-arachidonoylglycerol	0.00365	AGT	1
				Endocrine System Development and Function	secretion of hydrocortisone	0.00438	AGT	1
				Endocrine System Development and Function	synthesis of corticosterone	0.00583	AGT	1
				Endocrine System Development and Function	quantity of renin in blood	0.00619	AGT	1
				Endocrine System Development and Function	secretion of corticosterone	0.00656	AGT	1
				Endocrine System Development and Function	synthesis of pregnenolone	0.00728	AGT	1
				Endocrine System Development and Function	synthesis of aldosterone	0.00946	AGT	1
				Endocrine System Disorders	insulin resistance	0.00559	AGT,CCL2	2
				Endocrine System Disorders	hypoplasia of testis	0.00692	ARHGDIB	1
				Free Radical Scavenging	release of reactive oxygen species	0.000139	AGT,CCL2	2
				Free Radical Scavenging	induction of superoxide	0.0011	AGT	1
				Free Radical Scavenging	quantity of reactive oxygen species	0.00189	AGT,CCL2	2
				Free Radical Scavenging	release of superoxide	0.00837	CCL2	1
				Free Radical Scavenging	production of reactive oxygen species	0.00927	AGT,ARHGDIB	2
				Free Radical Scavenging	quantity of hydrogen peroxide	0.0102	AGT	1
				Gastrointestinal Disease	cystic fibrosis-associated liver disease	0.000365	CCL2	1
				Gastrointestinal Disease	metastatic colorectal cancer	0.00216	CCL2,PDLIM3	2
				Gastrointestinal Disease	angiogenesis of digestive organ tumor	0.00328	AGT	1
				Gastrointestinal Disease	biliary atresia	0.00438	CCL2	1
				Gastrointestinal Disease	development of hepatocellular carcinoma	0.00765	AGT	1
				Gene Expression	binding of hypoxia response element	0.00183	AGT	1
				Gene Expression	binding of Egr binding site	0.00438	AGT	1
				Gene Expression	binding of cAMP response element	0.00765	AGT	1
				Hair and Skin Development and Function	chemotaxis of epithelial cell lines	0.00837	AGT	1
				Hematological System Development and Function	infiltration by monocytes	4e-05	AGT,CCL2	2
				Hematological System Development and Function	recruitment of monocytes	9.32e-05	AGT,CCL2	2
				Hematological System Development and Function	flow of blood	0.000187	AGT,CCL2	2
				Hematological System Development and Function	recruitment of T lymphocytes	0.00025	AGT,CCL2	2
				Hematological System Development and Function	accumulation of macrophages	0.000273	AGT,CCL2	2
				Hematological System Development and Function	chemoattraction of natural killer T lymphocytes	0.000365	CCL2	1
				Hematological System Development and Function	chemotaxis of mast precursor cells	0.000365	CCL2	1
				Hematological System Development and Function	generation of tumor-associated macrophages	0.000365	CCL2	1
				Hematological System Development and Function	trafficking of monocytes	0.000365	CCL2	1
				Hematological System Development and Function	cell movement of leukocyte cell lines	0.000441	AGT,CCL2	2
				Hematological System Development and Function	migration of monocytes	0.000471	AGT,CCL2	2
				Hematological System Development and Function	recruitment of macrophages	0.000503	AGT,CCL2	2
				Hematological System Development and Function	accumulation of granulocytes	0.000637	AGT,CCL2	2
				Hematological System Development and Function	blood pressure of pulmonary alveolus	0.00073	AGT	1
				Hematological System Development and Function	migration of dendritic cells	0.000787	AGT,CCL2	2
				Hematological System Development and Function	accumulation of basophils	0.0011	CCL2	1
				Hematological System Development and Function	formation of foreign body giant cell	0.0011	CCL2	1
				Hematological System Development and Function	adhesion of mononuclear leukocytes	0.00131	AGT,CCL2	2
				Hematological System Development and Function	infiltration by lymphocytes	0.00135	AGT,CCL2	2
				Hematological System Development and Function	infiltration of macrophages	0.00145	AGT,CCL2	2
				Hematological System Development and Function	cell rolling of monocytes	0.00146	CCL2	1
				Hematological System Development and Function	chemoattraction of eosinophils	0.00146	CCL2	1
				Hematological System Development and Function	emigration of monocytes	0.00146	CCL2	1
				Hematological System Development and Function	extravasation of macrophages	0.00146	CCL2	1
				Hematological System Development and Function	recruitment of inflammatory monocytes	0.00146	CCL2	1
				Hematological System Development and Function	trafficking of macrophages	0.00146	CCL2	1
				Hematological System Development and Function	activation of macrophages	0.00177	AGT,CCL2	2
				Hematological System Development and Function	function of monocytes	0.00183	CCL2	1
				Hematological System Development and Function	migration of Th17 cells	0.00183	CCL2	1
				Hematological System Development and Function	quantity of colony-forming unit blood cells	0.00183	CCL2	1
				Hematological System Development and Function	recruitment of Kupffer cells	0.00183	CCL2	1
				Hematological System Development and Function	recruitment of neutrophils	0.00191	AGT,CCL2	2
				Hematological System Development and Function	attraction of effector lymphocytes	0.00219	CCL2	1
				Hematological System Development and Function	mobilization of myeloid progenitor cells	0.00219	CCL2	1
				Hematological System Development and Function	recruitment of Th17 cells	0.00219	CCL2	1
				Hematological System Development and Function	quantity of macrophages	0.00244	AGT,CCL2	2
				Hematological System Development and Function	accumulation of mast cells	0.00255	CCL2	1
				Hematological System Development and Function	differentiation of M2 macrophages	0.00255	CCL2	1
				Hematological System Development and Function	migration of basophils	0.00255	CCL2	1
				Hematological System Development and Function	recruitment of Th1 cells	0.00255	CCL2	1
				Hematological System Development and Function	recruitment of monocyte-derived macrophages	0.00255	CCL2	1
				Hematological System Development and Function	size of macrophages	0.00255	CCL2	1
				Hematological System Development and Function	attraction of memory T lymphocytes	0.00292	CCL2	1
				Hematological System Development and Function	chemotaxis of bone marrow-derived macrophages	0.00292	CCL2	1
				Hematological System Development and Function	quantity of lymphocytes	0.00304	AGT,ARHGDIB,CCL2	3
				Hematological System Development and Function	cell movement of T lymphocytes	0.0031	AGT,CCL2	2
				Hematological System Development and Function	chemoattraction of macrophages	0.00328	CCL2	1
				Hematological System Development and Function	chemoattraction of monocytes	0.00328	CCL2	1
				Hematological System Development and Function	chemotaxis of basophils	0.00365	CCL2	1
				Hematological System Development and Function	shape change of basophils	0.00401	CCL2	1
				Hematological System Development and Function	migration of peripheral blood monocytes	0.00438	CCL2	1
				Hematological System Development and Function	recruitment of mast cells	0.00438	CCL2	1
				Hematological System Development and Function	chemotaxis of peripheral blood monocytes	0.00474	CCL2	1
				Hematological System Development and Function	adhesion of peripheral blood lymphocytes	0.0051	CCL2	1
				Hematological System Development and Function	migration of memory T lymphocytes	0.0051	CCL2	1
				Hematological System Development and Function	adhesion of PBMCs	0.00547	CCL2	1
				Hematological System Development and Function	chemotaxis of memory T lymphocytes	0.00547	CCL2	1
				Hematological System Development and Function	migration of peritoneal macrophages	0.00547	CCL2	1
				Hematological System Development and Function	mobilization of neutrophils	0.00547	CCL2	1
				Hematological System Development and Function	migration of PBMCs	0.00583	CCL2	1
				Hematological System Development and Function	migration of microglia	0.00583	CCL2	1
				Hematological System Development and Function	transmigration of dendritic cells	0.00583	CCL2	1
				Hematological System Development and Function	cell movement of neutrophils	0.00586	AGT,CCL2	2
				Hematological System Development and Function	infiltration by dendritic cells	0.00619	AGT	1
				Hematological System Development and Function	mean arterial pressure of artery	0.00619	AGT	1
				Hematological System Development and Function	activation of CD4+ T-lymphocytes	0.00692	CCL2	1
				Hematological System Development and Function	transendothelial migration of monocytes	0.00728	CCL2	1
				Hematological System Development and Function	differentiation of PBMCs	0.00765	CCL2	1
				Hematological System Development and Function	migration of mast cells	0.00765	CCL2	1
				Hematological System Development and Function	proliferation of CD4+ T-lymphocytes	0.00837	CCL2	1
				Hematological System Development and Function	attraction of neutrophils	0.00874	CCL2	1
				Hematological System Development and Function	infiltration of inflammatory leukocytes	0.00874	CCL2	1
				Hematological System Development and Function	recruitment of dendritic cells	0.00874	CCL2	1
				Hematological System Development and Function	binding of monocytes	0.00982	CCL2	1
				Hematological System Development and Function	quantity of transitional B lymphocytes	0.0102	ARHGDIB	1
				Hematopoiesis	chemotaxis of mast precursor cells	0.000365	CCL2	1
				Hematopoiesis	quantity of colony-forming unit blood cells	0.00183	CCL2	1
				Hematopoiesis	mobilization of myeloid progenitor cells	0.00219	CCL2	1
				Hematopoiesis	differentiation of M2 macrophages	0.00255	CCL2	1
				Hematopoiesis	chemotaxis of bone marrow cells	0.00292	CCL2	1
				Hematopoiesis	differentiation of PBMCs	0.00765	CCL2	1
				Hematopoiesis	migration of mesenchymal stem cells	0.00765	CCL2	1
				Hematopoiesis	quantity of transitional B lymphocytes	0.0102	ARHGDIB	1
				Hepatic System Development and Function	migration of hepatic stellate cells	2.63e-05	AGT,CCL2	2
				Hepatic System Development and Function	mitogenesis of hepatic stellate cells	0.00183	AGT	1
				Hepatic System Development and Function	chemotaxis of hepatic stellate cells	0.00292	CCL2	1
				Hepatic System Disease	cystic fibrosis-associated liver disease	0.000365	CCL2	1
				Hepatic System Disease	biliary atresia	0.00438	CCL2	1
				Hepatic System Disease	development of hepatocellular carcinoma	0.00765	AGT	1
				Hereditary Disorder	cystic fibrosis-associated liver disease	0.000365	CCL2	1
				Hereditary Disorder	distal myopathy type 4	0.000365	FLNC	1
				Hereditary Disorder	filamin C-related myofibrillar myopathy	0.000365	FLNC	1
				Hereditary Disorder	susceptibility to progression to renal failure in IgA nephropathy	0.000365	AGT	1
				Hereditary Disorder	renal tubular dysgenesis	0.00146	AGT	1
				Hereditary Disorder	autosomal dominant polycystic kidney disease	0.00946	AGT	1
				Humoral Immune Response	quantity of transitional B lymphocytes	0.0102	ARHGDIB	1
				Hypersensitivity Response	chemotaxis of mast precursor cells	0.000365	CCL2	1
				Hypersensitivity Response	accumulation of basophils	0.0011	CCL2	1
				Hypersensitivity Response	chemoattraction of eosinophils	0.00146	CCL2	1
				Hypersensitivity Response	accumulation of mast cells	0.00255	CCL2	1
				Hypersensitivity Response	migration of basophils	0.00255	CCL2	1
				Hypersensitivity Response	chemotaxis of basophils	0.00365	CCL2	1
				Hypersensitivity Response	shape change of basophils	0.00401	CCL2	1
				Hypersensitivity Response	recruitment of mast cells	0.00438	CCL2	1
				Hypersensitivity Response	migration of mast cells	0.00765	CCL2	1
				Immune Cell Trafficking	infiltration by monocytes	4e-05	AGT,CCL2	2
				Immune Cell Trafficking	recruitment of monocytes	9.32e-05	AGT,CCL2	2
				Immune Cell Trafficking	recruitment of T lymphocytes	0.00025	AGT,CCL2	2
				Immune Cell Trafficking	accumulation of macrophages	0.000273	AGT,CCL2	2
				Immune Cell Trafficking	chemoattraction of natural killer T lymphocytes	0.000365	CCL2	1
				Immune Cell Trafficking	chemotaxis of mast precursor cells	0.000365	CCL2	1
				Immune Cell Trafficking	trafficking of monocytes	0.000365	CCL2	1
				Immune Cell Trafficking	cell movement of leukocyte cell lines	0.000441	AGT,CCL2	2
				Immune Cell Trafficking	migration of monocytes	0.000471	AGT,CCL2	2
				Immune Cell Trafficking	recruitment of macrophages	0.000503	AGT,CCL2	2
				Immune Cell Trafficking	accumulation of granulocytes	0.000637	AGT,CCL2	2
				Immune Cell Trafficking	invasion of peripheral blood monocytes	0.00073	CCL2	1
				Immune Cell Trafficking	migration of dendritic cells	0.000787	AGT,CCL2	2
				Immune Cell Trafficking	accumulation of basophils	0.0011	CCL2	1
				Immune Cell Trafficking	invasion of tumor-infiltrating lymphocytes	0.0011	CCL2	1
				Immune Cell Trafficking	adhesion of mononuclear leukocytes	0.00131	AGT,CCL2	2
				Immune Cell Trafficking	infiltration by lymphocytes	0.00135	AGT,CCL2	2
				Immune Cell Trafficking	infiltration of macrophages	0.00145	AGT,CCL2	2
				Immune Cell Trafficking	cell rolling of monocytes	0.00146	CCL2	1
				Immune Cell Trafficking	chemoattraction of eosinophils	0.00146	CCL2	1
				Immune Cell Trafficking	emigration of monocytes	0.00146	CCL2	1
				Immune Cell Trafficking	recruitment of inflammatory monocytes	0.00146	CCL2	1
				Immune Cell Trafficking	trafficking of macrophages	0.00146	CCL2	1
				Immune Cell Trafficking	activation of macrophages	0.00177	AGT,CCL2	2
				Immune Cell Trafficking	migration of Th17 cells	0.00183	CCL2	1
				Immune Cell Trafficking	recruitment of Kupffer cells	0.00183	CCL2	1
				Immune Cell Trafficking	recruitment of neutrophils	0.00191	AGT,CCL2	2
				Immune Cell Trafficking	attraction of effector lymphocytes	0.00219	CCL2	1
				Immune Cell Trafficking	mobilization of myeloid progenitor cells	0.00219	CCL2	1
				Immune Cell Trafficking	recruitment of Th17 cells	0.00219	CCL2	1
				Immune Cell Trafficking	accumulation of mast cells	0.00255	CCL2	1
				Immune Cell Trafficking	migration of basophils	0.00255	CCL2	1
				Immune Cell Trafficking	recruitment of Th1 cells	0.00255	CCL2	1
				Immune Cell Trafficking	recruitment of monocyte-derived macrophages	0.00255	CCL2	1
				Immune Cell Trafficking	attraction of memory T lymphocytes	0.00292	CCL2	1
				Immune Cell Trafficking	chemotaxis of bone marrow cells	0.00292	CCL2	1
				Immune Cell Trafficking	chemotaxis of bone marrow-derived macrophages	0.00292	CCL2	1
				Immune Cell Trafficking	cell movement of T lymphocytes	0.0031	AGT,CCL2	2
				Immune Cell Trafficking	chemoattraction of macrophages	0.00328	CCL2	1
				Immune Cell Trafficking	chemoattraction of monocytes	0.00328	CCL2	1
				Immune Cell Trafficking	chemotaxis of basophils	0.00365	CCL2	1
				Immune Cell Trafficking	migration of peripheral blood monocytes	0.00438	CCL2	1
				Immune Cell Trafficking	recruitment of mast cells	0.00438	CCL2	1
				Immune Cell Trafficking	chemotaxis of peripheral blood monocytes	0.00474	CCL2	1
				Immune Cell Trafficking	adhesion of peripheral blood lymphocytes	0.0051	CCL2	1
				Immune Cell Trafficking	migration of memory T lymphocytes	0.0051	CCL2	1
				Immune Cell Trafficking	adhesion of PBMCs	0.00547	CCL2	1
				Immune Cell Trafficking	chemotaxis of memory T lymphocytes	0.00547	CCL2	1
				Immune Cell Trafficking	migration of peritoneal macrophages	0.00547	CCL2	1
				Immune Cell Trafficking	mobilization of neutrophils	0.00547	CCL2	1
				Immune Cell Trafficking	migration of PBMCs	0.00583	CCL2	1
				Immune Cell Trafficking	migration of microglia	0.00583	CCL2	1
				Immune Cell Trafficking	transmigration of dendritic cells	0.00583	CCL2	1
				Immune Cell Trafficking	cell movement of neutrophils	0.00586	AGT,CCL2	2
				Immune Cell Trafficking	infiltration by dendritic cells	0.00619	AGT	1
				Immune Cell Trafficking	activation of CD4+ T-lymphocytes	0.00692	CCL2	1
				Immune Cell Trafficking	transendothelial migration of monocytes	0.00728	CCL2	1
				Immune Cell Trafficking	migration of mast cells	0.00765	CCL2	1
				Immune Cell Trafficking	migration of mesenchymal stem cells	0.00765	CCL2	1
				Immune Cell Trafficking	attraction of neutrophils	0.00874	CCL2	1
				Immune Cell Trafficking	infiltration of inflammatory leukocytes	0.00874	CCL2	1
				Immune Cell Trafficking	recruitment of dendritic cells	0.00874	CCL2	1
				Immunological Disease	enlargement of lymph vessel	0.00219	AGT	1
				Immunological Disease	experimental autoimmune myocarditis	0.00583	CCL2	1
				Immunological Disease	systemic autoimmune syndrome	0.00995	AGT,ARHGDIB,CCL2	3
				Infectious Disease	parvovirus arthritis	0.00183	CCL2	1
				Infectious Disease	infection by measles virus	0.00219	CCL2	1
				Infectious Disease	infection by rotavirus	0.00219	CCL2	1
				Infectious Disease	infection by hepatitis B virus	0.00255	CCL2	1
				Infectious Disease	pneumococcal pneumonia	0.00255	CCL2	1
				Infectious Disease	susceptibility to human immunodeficiency virus type 1	0.00292	CCL2	1
				Infectious Disease	infection by Human cytomegalovirus	0.00328	CCL2	1
				Infectious Disease	human papilloma virus infection	0.00365	CCL2	1
				Infectious Disease	infection by respiratory syncytial virus	0.0051	CCL2	1
				Infectious Disease	infection by Hepatitis C virus	0.00692	CCL2	1
				Infectious Disease	infectivity of HIV-1	0.00874	CCL2	1
				Infectious Disease	infection by lymphocytic choriomeningitis virus	0.00982	CCL2	1
				Inflammatory Disease	susceptibility to progression to renal failure in IgA nephropathy	0.000365	AGT	1
				Inflammatory Disease	inflammation of vascular smooth muscle cells	0.00073	AGT	1
				Inflammatory Disease	initiation of arthritis	0.00073	CCL2	1
				Inflammatory Disease	inflammation of myocardium	0.00183	AGT	1
				Inflammatory Disease	obliterative bronchiolitis	0.00183	CCL2	1
				Inflammatory Disease	parvovirus arthritis	0.00183	CCL2	1
				Inflammatory Disease	Multiple Sclerosis	0.00211	AGT,CCL2	2
				Inflammatory Disease	experimental autoimmune myocarditis	0.00583	CCL2	1
				Inflammatory Disease	interstitial nephritis	0.00619	AGT	1
				Inflammatory Disease	chronic inflammatory disorder	0.00856	AGT,ARHGDIB,CCL2	3
				Inflammatory Response	infiltration by monocytes	4e-05	AGT,CCL2	2
				Inflammatory Response	recruitment of monocytes	9.32e-05	AGT,CCL2	2
				Inflammatory Response	accumulation of macrophages	0.000273	AGT,CCL2	2
				Inflammatory Response	chemoattraction of natural killer T lymphocytes	0.000365	CCL2	1
				Inflammatory Response	chemotaxis of mast precursor cells	0.000365	CCL2	1
				Inflammatory Response	susceptibility to progression to renal failure in IgA nephropathy	0.000365	AGT	1
				Inflammatory Response	trafficking of monocytes	0.000365	CCL2	1
				Inflammatory Response	migration of monocytes	0.000471	AGT,CCL2	2
				Inflammatory Response	recruitment of macrophages	0.000503	AGT,CCL2	2
				Inflammatory Response	accumulation of granulocytes	0.000637	AGT,CCL2	2
				Inflammatory Response	inflammation of vascular smooth muscle cells	0.00073	AGT	1
				Inflammatory Response	invasion of peripheral blood monocytes	0.00073	CCL2	1
				Inflammatory Response	migration of dendritic cells	0.000787	AGT,CCL2	2
				Inflammatory Response	accumulation of basophils	0.0011	CCL2	1
				Inflammatory Response	formation of foreign body giant cell	0.0011	CCL2	1
				Inflammatory Response	inflammation of vasculature	0.0011	CCL2	1
				Inflammatory Response	infiltration of macrophages	0.00145	AGT,CCL2	2
				Inflammatory Response	cell rolling of monocytes	0.00146	CCL2	1
				Inflammatory Response	chemoattraction of eosinophils	0.00146	CCL2	1
				Inflammatory Response	emigration of monocytes	0.00146	CCL2	1
				Inflammatory Response	recruitment of inflammatory monocytes	0.00146	CCL2	1
				Inflammatory Response	trafficking of macrophages	0.00146	CCL2	1
				Inflammatory Response	activation of macrophages	0.00177	AGT,CCL2	2
				Inflammatory Response	inflammation of myocardium	0.00183	AGT	1
				Inflammatory Response	inflammation of vascular tissue	0.00183	AGT	1
				Inflammatory Response	recruitment of Kupffer cells	0.00183	CCL2	1
				Inflammatory Response	recruitment of neutrophils	0.00191	AGT,CCL2	2
				Inflammatory Response	quantity of macrophages	0.00244	AGT,CCL2	2
				Inflammatory Response	accumulation of mast cells	0.00255	CCL2	1
				Inflammatory Response	pneumococcal pneumonia	0.00255	CCL2	1
				Inflammatory Response	recruitment of monocyte-derived macrophages	0.00255	CCL2	1
				Inflammatory Response	size of macrophages	0.00255	CCL2	1
				Inflammatory Response	chemotaxis of bone marrow cells	0.00292	CCL2	1
				Inflammatory Response	chemotaxis of bone marrow-derived macrophages	0.00292	CCL2	1
				Inflammatory Response	chemoattraction of macrophages	0.00328	CCL2	1
				Inflammatory Response	chemoattraction of monocytes	0.00328	CCL2	1
				Inflammatory Response	respiratory burst of monocytes	0.00328	CCL2	1
				Inflammatory Response	chemotaxis of basophils	0.00365	CCL2	1
				Inflammatory Response	migration of peripheral blood monocytes	0.00438	CCL2	1
				Inflammatory Response	recruitment of mast cells	0.00438	CCL2	1
				Inflammatory Response	chemotaxis of peripheral blood monocytes	0.00474	CCL2	1
				Inflammatory Response	adhesion of PBMCs	0.00547	CCL2	1
				Inflammatory Response	chemotaxis of memory T lymphocytes	0.00547	CCL2	1
				Inflammatory Response	migration of peritoneal macrophages	0.00547	CCL2	1
				Inflammatory Response	mobilization of neutrophils	0.00547	CCL2	1
				Inflammatory Response	migration of microglia	0.00583	CCL2	1
				Inflammatory Response	transmigration of dendritic cells	0.00583	CCL2	1
				Inflammatory Response	cell movement of neutrophils	0.00586	AGT,CCL2	2
				Inflammatory Response	infiltration by dendritic cells	0.00619	AGT	1
				Inflammatory Response	interstitial nephritis	0.00619	AGT	1
				Inflammatory Response	activation of CD4+ T-lymphocytes	0.00692	CCL2	1
				Inflammatory Response	transendothelial migration of monocytes	0.00728	CCL2	1
				Inflammatory Response	acute phase reaction	0.00765	AGT	1
				Inflammatory Response	migration of mast cells	0.00765	CCL2	1
				Inflammatory Response	migration of mesenchymal stem cells	0.00765	CCL2	1
				Inflammatory Response	recruitment of dendritic cells	0.00874	CCL2	1
				Inflammatory Response	binding of monocytes	0.00982	CCL2	1
				Lipid Metabolism	synthesis of phosphoinositide	0.000258	AGT,CCL2	2
				Lipid Metabolism	hydrolysis of inositol phospholipid	0.000365	AGT	1
				Lipid Metabolism	release of arachidonic acid	0.000492	AGT,CCL2	2
				Lipid Metabolism	release of 20-hydroxyeicosatetraenoic acid	0.00073	AGT	1
				Lipid Metabolism	release of phosphatidylinositol polyphosphate	0.00073	AGT	1
				Lipid Metabolism	generation of phosphatidylinositol-3-phosphate	0.0011	CCL2	1
				Lipid Metabolism	release of hydrocortisone	0.0011	AGT	1
				Lipid Metabolism	concentration of dinoprost	0.00219	AGT	1
				Lipid Metabolism	release of aldosterone	0.00255	AGT	1
				Lipid Metabolism	accumulation of diacylglycerol	0.00292	AGT	1
				Lipid Metabolism	synthesis of 12(S)-hydroxyeicosatetraenoic acid	0.00292	AGT	1
				Lipid Metabolism	quantity of 2-arachidonoylglycerol	0.00365	AGT	1
				Lipid Metabolism	release of beta-estradiol	0.00401	AGT	1
				Lipid Metabolism	concentration of 6-keto-prostaglandin F1 alpha	0.00438	AGT	1
				Lipid Metabolism	secretion of hydrocortisone	0.00438	AGT	1
				Lipid Metabolism	quantity of 12-hydroxyeicosatetraenoic acid	0.0051	AGT	1
				Lipid Metabolism	synthesis of 6-keto-prostaglandin F1 alpha	0.0051	AGT	1
				Lipid Metabolism	synthesis of corticosterone	0.00583	AGT	1
				Lipid Metabolism	release of leukotriene C4	0.00656	CCL2	1
				Lipid Metabolism	secretion of corticosterone	0.00656	AGT	1
				Lipid Metabolism	synthesis of epoprostenol	0.00728	AGT	1
				Lipid Metabolism	synthesis of pregnenolone	0.00728	AGT	1
				Lipid Metabolism	hydrolysis of phosphatidylcholine	0.00874	AGT	1
				Lipid Metabolism	hydrolysis of phosphatidylinositol 4,5-diphosphate	0.00874	AGT	1
				Lipid Metabolism	mass of fat	0.00874	AGT	1
				Lipid Metabolism	synthesis of aldosterone	0.00946	AGT	1
				Lymphoid Tissue Structure and Development	area of tunica media	0.00183	AGT	1
				Lymphoid Tissue Structure and Development	chemotaxis of bone marrow cells	0.00292	CCL2	1
				Lymphoid Tissue Structure and Development	abnormal morphology of lymph node b cell domain	0.00438	ARHGDIB	1
				Lymphoid Tissue Structure and Development	abnormal morphology of thymus medulla	0.00874	ARHGDIB	1
				Metabolic Disease	albuminuria	0.000235	AGT,CCL2	2
				Metabolic Disease	insulin resistance	0.00559	AGT,CCL2	2
				Molecular Transport	release of reactive oxygen species	0.000139	AGT,CCL2	2
				Molecular Transport	release of arachidonic acid	0.000492	AGT,CCL2	2
				Molecular Transport	excretion of nitrite	0.00073	AGT	1
				Molecular Transport	release of 20-hydroxyeicosatetraenoic acid	0.00073	AGT	1
				Molecular Transport	release of phosphatidylinositol polyphosphate	0.00073	AGT	1
				Molecular Transport	secretion of green fluorescent protein	0.00073	AGT	1
				Molecular Transport	concentration of Ca2+	0.000882	AGT,CCL2	2
				Molecular Transport	internalization of water	0.0011	AGT	1
				Molecular Transport	release of hydrocortisone	0.0011	AGT	1
				Molecular Transport	release of inositol phosphate	0.00146	AGT	1
				Molecular Transport	quantity of reactive oxygen species	0.00189	AGT,CCL2	2
				Molecular Transport	influx of Ca2+	0.00203	AGT,CCL2	2
				Molecular Transport	concentration of dinoprost	0.00219	AGT	1
				Molecular Transport	excretion of nitrate	0.00219	AGT	1
				Molecular Transport	quantity of 5,6,7,8-tetrahydrobiopterin	0.00219	AGT	1
				Molecular Transport	release of aldosterone	0.00255	AGT	1
				Molecular Transport	release of Ca2+	0.00275	AGT,CCL2	2
				Molecular Transport	accumulation of diacylglycerol	0.00292	AGT	1
				Molecular Transport	uptake of leucine	0.00328	AGT	1
				Molecular Transport	quantity of 2-arachidonoylglycerol	0.00365	AGT	1
				Molecular Transport	uptake of norepinephrine	0.00365	AGT	1
				Molecular Transport	release of beta-estradiol	0.00401	AGT	1
				Molecular Transport	concentration of 6-keto-prostaglandin F1 alpha	0.00438	AGT	1
				Molecular Transport	excretion of protein	0.00438	AGT	1
				Molecular Transport	secretion of hydrocortisone	0.00438	AGT	1
				Molecular Transport	accumulation of cyclic GMP	0.0051	AGT	1
				Molecular Transport	quantity of 12-hydroxyeicosatetraenoic acid	0.0051	AGT	1
				Molecular Transport	quantity of renin in blood	0.00619	AGT	1
				Molecular Transport	release of leukotriene C4	0.00656	CCL2	1
				Molecular Transport	secretion of corticosterone	0.00656	AGT	1
				Molecular Transport	uptake of thymidine	0.00692	AGT	1
				Molecular Transport	excretion of K+	0.00765	AGT	1
				Molecular Transport	release of superoxide	0.00837	CCL2	1
				Molecular Transport	mobilization of Ca2+	0.00876	AGT,CCL2	2
				Molecular Transport	uptake of dopamine	0.0091	AGT	1
				Molecular Transport	quantity of inositol phosphate	0.00946	AGT	1
				Molecular Transport	quantity of hydrogen peroxide	0.0102	AGT	1
				Nervous System Development and Function	baroreceptor reflex of artery	0.00073	AGT	1
				Nervous System Development and Function	activation of neuroglia	0.00091	AGT,CCL2	2
				Nervous System Development and Function	chemotaxis of astrocytes	0.00146	CCL2	1
				Nervous System Development and Function	establishment of blood-brain barrier	0.00146	AGT	1
				Nervous System Development and Function	regeneration of sciatic nerve	0.00146	AGT	1
				Nervous System Development and Function	activation of sympathetic nerve	0.00328	AGT	1
				Nervous System Development and Function	migration of astrocytes	0.00438	CCL2	1
				Nervous System Development and Function	migration of microglia	0.00583	CCL2	1
				Nervous System Development and Function	function of blood-brain barrier	0.00765	AGT	1
				Neurological Disease	progressive motor neuropathy	3.38e-05	AGT,AP1S2,ARHGDIB,CCL2	4
				Neurological Disease	neuromuscular disease	0.000346	AGT,AP1S2,ARHGDIB,CCL2	4
				Neurological Disease	AIDS dementia complex	0.00146	CCL2	1
				Neurological Disease	Multiple Sclerosis	0.00211	AGT,CCL2	2
				Neurological Disease	Parkinson's disease	0.00417	AP1S2,ARHGDIB	2
				Neurological Disease	bipolar disorder	0.00687	AGT,CCL2	2
				Neurological Disease	demyelination of spinal cord	0.00874	CCL2	1
				Nucleic Acid Metabolism	inhibition of cyclic GMP	0.0011	AGT	1
				Nucleic Acid Metabolism	dissociation of GDP	0.00255	ARHGDIB	1
				Nucleic Acid Metabolism	synthesis of cyclic AMP	0.00305	AGT,CCL2	2
				Nucleic Acid Metabolism	hydrolysis of cyclic AMP	0.00328	AGT	1
				Nucleic Acid Metabolism	accumulation of cyclic GMP	0.0051	AGT	1
				Nucleic Acid Metabolism	uptake of thymidine	0.00692	AGT	1
				Ophthalmic Disease	early age-related maculopathy	0.00073	CCL2	1
				Ophthalmic Disease	nonexudative age-related macular degeneration	0.00328	CCL2	1
				Organ Development	differentiation of osteoclasts	0.00218	AGT,CCL2	2
				Organ Development	angiogenesis of ear	0.00255	AP1S2	1
				Organ Development	expansion of mesangial matrix	0.00328	AGT	1
				Organ Development	differentiation of osteoclast-like cells	0.00365	CCL2	1
				Organ Development	remodeling of heart	0.00401	AGT	1
				Organ Development	function of left ventricle	0.00583	AGT	1
				Organ Development	function of blood-brain barrier	0.00765	AGT	1
				Organ Development	development of myofiber	0.0091	FLNC	1
				Organ Morphology	mass of skeletal muscle	0.000348	AGT,FLNC	2
				Organ Morphology	contraction of anococcygeus smooth muscle	0.000365	AGT	1
				Organ Morphology	relaxation of anococcygeus smooth muscle	0.000365	AGT	1
				Organ Morphology	abnormal morphology of extensor digitorum longus muscle	0.00073	FLNC	1
				Organ Morphology	relaxation of renal artery	0.00073	AGT	1
				Organ Morphology	abnormal morphology of anterior tibial muscle	0.0011	FLNC	1
				Organ Morphology	contraction of renal artery	0.0011	AGT	1
				Organ Morphology	oxidative stress response of myocardium	0.0011	AGT	1
				Organ Morphology	abnormal morphology of juxtaglomerular apparatus	0.00146	AGT	1
				Organ Morphology	abnormal morphology of soleus muscle	0.00146	FLNC	1
				Organ Morphology	vasodilation of kidney	0.00146	AGT	1
				Organ Morphology	abnormal morphology of inner medulla	0.00183	AGT	1
				Organ Morphology	contraction of airway smooth muscle	0.00219	AGT	1
				Organ Morphology	diastolic relaxation of heart	0.00255	AGT	1
				Organ Morphology	relaxation of coronary artery	0.00292	AGT	1
				Organ Morphology	abnormal morphology of intercostal muscle	0.00328	FLNC	1
				Organ Morphology	expansion of mesangial matrix	0.00328	AGT	1
				Organ Morphology	atrophy of renal medulla	0.00365	AGT	1
				Organ Morphology	atrophy of renal cortex	0.00401	AGT	1
				Organ Morphology	remodeling of heart	0.00401	AGT	1
				Organ Morphology	abnormal morphology of lymph node b cell domain	0.00438	ARHGDIB	1
				Organ Morphology	abnormal morphology of collecting tubule	0.00692	AGT	1
				Organ Morphology	morphology of myofiber	0.00692	FLNC	1
				Organ Morphology	systole	0.00728	AGT	1
				Organ Morphology	atrophy of kidney	0.00801	AGT	1
				Organ Morphology	atrophy of renal tubule	0.00801	AGT	1
				Organ Morphology	abnormal morphology of thymus medulla	0.00874	ARHGDIB	1
				Organ Morphology	abnormal morphology of mesangial matrix	0.0091	AGT	1
				Organ Morphology	quantity of renal glomerulus	0.0102	AGT	1
				Organismal Development	expansion of suprarenal aorta	0.000365	AGT	1
				Organismal Development	formation of blood vessel	0.000568	AGT,CCL2	2
				Organismal Development	abnormal morphology of extensor digitorum longus muscle	0.00073	FLNC	1
				Organismal Development	density of artery	0.00073	AGT	1
				Organismal Development	vasodilation of endothelial tissue	0.00073	AGT	1
				Organismal Development	abnormal morphology of anterior tibial muscle	0.0011	FLNC	1
				Organismal Development	area of abdominal aorta	0.0011	AGT	1
				Organismal Development	proliferation of cytotrophoblastic cells	0.0011	AGT	1
				Organismal Development	abnormal morphology of juxtaglomerular apparatus	0.00146	AGT	1
				Organismal Development	abnormal morphology of soleus muscle	0.00146	FLNC	1
				Organismal Development	angiogenesis of leg	0.00146	AGT	1
				Organismal Development	area of carotid artery	0.00146	AGT	1
				Organismal Development	vasodilation of kidney	0.00146	AGT	1
				Organismal Development	abnormal morphology of inner medulla	0.00183	AGT	1
				Organismal Development	abnormal morphology of interlobular arteries	0.00183	AGT	1
				Organismal Development	area of tunica media	0.00183	AGT	1
				Organismal Development	differentiation of osteoclasts	0.00218	AGT,CCL2	2
				Organismal Development	volume of urine	0.00219	AGT	1
				Organismal Development	angiogenesis of ear	0.00255	AP1S2	1
				Organismal Development	vasculogenesis	0.00364	AGT,AP1S2,CCL2	3
				Organismal Development	differentiation of osteoclast-like cells	0.00365	CCL2	1
				Organismal Development	formation of neovessel	0.00365	CCL2	1
				Organismal Development	vasodilation of aortic ring tissue	0.00365	AGT	1
				Organismal Development	atrophy of renal cortex	0.00401	AGT	1
				Organismal Development	production of urine	0.00401	AGT	1
				Organismal Development	formation of aorta	0.00438	CCL2	1
				Organismal Development	sprouting of capillary vessel	0.00438	AGT	1
				Organismal Development	vasodilation of mesenteric artery	0.00474	AGT	1
				Organismal Development	quantity of capillary vessel	0.00583	AGT	1
				Organismal Development	proliferation of endothelial cells	0.00593	AGT,CCL2	2
				Organismal Development	abnormal morphology of collecting tubule	0.00692	AGT	1
				Organismal Development	mass of organism	0.00783	AGT,FLNC	2
				Organismal Development	abnormal morphology of thymus medulla	0.00874	ARHGDIB	1
				Organismal Development	abnormal morphology of mesangial matrix	0.0091	AGT	1
				Organismal Development	development of myofiber	0.0091	FLNC	1
				Organismal Functions	flow of blood	0.000187	AGT,CCL2	2
				Organismal Functions	autoregulation of kidney	0.000365	AGT	1
[truncated: 319 more rows]
