# Supplementary material for: Comparative transcriptomic and proteomic analyses provide insights into the key genes involved in high-altitude adaptation in the Tibetan pig
Source: Sci Rep. 2017 Jun 16;7:3654. doi: 10.1038/s41598-017-03976-3 (PMC5473931; doi:10.1038/s41598-017-03976-3)
Supplement: Supplementary file 5 — Supplementary Table S7 [file 41598_2017_3976_MOESM5_ESM.xls]

## Sheet: List
Table S7. All differentially expressed proteins (DEPs) from heart tissues for iTRAQ
Comparison groups	TH vs. YH	TL vs. YL	TH vs. TL	YH vs. YL
DEPs	473	297	394	297
Up-regulated DEPs	253	115	275	179
Down-regulated DEPs	220	182	119	118

## Sheet: Table S7-1
Table S7-1. DEPs of TH vs. YH comparsions
Accession	Gene Symbol	Description	Score	Coverage	Proteins	Unique Peptides	Peptides	PSMs	TH-1/(YH-1+YH-2)	TH-2/(YH-1+YH-2)	TH/YH	Trend
F1RII7	HBB	Hemoglobin subunit beta OS=Sus scrofa GN=HBB PE=1 SV=1 - [F1RII7_PIG]	2398.72	90.48	3	7	13	362	0.846158	0.709157	0.777657	DOWN
Q6QAQ1	ACTB	Actin, cytoplasmic 1 OS=Sus scrofa GN=ACTB PE=1 SV=2 - [ACTB_PIG]	2120.33	54.93	6	1	20	566	0.846063	0.802652	0.824357	DOWN
F1RUN2	ALB	Serum albumin OS=Sus scrofa GN=ALB PE=1 SV=1 - [F1RUN2_PIG]	1992	77.92	5	55	55	530	0.851932	0.76636	0.809146	DOWN
Q5XLD3	CKM	Creatine kinase M-type OS=Sus scrofa GN=CKM PE=2 SV=1 - [KCRM_PIG]	1407.72	69.82	6	27	30	293	0.805075	0.832753	0.818914	DOWN
F1SMN5	FLNC	Uncharacterized protein OS=Sus scrofa GN=FLNC PE=1 SV=1 - [F1SMN5_PIG]	1171.97	44.04	1	89	100	245	1.33894	1.28865	1.31379	UP
P09571	TF	Serotransferrin OS=Sus scrofa GN=TF PE=1 SV=2 - [TRFE_PIG]	949.149	66.95	4	36	41	179	0.784395	0.716022	0.750209	DOWN
Q9TV36	FBN1	Fibrillin-1 OS=Sus scrofa GN=FBN1 PE=2 SV=1 - [FBN1_PIG]	840.948	26.92	4	10	64	138	0.810859	0.846619	0.828739	DOWN
P11607	ATP2A2	Sarcoplasmic/endoplasmic reticulum calcium ATPase 2 OS=Sus scrofa GN=ATP2A2 PE=1 SV=1 - [AT2A2_PIG]	771.368	38.96	6	42	42	189	0.802168	0.786967	0.794567	DOWN
F1SK00	IDH2	Isocitrate dehydrogenase [NADP], mitochondrial (Fragment) OS=Sus scrofa GN=IDH2 PE=1 SV=2 - [F1SK00_PIG]	746.23	60.53	2	26	28	170	0.826921	0.80925	0.818085	DOWN
F1RGX4	LOC100737768	Uncharacterized protein OS=Sus scrofa GN=LOC100737768 PE=1 SV=1 - [F1RGX4_PIG]	640.124	69.01	7	4	10	248	0.857417	0.702833	0.780125	DOWN
P00355	GAPDH	Glyceraldehyde-3-phosphate dehydrogenase OS=Sus scrofa GN=GAPDH PE=1 SV=4 - [G3P_PIG]	625.791	57.06	13	17	19	144	0.827252	0.83345	0.830351	DOWN
F1RQQ7	PYGB	Alpha-1,4 glucan phosphorylase (Fragment) OS=Sus scrofa GN=PYGB PE=1 SV=2 - [F1RQQ7_PIG]	522.733	47.67	1	26	34	132	1.18382	1.30817	1.246	UP
I3LPP1	FH	Fumarate hydratase, mitochondrial OS=Sus scrofa GN=FH PE=1 SV=1 - [I3LPP1_PIG]	477.639	39.7	3	2	18	63	0.763022	0.82436	0.793691	DOWN
Q5S1U1	HSPB1	Heat shock protein beta-1 OS=Sus scrofa GN=HSPB1 PE=2 SV=1 - [HSPB1_PIG]	472.605	45.41	2	9	10	67	1.36968	1.34182	1.35575	UP
F1RFY2	ENO3	Beta-enolase OS=Sus scrofa GN=ENO3 PE=1 SV=1 - [F1RFY2_PIG]	462.641	55.53	2	15	25	126	0.766392	0.710345	0.738368	DOWN
F1RGK5	TPM3	Tropomyosin alpha-3 chain OS=Sus scrofa GN=TPM3 PE=1 SV=2 - [F1RGK5_PIG]	424.974	55.65	6	1	17	121	1.6711	1.17502	1.42306	UP
Q6S4N2	HSPA1B	Heat shock 70 kDa protein 1B OS=Sus scrofa GN=HSPA1B PE=2 SV=1 - [HS71B_PIG]	386.863	44.77	8	13	25	71	1.44599	1.43268	1.43933	UP
Q3ZD69	LMNA	Prelamin-A/C OS=Sus scrofa GN=LMNA PE=3 SV=1 - [LMNA_PIG]	353.177	47.29	2	1	32	68	0.962688	0.677806	0.820247	DOWN
F1RLQ2	LMNA	Prelamin-A/C OS=Sus scrofa GN=LMNA PE=1 SV=1 - [F1RLQ2_PIG]	350.999	47.29	2	1	32	66	0.974634	2.22242	1.59852	UP
Q1HL06	PFMK	Muscle 6-phosphofructokinase (Fragment) OS=Sus scrofa GN=PFMK PE=3 SV=1 - [Q1HL06_PIG]	348.861	36.69	2	2	26	66	0.88166	0.7782	0.82993	DOWN
F1SU18	FHL2	Uncharacterized protein OS=Sus scrofa GN=FHL2 PE=1 SV=1 - [F1SU18_PIG]	328.905	56.1	1	14	14	53	0.713855	0.69244	0.703148	DOWN
L8B0R9	IGHG	IgG heavy chain OS=Sus scrofa GN=IGHG PE=2 SV=1 - [L8B0R9_PIG]	317.532	33.41	2	1	13	70	0.622359	0.629935	0.626147	DOWN
K7GQ48	A2M	Uncharacterized protein OS=Sus scrofa GN=A2M PE=1 SV=1 - [K7GQ48_PIG]	312.667	25.18	4	1	30	76	1.90671	0.995808	1.45126	UP
K9J6H8	A2M	Alpha-2-macroglobulin OS=Sus scrofa GN=A2M PE=2 SV=1 - [K9J6H8_PIG]	303.186	23.75	2	1	30	75	1.00651	0.556935	0.781723	DOWN
L8B180	IGHG	IgG heavy chain OS=Sus scrofa GN=IGHG PE=2 SV=1 - [L8B180_PIG]	279.277	28.45	2	1	12	75	0.632666	0.600501	0.616584	DOWN
L8AXL3	IGHG	IgG heavy chain OS=Sus scrofa GN=IGHG PE=2 SV=1 - [L8AXL3_PIG]	266.311	27.25	1	1	9	68	0.827197	0.814404	0.820801	DOWN
F1S814	PGM1	Uncharacterized protein OS=Sus scrofa GN=PGM1 PE=1 SV=2 - [F1S814_PIG]	260.469	32.56	3	18	18	49	0.788995	0.813842	0.801419	DOWN
I3LQ84	COL6A2	Uncharacterized protein OS=Sus scrofa PE=1 SV=1 - [I3LQ84_PIG]	254.16	19.72	3	19	19	62	0.8514	0.804155	0.827778	DOWN
F1SAE9	LAMB1	Uncharacterized protein OS=Sus scrofa GN=LAMB1 PE=1 SV=2 - [F1SAE9_PIG]	252.236	18.29	3	28	29	54	1.23279	1.17765	1.20522	UP
L8AXK3	IGHG	IgG heavy chain OS=Sus scrofa GN=IGHG PE=2 SV=1 - [L8AXK3_PIG]	243.735	30.36	3	2	9	62	0.817163	0.740617	0.77889	DOWN
F1RQU2	HSP90AB1	Uncharacterized protein OS=Sus scrofa GN=HSPCB PE=1 SV=1 - [F1RQU2_PIG]	243.732	34.94	4	10	25	77	1.19801	1.25043	1.22422	UP
Q7M2W6	CRYAB	Alpha-crystallin B chain OS=Sus scrofa GN=CRYAB PE=2 SV=1 - [CRYAB_PIG]	242.369	65.71	1	9	10	68	1.4778	1.39007	1.43393	UP
P62802	LOC100621389; LOC100154916; LOC100158117; LOC106504352	Histone H4 OS=Sus scrofa PE=1 SV=2 - [H4_PIG]	231.508	51.46	1	6	6	29	0.57635	0.676214	0.626282	DOWN
F1S0V3	ANXA6	Annexin OS=Sus scrofa GN=ANXA6 PE=1 SV=2 - [F1S0V3_PIG]	222.753	42.91	1	1	23	53	3.19955	2.79078	2.99517	UP
P50828	HPX	Hemopexin OS=Sus scrofa GN=HPX PE=1 SV=1 - [HEMO_PIG]	215.191	24.18	1	1	10	35	0.526432	0.558779	0.542606	DOWN
L8B149	IGHG	IgG heavy chain OS=Sus scrofa GN=IGHG PE=2 SV=1 - [L8B149_PIG]	211.978	26.79	2	1	8	57	0.730011	0.73168	0.730846	DOWN
F1SMZ6	HSPE1	Uncharacterized protein OS=Sus scrofa GN=HSPE1 PE=1 SV=1 - [F1SMZ6_PIG]	208.551	67.65	2	1	7	25	0.647339	0.606477	0.626908	DOWN
K7ZJP7	IGHM	IgM heavy chain constant region (Fragment) OS=Sus scrofa GN=IGHM PE=4 SV=1 - [K7ZJP7_PIG]	196.861	37.58	2	12	12	37	0.859758	0.71238	0.786069	DOWN
I3LLU0	GPD1L	Glycerol-3-phosphate dehydrogenase [NAD(+)] OS=Sus scrofa GN=GPD1L PE=1 SV=1 - [I3LLU0_PIG]	187.436	41.6	1	12	14	35	0.820294	0.750727	0.78551	DOWN
L8B0S2	IGHG	IgG heavy chain OS=Sus scrofa GN=IGHG PE=2 SV=1 - [L8B0S2_PIG]	185.515	24.95	2	2	10	33	0.63406	0.545676	0.589868	DOWN
I3LJU7	HSPB7	Uncharacterized protein OS=Sus scrofa GN=HSPB7 PE=1 SV=1 - [I3LJU7_PIG]	175.413	35.5	1	5	5	15	1.26397	1.20781	1.23589	UP
P02554	-	Tubulin beta chain OS=Sus scrofa PE=1 SV=1 - [TBB_PIG]	173.962	40.22	4	1	15	77	1.56652	1.18902	1.37777	UP
Q0R678	PARK7	DJ-1 protein OS=Sus scrofa GN=PARK7 PE=2 SV=1 - [Q0R678_PIG]	170.835	53.44	4	10	10	31	0.882169	0.783812	0.83299	DOWN
F1SMW7	SERPINB2	Uncharacterized protein OS=Sus scrofa GN=SERPINB2 PE=1 SV=1 - [F1SMW7_PIG]	168.82	26.02	1	10	10	18	1.67745	1.60705	1.64225	UP
F2Z5B2	TUBB2B	Uncharacterized protein OS=Sus scrofa GN=TUBB2B PE=1 SV=1 - [F2Z5B2_PIG]	160.419	35.51	4	2	13	67	1.33764	1.56631	1.45198	UP
Q6EEI0	-	Vimentin (Fragment) OS=Sus scrofa PE=3 SV=1 - [Q6EEI0_PIG]	157.935	54.17	8	1	4	29	1.66695	1.56287	1.61491	UP
F1S2Z4	LAMA2	Uncharacterized protein OS=Sus scrofa PE=1 SV=2 - [F1S2Z4_PIG]	154.284	21.62	1	18	18	32	1.20665	1.20039	1.20352	UP
Q53DY7	-	Histone H1.3-like protein (Fragment) OS=Sus scrofa PE=2 SV=1 - [Q53DY7_PIG]	147.371	57.81	3	3	8	22	0.590361	0.692482	0.641421	DOWN
Q1T7A8	COL6A1	Type VI collagen alpha-1 chain (Fragment) OS=Sus scrofa GN=COL6A1 PE=2 SV=1 - [Q1T7A8_PIG]	144.633	27.35	1	3	3	10	0.881964	0.777595	0.829779	DOWN
P20305	GSN	Gelsolin (Fragment) OS=Sus scrofa GN=GSN PE=1 SV=1 - [GELS_PIG]	139.982	24.09	1	17	17	31	0.724696	0.756818	0.740757	DOWN
Q3Y5G4	NRAP	Nebulin-related anchoring protein OS=Sus scrofa GN=NRAP PE=2 SV=2 - [Q3Y5G4_PIG]	137.206	24.6	4	36	36	46	1.31662	1.34178	1.3292	UP
G9BFU1	STAT1	Signal transducer and activator of transcription OS=Sus scrofa GN=STAT1 PE=2 SV=1 - [G9BFU1_PIG]	135.929	14.61	8	8	8	12	0.660076	0.637531	0.648804	DOWN
I3LS72	COL6A1	Uncharacterized protein OS=Sus scrofa GN=COL6A1 PE=1 SV=1 - [I3LS72_PIG]	135.423	18.39	1	7	8	19	0.77901	0.674034	0.726522	DOWN
P79381	EPHX1	Epoxide hydrolase 1 OS=Sus scrofa GN=EPHX1 PE=2 SV=1 - [HYEP_PIG]	132.999	21.15	2	11	11	17	0.8395	0.742315	0.790908	DOWN
P01846	-	Ig lambda chain C region OS=Sus scrofa PE=1 SV=1 - [LAC_PIG]	125.491	65.71	2	3	4	25	0.541533	0.466798	0.504166	DOWN
F1SQ09	LUM	Uncharacterized protein OS=Sus scrofa GN=LUM PE=1 SV=1 - [F1SQ09_PIG]	122.685	41.64	2	11	11	30	0.517011	0.464833	0.490922	DOWN
F1SCC7	LOC100156325	Uncharacterized protein OS=Sus scrofa GN=LOC100156325 PE=1 SV=1 - [F1SCC7_PIG]	120.465	27.51	6	7	13	32	0.816394	0.569451	0.692922	DOWN
Q53DY5	HIST1H1D	Histone H1.3-like protein OS=Sus scrofa GN=HIST1H1D PE=1 SV=1 - [Q53DY5_PIG]	119.91	29.41	3	1	7	15	0.636235	0.511776	0.574005	DOWN
A1XQT6	MYL1	MLC1f OS=Sus scrofa GN=MYL1 PE=1 SV=1 - [A1XQT6_PIG]	118.711	50	8	7	10	23	0.234913	0.210378	0.222646	DOWN
F1S285	COL14A1	Uncharacterized protein OS=Sus scrofa GN=COL14A1 PE=1 SV=2 - [F1S285_PIG]	114.682	12.29	2	19	19	28	0.653177	0.622308	0.637743	DOWN
F1SS86	DHRS7C	Uncharacterized protein OS=Sus scrofa GN=DHRS7C PE=1 SV=2 - [F1SS86_PIG]	114.432	26.37	1	8	8	13	0.775656	0.675344	0.7255	DOWN
D6QST6	DECR1	2,4-dienoyl-CoA reductase 1 OS=Sus scrofa GN=DECR1 PE=2 SV=1 - [D6QST6_PIG]	109.195	48.17	2	2	14	50	0.77399	0.841985	0.807987	DOWN
B8LFE3	CMYA1	Cardiomyopathy associated 1 OS=Sus scrofa GN=CMYA1 PE=4 SV=1 - [B8LFE3_PIG]	101.328	18.92	1	1	27	49	7.07668	6.77772	6.9272	UP
F1SSF9	MYL7	Uncharacterized protein OS=Sus scrofa GN=MYL7 PE=4 SV=2 - [F1SSF9_PIG]	100.114	53.38	1	7	7	12	1.70916	2.40208	2.05562	UP
Q9GMA6	SERPINA3-2	Alpha-1-antichymotrypsin 2 OS=Sus scrofa GN=SERPINA3-2 PE=1 SV=1 - [Q9GMA6_PIG]	99.7457	15.66	2	3	8	24	0.800194	0.583399	0.691796	DOWN
F1SRC8	CLEC3B	Uncharacterized protein OS=Sus scrofa GN=CLEC3B PE=1 SV=1 - [F1SRC8_PIG]	96.9282	33.66	10	5	6	14	0.894202	0.700656	0.797429	DOWN
F1RGG1	RPS19	Uncharacterized protein OS=Sus scrofa GN=LOC100518254 PE=1 SV=2 - [F1RGG1_PIG]	96.092	33.1	3	5	5	11	1.30729	1.23633	1.27181	UP
K7ZRK0	IGHA	IgA heavy chian constant region (Fragment) OS=Sus scrofa GN=IGHA PE=4 SV=1 - [K7ZRK0_PIG]	95.8238	26.69	2	7	7	12	0.733413	0.711055	0.722234	DOWN
P04246	-	Hemoglobin subunit theta OS=Sus scrofa PE=1 SV=1 - [HBT_PIG]	95.59	18.49	3	1	2	18	0.920108	0.597473	0.75879	DOWN
F1S6B4	PRELP	Uncharacterized protein OS=Sus scrofa GN=PRELP PE=1 SV=2 - [F1S6B4_PIG]	93.4358	27.47	1	10	10	16	0.530132	0.468224	0.499178	DOWN
A4IE76	YWHAQ	Tyrosine 3-monooxygenase/tryptophan 5-monooxygenase activation protein, theta polypeptide (Fragment) OS=Sus scrofa GN=YWHAQ PE=2 SV=1 - [A4IE76_PIG]	90.6421	40.99	1	1	5	23	1.0226	1.43055	1.22657	UP
Q9XSD9	DCN	Decorin OS=Sus scrofa GN=DCN PE=2 SV=1 - [PGS2_PIG]	90.2376	35.56	8	13	14	24	0.543841	0.516016	0.529928	DOWN
F1SCF0	SERPINA1	Alpha-1-antitrypsin OS=Sus scrofa GN=SERPINA1 PE=1 SV=1 - [F1SCF0_PIG]	87.0906	22.57	3	10	10	19	0.762922	0.678529	0.720725	DOWN
F1RLG5	REEP5	Receptor expression-enhancing protein OS=Sus scrofa GN=REEP5 PE=1 SV=1 - [F1RLG5_PIG]	86.863	19.05	1	5	5	10	0.822569	0.746311	0.78444	DOWN
F1STC2	-	Uncharacterized protein OS=Sus scrofa PE=1 SV=2 - [F1STC2_PIG]	85.9789	24.14	3	1	2	6	0.745776	0.656106	0.700941	DOWN
F1SFI7	AHSG	Alpha-2-HS-glycoprotein (Fragment) OS=Sus scrofa GN=AHSG PE=1 SV=2 - [F1SFI7_PIG]	85.8816	29.83	2	9	9	29	0.728595	0.709614	0.719104	DOWN
A0A068F143	-	Glutathione peroxidase OS=Sus scrofa PE=2 SV=1 - [A0A068F143_PIG]	84.5337	28.64	4	6	6	9	0.819206	0.70639	0.762798	DOWN
I3L8F7	NES	Uncharacterized protein OS=Sus scrofa GN=NES PE=1 SV=1 - [I3L8F7_PIG]	82.1378	14.36	5	19	19	31	1.33499	1.34708	1.34104	UP
Q29014	-	Alpha-1 acid glycoprotein (Fragment) OS=Sus scrofa PE=2 SV=1 - [Q29014_PIG]	80.2571	37.7	3	7	7	17	0.794981	0.86475	0.829866	DOWN
Q1G1K9	IDH3B	Isocitrate dehydrogenase [NAD] subunit, mitochondrial OS=Sus scrofa GN=IDH3B PE=2 SV=1 - [Q1G1K9_PIG]	78.4948	44.65	4	1	14	27	0.352327	0.437147	0.394737	DOWN
F1SD87	FBLN5	Uncharacterized protein (Fragment) OS=Sus scrofa GN=FBLN5 PE=1 SV=2 - [F1SD87_PIG]	77.3491	9.6	1	4	4	7	0.879545	0.778673	0.829109	DOWN
F1SFA7	COL1A2	Uncharacterized protein OS=Sus scrofa GN=COL1A2 PE=1 SV=1 - [F1SFA7_PIG]	73.7367	6.15	3	9	9	27	0.405194	0.378027	0.391611	DOWN
I3L6A4	-	Uncharacterized protein OS=Sus scrofa GN=LOC100157421 PE=1 SV=1 - [I3L6A4_PIG]	73.3184	39.32	1	2	2	2	0.839665	0.788842	0.814253	DOWN
F1SJS8	TAGLN	Transgelin OS=Sus scrofa GN=TAGLN PE=1 SV=2 - [F1SJS8_PIG]	72.6544	43.28	2	8	8	12	0.809901	0.785352	0.797626	DOWN
I3LVG4	GRPEL1	GrpE protein homolog OS=Sus scrofa GN=LOC100622145 PE=1 SV=1 - [I3LVG4_PIG]	70.64	12.44	1	3	3	5	1.10698	1.30151	1.20424	UP
I3LAQ0	-	Uncharacterized protein (Fragment) OS=Sus scrofa PE=4 SV=6 - [I3LAQ0_PIG]	70.4766	23.33	3	1	2	4	0.606716	0.476254	0.541485	DOWN
F2Z579	HIST1H2BN	Histone H2B OS=Sus scrofa GN=HIST1H2BN PE=1 SV=1 - [F2Z579_PIG]	70.2974	61.9	12	2	10	54	0.84601	0.74499	0.7955	DOWN
F1RXC2	CA2	Uncharacterized protein (Fragment) OS=Sus scrofa GN=CA2 PE=1 SV=1 - [F1RXC2_PIG]	70.1075	25.19	1	7	7	14	0.802201	0.650298	0.72625	DOWN
F1SVD5	SMYD1	Uncharacterized protein (Fragment) OS=Sus scrofa GN=SMYD1 PE=1 SV=2 - [F1SVD5_PIG]	69.4608	25.19	1	1	7	15	0.749522	0.754379	0.75195	DOWN
F1SH92	ITIH4	Inter-alpha-trypsin inhibitor heavy chain H4 OS=Sus scrofa GN=ITIH4 PE=1 SV=2 - [F1SH92_PIG]	68.155	22.8	1	3	13	21	0.79574	0.542607	0.669174	DOWN
I3L953	-	Uncharacterized protein (Fragment) OS=Sus scrofa PE=4 SV=1 - [I3L953_PIG]	67.7685	20.25	1	17	17	21	0.859711	0.779562	0.819637	DOWN
P19619	ANXA1	Annexin A1 OS=Sus scrofa GN=ANXA1 PE=1 SV=3 - [ANXA1_PIG]	66.5534	26.88	1	1	9	11	0.762664	0.744386	0.753525	DOWN
F1S1Q7	APOOL	Uncharacterized protein (Fragment) OS=Sus scrofa GN=LOC100153260 PE=1 SV=2 - [F1S1Q7_PIG]	65.1973	29.1	5	8	8	10	0.783117	0.853845	0.818481	DOWN
I3LTH8	NPM1	Uncharacterized protein OS=Sus scrofa GN=NPM1 PE=1 SV=1 - [I3LTH8_PIG]	64.7683	20.85	3	7	7	9	1.2253	1.23164	1.22847	UP
A1XQS3	NDUFA4	Mitochondrial NDUFA4 OS=Sus scrofa GN=NDUFA4 PE=1 SV=1 - [A1XQS3_PIG]	62.6978	46.34	1	5	5	27	0.812815	0.82875	0.820783	DOWN
O97788	FABP4	Fatty acid-binding protein, adipocyte OS=Sus scrofa GN=FABP4 PE=1 SV=3 - [FABP4_PIG]	62.5095	56.06	7	8	8	19	0.732414	0.626631	0.679522	DOWN
F1RHU6	PRMT1	Uncharacterized protein OS=Sus scrofa GN=PRMT1 PE=1 SV=1 - [F1RHU6_PIG]	60.8	15.45	1	5	5	5	1.19233	1.21069	1.20151	UP
I3LUM2	-	Uncharacterized protein OS=Sus scrofa PE=4 SV=1 - [I3LUM2_PIG]	60.39	21.69	2	4	4	12	0.376	0.373165	0.374583	DOWN
Q9GMA7	SERPINA3-1	Alpha-1-antichymotrypsin 1 (Fragment) OS=Sus scrofa GN=SERPINA3-1 PE=2 SV=1 - [Q9GMA7_PIG]	59.5741	23.96	6	2	7	22	1.68463	1.21561	1.45012	UP
Q06A94	HNRNPA1	Heterogeneous nuclear ribonucleoprotein A1 OS=Sus scrofa GN=HNRNPA1 PE=1 SV=1 - [Q06A94_PIG]	58.8606	15.63	3	3	6	24	1.27236	1.1595	1.21593	UP
F1RI15	HSPA4	Uncharacterized protein OS=Sus scrofa GN=HSPA4 PE=1 SV=1 - [F1RI15_PIG]	58.8582	22.26	2	15	16	24	1.25437	1.22271	1.23854	UP
I3LNZ2	LOC100510904	Uncharacterized protein OS=Sus scrofa GN=LOC100510904 PE=1 SV=1 - [I3LNZ2_PIG]	58.3877	20.62	1	4	4	7	0.601291	0.82448	0.712885	DOWN
F1RQ75	F9	Coagulation factor IX OS=Sus scrofa GN=F9 PE=1 SV=2 - [F1RQ75_PIG]	58.3473	14.5	1	1	6	9	1.47013	1.12366	1.2969	UP
Q29594	CKB	Creatine kinase B-type (Fragment) OS=Sus scrofa GN=CKB PE=2 SV=1 - [KCRB_PIG]	56.09	36.27	1	1	3	16	1.21236	1.47811	1.34523	UP
F1SHC0	PRPH	Uncharacterized protein OS=Sus scrofa GN=PRPH PE=1 SV=2 - [F1SHC0_PIG]	55.7021	8.23	6	1	5	17	1.57471	0.829053	1.20188	UP
I3L728	-	Uncharacterized protein OS=Sus scrofa GN=LOC100739851 PE=1 SV=1 - [I3L728_PIG]	55.4706	21.05	3	1	2	4	0.687983	0.704626	0.696305	DOWN
F1SJP6	-	Uncharacterized protein (Fragment) OS=Sus scrofa GN=NDUFA6 PE=4 SV=1 - [F1SJP6_PIG]	54.678	38.46	2	1	4	13	1.35274	1.31491	1.33382	UP
P00172	CYB5A	Cytochrome b5 OS=Sus scrofa GN=CYB5A PE=1 SV=3 - [CYB5_PIG]	54.6634	36.57	1	5	5	25	1.26296	1.23045	1.24671	UP
F1SRG2	LOC100737997	NADH dehydrogenase [ubiquinone] 1 alpha subcomplex subunit 6 OS=Sus scrofa GN=LOC100737997 PE=1 SV=2 - [F1SRG2_PIG]	53.8832	39.06	1	1	4	12	0.149417	0.112744	0.131081	DOWN
D3K5K1	POSTN	Periostin, osteoblast specific factor OS=Sus scrofa GN=POSTN PE=2 SV=1 - [D3K5K1_PIG]	53.8016	11.4	4	7	7	7	0.778301	0.819345	0.798823	DOWN
I3LJT9	PPME1	Uncharacterized protein (Fragment) OS=Sus scrofa GN=PPME1 PE=1 SV=1 - [I3LJT9_PIG]	53.7	12.99	1	4	4	4	1.26655	1.29849	1.28252	UP
I3L990	-	Uncharacterized protein (Fragment) OS=Sus scrofa PE=1 SV=1 - [I3L990_PIG]	52.8612	25	1	3	3	4	0.820944	0.832939	0.826941	DOWN
F1SGI7	KRT75	Uncharacterized protein (Fragment) OS=Sus scrofa GN=KRT75 PE=1 SV=2 - [F1SGI7_PIG]	52.71	4.26	14	1	3	6	0.307974	0.182382	0.245178	DOWN
F1RHA7	TGFBI	Transforming growth factor-beta-induced protein ig-h3 OS=Sus scrofa GN=TGFBI PE=1 SV=2 - [F1RHA7_PIG]	52.6545	12.99	2	7	7	14	0.781408	0.767263	0.774336	DOWN
F2Z5L5	HIST2H2AC	Histone H2A OS=Sus scrofa GN=HIST2H2AC PE=1 SV=1 - [F2Z5L5_PIG]	52.2975	37.98	11	2	5	11	0.70189	0.8364	0.769145	DOWN
I3L7T6	H2AFX	Histone H2A OS=Sus scrofa GN=H2AFX PE=1 SV=1 - [I3L7T6_PIG]	52.2975	21.68	1	1	4	9	0.51576	0.644669	0.580215	DOWN
G8FUN4	-	Myomesin family member 3 (Fragment) OS=Sus scrofa PE=2 SV=1 - [G8FUN4_PIG]	51.8338	11.23	1	2	2	4	0.774562	0.865427	0.819994	DOWN
Q29180	-	Rho protein dissociation inhibitor homolog (Fragment) OS=Sus scrofa PE=2 SV=1 - [Q29180_PIG]	51.73	15.44	2	1	1	1	0.680587	0.842983	0.761785	DOWN
G3DRF8	PSMB6	Proteasome subunit beta type OS=Sus scrofa GN=PSMB6 PE=2 SV=1 - [G3DRF8_PIG]	51.5241	15.48	3	4	4	6	1.32129	1.28084	1.30106	UP
B7U9B0	SIRT3	Sirtuin 3 OS=Sus scrofa GN=SIRT3 PE=2 SV=1 - [B7U9B0_PIG]	50.62	5.06	2	1	1	1	0.821904	0.751894	0.786899	DOWN
A9XFX6	Capzb	F-actin capping protein beta subunit OS=Sus scrofa GN=Capzb PE=1 SV=1 - [A9XFX6_PIG]	50.4672	27.94	3	1	7	12	0.79155	0.811644	0.801597	DOWN
B6EDV3	ATP8	ATP synthase protein 8 OS=Sus scrofa GN=ATP8 PE=3 SV=1 - [B6EDV3_PIG]	50.381	14.93	2	1	1	7	0.0939064	0.0662723	0.0800893	DOWN
F1SDP3	OAT	Uncharacterized protein OS=Sus scrofa GN=OAT PE=1 SV=1 - [F1SDP3_PIG]	50.3694	14.35	1	1	6	7	1.27645	2.27495	1.7757	UP
B0LY44	OAT	Mitochondrial ornithine aminotransferase OS=Sus scrofa PE=2 SV=1 - [B0LY44_PIG]	50.3694	14.35	2	1	6	7	1.54901	2.46063	2.00482	UP
F1S7V6	PPP1R14C	Uncharacterized protein OS=Sus scrofa GN=PPP1R14C PE=1 SV=1 - [F1S7V6_PIG]	49.97	12.73	1	1	1	1	0.829657	0.82254	0.826099	DOWN
B9V4E8	ARF2	ADP-ribosylation factor 2 OS=Sus scrofa GN=ARF2 PE=2 SV=1 - [B9V4E8_PIG]	48.4803	33.15	1	1	6	11	1.63834	1.50571	1.57203	UP
I3LLD5	-	Uncharacterized protein (Fragment) OS=Sus scrofa PE=3 SV=1 - [I3LLD5_PIG]	48.0167	19.45	2	1	8	13	1.56382	1.29975	1.43178	UP
F1RJS3	EPHX2	Bifunctional epoxide hydrolase 2 OS=Sus scrofa GN=EPHX2 PE=1 SV=2 - [F1RJS3_PIG]	47.9679	12.97	3	6	6	8	0.729394	0.776675	0.753035	DOWN
F1SR53	ITGA5	Uncharacterized protein OS=Sus scrofa GN=ITGA5 PE=1 SV=3 - [F1SR53_PIG]	47.15	6.15	4	6	6	8	1.24885	1.17817	1.21351	UP
G0WLG4	murf3	RING finger protein 3 OS=Sus scrofa GN=murf3 PE=2 SV=1 - [G0WLG4_PIG]	46.8478	20.05	1	5	6	10	1.32597	1.18585	1.25591	UP
I3LGN5	-	Uncharacterized protein (Fragment) OS=Sus scrofa PE=1 SV=1 - [I3LGN5_PIG]	46.0817	30.22	1	5	5	9	0.837589	0.781492	0.80954	DOWN
Q95HD5	-	MHC class I antigen heavy chain (Fragment) OS=Sus scrofa PE=2 SV=1 - [Q95HD5_PIG]	45.5176	25.1	159	1	6	10	0.771807	0.661611	0.716709	DOWN
F1SR94	-	Uncharacterized protein (Fragment) OS=Sus scrofa GN=LOC102162530 PE=3 SV=2 - [F1SR94_PIG]	45.277	6.56	4	1	2	5	1.52312	0.883123	1.20312	UP
A0A0H5ANC0	OGN	Osteoglycin/mimecan OS=Sus scrofa GN=OGN PE=2 SV=1 - [A0A0H5ANC0_PIG]	45.1	21.81	3	8	8	20	0.55733	0.512729	0.53503	DOWN
Q29099	PTBP1	Polypyrimidine tract-binding protein 1 OS=Sus scrofa GN=PTBP1 PE=2 SV=1 - [PTBP1_PIG]	44.87	5.21	2	2	2	2	1.4311	1.02	1.22555	UP
Q6PQZ1	AQP1	Aquaporin-1 OS=Sus scrofa GN=AQP1 PE=2 SV=3 - [AQP1_PIG]	44.52	7.38	1	1	1	1	0.622751	0.683901	0.653326	DOWN
F1RV23	PRKAR1A	cAMP-dependent protein kinase type I-alpha regulatory subunit OS=Sus scrofa GN=PRKAR1A PE=1 SV=1 - [F1RV23_PIG]	43.5066	28.68	4	13	13	26	1.33846	1.27163	1.30505	UP
F1RLA7	ABLIM3	Uncharacterized protein OS=Sus scrofa GN=ABLIM3 PE=1 SV=2 - [F1RLA7_PIG]	43.0465	2.91	2	1	2	4	1.43376	1.22147	1.32761	UP
I3LIL5	HMGCL	Uncharacterized protein OS=Sus scrofa GN=HMGCL PE=1 SV=1 - [I3LIL5_PIG]	42.9044	26.46	2	8	8	16	0.697371	0.76469	0.731031	DOWN
F1S061	SCRN3	Uncharacterized protein OS=Sus scrofa GN=LOC100511049 PE=1 SV=2 - [F1S061_PIG]	42.49	12.94	1	3	3	3	1.22362	1.28206	1.25284	UP
Q5PXT2	LMCD1	LIM and cysteine-rich domains protein 1 OS=Sus scrofa GN=LMCD1 PE=2 SV=1 - [LMCD1_PIG]	42.42	24.24	2	7	7	8	1.33853	1.39191	1.36522	UP
Q29290	CSTB	Cystatin-B OS=Sus scrofa GN=CSTB PE=1 SV=1 - [CYTB_PIG]	42.42	55.1	3	1	5	7	1.87073	0.892422	1.38158	UP
K9LR61	SLA-1	MHC class I antigen (Fragment) OS=Sus scrofa GN=SLA-1 PE=2 SV=1 - [K9LR61_PIG]	42.3932	12.19	76	1	4	5	0.733218	0.52003	0.626624	DOWN
I3LLT8	-	Uncharacterized protein (Fragment) OS=Sus scrofa PE=1 SV=1 - [I3LLT8_PIG]	42.3929	8.92	4	3	3	7	0.861848	0.773056	0.817452	DOWN
Q5MX78	Oas1	2'-5' oligoadenylate synthetase 1 OS=Sus scrofa GN=Oas1 PE=2 SV=1 - [Q5MX78_PIG]	42.16	13.52	1	1	4	6	0.470783	0.538429	0.504606	DOWN
I3LER3	-	Uncharacterized protein OS=Sus scrofa GN=LOC100620173 PE=1 SV=1 - [I3LER3_PIG]	42.07	11.36	1	1	1	1	0.787048	0.718608	0.752828	DOWN
I3L6Q5	HIST1H1B	Uncharacterized protein OS=Sus scrofa GN=HIST1H1B PE=1 SV=1 - [I3L6Q5_PIG]	41.97	31.53	1	3	6	8	0.606672	0.610397	0.608534	DOWN
D3GGC9	PDLIM3	Actinin-associated LIM protein 3 OS=Sus scrofa GN=PDLIM3 PE=1 SV=1 - [D3GGC9_PIG]	41.8853	25.63	5	6	6	11	1.58076	1.60755	1.59415	UP
L7WLJ5	SLA-1	MHC class I antigen OS=Sus scrofa GN=SLA-1 PE=2 SV=1 - [L7WLJ5_PIG]	41.4967	18.13	162	1	6	10	0.867479	0.718949	0.793214	DOWN
F1S1V8	-	Uncharacterized protein OS=Sus scrofa GN=BBS5 PE=4 SV=2 - [F1S1V8_PIG]	41.39	7.17	1	4	4	6	1.39665	1.34955	1.3731	UP
F1RSG9	LYPLA1	Uncharacterized protein OS=Sus scrofa GN=LYPLA1 PE=1 SV=2 - [F1RSG9_PIG]	41.36	18.06	2	4	4	10	0.801957	0.83685	0.819403	DOWN
F1SQE6	ARPC4	Uncharacterized protein (Fragment) OS=Sus scrofa GN=ARPC4 PE=1 SV=2 - [F1SQE6_PIG]	40.97	16.17	2	3	3	6	0.810905	0.793771	0.802338	DOWN
I3LNG8	STIP1	Uncharacterized protein OS=Sus scrofa GN=STIP1 PE=1 SV=1 - [I3LNG8_PIG]	40.8822	32.77	1	1	15	25	1.96307	1.84958	1.90633	UP
I3LAF6	-	Uncharacterized protein OS=Sus scrofa PE=1 SV=1 - [I3LAF6_PIG]	40.7992	18.4	1	2	2	2	1.1942	1.31287	1.25353	UP
A0A0A7HF29	DDX5	DEAD (Asp-Glu-Ala-Asp) box helicase 5 OS=Sus scrofa GN=DDX5 PE=2 SV=1 - [A0A0A7HF29_PIG]	40.1054	12.7	1	4	8	12	1.5707	1.47758	1.52414	UP
F1RMZ8	LOC106504095	Uncharacterized protein OS=Sus scrofa GN=ATP6V1B2 PE=1 SV=1 - [F1RMZ8_PIG]	40.06	2.94	1	1	1	1	1.522	1.11101	1.3165	UP
Q71M46	PSME1	Proteasome activator PA28 alpha subunit (Fragment) OS=Sus scrofa GN=PSME1 PE=2 SV=1 - [Q71M46_PIG]	39.85	42.58	5	10	10	16	0.901638	0.75987	0.830754	DOWN
F1SGH9	ACOX2	Uncharacterized protein (Fragment) OS=Sus scrofa GN=ACOX2 PE=1 SV=1 - [F1SGH9_PIG]	39.73	2.35	1	1	1	1	1.46536	1.10579	1.28558	UP
F1SGG2	KRT8	Uncharacterized protein OS=Sus scrofa GN=KRT8 PE=1 SV=1 - [F1SGG2_PIG]	39.67	5.11	7	1	4	11	0.320609	0.305504	0.313056	DOWN
P12067	-	Lysozyme C-1 OS=Sus scrofa PE=1 SV=1 - [LYSC1_PIG]	39.49	16.41	3	2	2	2	1.19975	1.60176	1.40075	UP
Q7JFN3	CAMK2G	Calcium/calmodulin-dependent protein kinase II isoform gamma-C protein kinase II OS=Sus scrofa GN=CAMK2G PE=1 SV=1 - [Q7JFN3_PIG]	39.46	8.28	4	1	4	7	3.30943	0.727782	2.0186	UP
F1S5F4	NEK7	Uncharacterized protein OS=Sus scrofa GN=NEK7 PE=1 SV=2 - [F1S5F4_PIG]	39.4016	13.37	1	2	2	2	1.29533	1.12413	1.20973	UP
F1RL81	HSD17B14	Uncharacterized protein OS=Sus scrofa GN=HSD17B14 PE=1 SV=1 - [F1RL81_PIG]	39.38	24.81	1	5	5	6	1.27833	1.32355	1.30094	UP
K7GP55	BGN	Biglycan OS=Sus scrofa GN=BGN PE=1 SV=1 - [K7GP55_PIG]	39.04	14.36	10	4	5	8	0.717639	0.565846	0.641743	DOWN
F1STC5	-	Uncharacterized protein (Fragment) OS=Sus scrofa PE=1 SV=3 - [F1STC5_PIG]	38.22	25.69	1	2	2	8	0.602399	0.576495	0.589447	DOWN
F2Z516	TAX1BP3	Tax1 (Human T-cell leukemia virus type I) binding protein 3 OS=Sus scrofa GN=LOC100519729 PE=1 SV=1 - [F2Z516_PIG]	38.15	25	3	2	2	2	1.30845	1.18943	1.24894	UP
K7GSK1	ART3	NAD(P)(+)--arginine ADP-ribosyltransferase OS=Sus scrofa GN=ART3 PE=1 SV=1 - [K7GSK1_PIG]	38.1365	11.86	2	3	3	6	1.70232	1.60755	1.65494	UP
K7GL43	THY1	Uncharacterized protein (Fragment) OS=Sus scrofa GN=THY1 PE=1 SV=1 - [K7GL43_PIG]	38.1088	25.16	3	3	3	5	0.792286	0.614913	0.7036	DOWN
F1RIS6	MMAB	Uncharacterized protein (Fragment) OS=Sus scrofa GN=MMAB PE=1 SV=1 - [F1RIS6_PIG]	37.69	10.53	1	2	2	2	1.88111	1.05778	1.46944	UP
P61288	TPT1	Translationally-controlled tumor protein OS=Sus scrofa GN=TPT1 PE=2 SV=1 - [TCTP_PIG]	37.29	23.84	2	4	4	7	1.31428	1.23884	1.27656	UP
A0A076EBU5	ATP8	ATP synthase protein 8 OS=Sus scrofa domesticus GN=ATP8 PE=3 SV=1 - [A0A076EBU5_PIG]	37.1789	14.93	9	1	1	6	4.99475	4.23534	4.61504	UP
F1RFI8	EWSR1	Uncharacterized protein OS=Sus scrofa GN=EWSR1 PE=1 SV=2 - [F1RFI8_PIG]	36.76	3.14	2	1	1	1	0.926445	0.701122	0.813783	DOWN
A5YV76	FASN	Fatty acid synthase OS=Sus scrofa GN=FASN PE=1 SV=1 - [A5YV76_PIG]	36.6747	2.59	7	5	5	6	0.777151	0.702893	0.740022	DOWN
F1RM03	SAE1	Uncharacterized protein OS=Sus scrofa GN=SAE1 PE=1 SV=1 - [F1RM03_PIG]	36.62	2.31	1	1	1	1	1.22516	1.23713	1.23115	UP
I3LJL2	-	Uncharacterized protein OS=Sus scrofa GN=VWA8 PE=1 SV=1 - [I3LJL2_PIG]	36.41	3.2	1	1	1	2	1.29678	1.11239	1.20458	UP
Q9TV69	DHDH	Trans-1,2-dihydrobenzene-1,2-diol dehydrogenase OS=Sus scrofa GN=DHDH PE=1 SV=1 - [DHDH_PIG]	36.4	11.64	1	4	4	7	0.764511	0.717745	0.741128	DOWN
Q29215	orf	Orf protein (Fragment) OS=Sus scrofa GN=orf PE=2 SV=1 - [Q29215_PIG]	35.91	4.62	3	1	1	2	0.455115	2.92466	1.68989	UP
F1RNU6	UBA2	Uncharacterized protein OS=Sus scrofa GN=UBA2 PE=1 SV=2 - [F1RNU6_PIG]	35.84	6.49	1	1	1	1	1.0009	1.65876	1.32983	UP
A0A0B8RZ76	RDH13	Retinol dehydrogenase 13 (All-trans/9-cis) OS=Sus scrofa domesticus GN=RDH13 PE=3 SV=1 - [A0A0B8RZ76_PIG]	35.55	15.27	1	5	5	7	0.690015	0.752626	0.72132	DOWN
D7RK08	TFRC	Transferrin receptor protein OS=Sus scrofa GN=TFRC PE=1 SV=1 - [D7RK08_PIG]	35.13	5.6	5	5	5	6	1.80088	1.52293	1.6619	UP
F1SFJ8	DNAJB11	Uncharacterized protein OS=Sus scrofa GN=DNAJB11 PE=1 SV=1 - [F1SFJ8_PIG]	34.64	4.47	1	1	1	1	0.81632	0.779155	0.797738	DOWN
F1SUS0	MFAP2	Uncharacterized protein OS=Sus scrofa GN=MFAP2 PE=1 SV=1 - [F1SUS0_PIG]	34.52	8.74	1	2	2	4	0.724525	0.736947	0.730736	DOWN
D0G0C7	ATOX1	Antioxidant protein 1 homolog (Yeast) OS=Sus scrofa GN=ATOX1 PE=2 SV=1 - [D0G0C7_PIG]	34.49	11.76	2	1	1	2	0.720207	0.672117	0.696162	DOWN
F1SU44	SNRNP200	Uncharacterized protein OS=Sus scrofa PE=1 SV=1 - [F1SU44_PIG]	34.06	1.85	2	2	2	2	1.55034	1.09483	1.32259	UP
I3L5E9	EPT1	Uncharacterized protein OS=Sus scrofa GN=EPT1 PE=1 SV=1 - [I3L5E9_PIG]	33.88	4.16	1	1	1	2	0.936241	1.53153	1.23389	UP
D2XN65	-	Glycerol-3-phosphate dehydrogenase [NAD(+)] OS=Sus scrofa PE=3 SV=1 - [D2XN65_PIG]	33.57	19.2	1	1	8	12	0.818333	0.78568	0.802007	DOWN
Q0MUU2	SMPX	Small muscular protein OS=Sus scrofa GN=SMPX PE=2 SV=1 - [SMPX_PIG]	33.53	26.74	1	2	2	2	0.974581	1.42796	1.20127	UP
I7H541	MSI2	Musashi homolog 2 OS=Sus scrofa GN=MSI2 PE=2 SV=1 - [I7H541_PIG]	33.36	9.45	1	2	2	2	1.17835	1.35937	1.26886	UP
I3LKQ1	GNG7	Guanine nucleotide-binding protein subunit gamma OS=Sus scrofa GN=GNG7 PE=1 SV=1 - [I3LKQ1_PIG]	33.27	38.24	1	2	2	2	0.762551	0.852229	0.80739	DOWN
F2Z5D4	SYNCRIP	Uncharacterized protein (Fragment) OS=Sus scrofa GN=SYNCRIP PE=1 SV=2 - [F2Z5D4_PIG]	32.96	6.54	1	1	4	7	1.31557	1.2025	1.25903	UP
F1SAB8	DCTN5	Uncharacterized protein OS=Sus scrofa GN=DCTN5 PE=1 SV=2 - [F1SAB8_PIG]	32.22	7.69	1	1	1	1	1.24206	1.24611	1.24409	UP
F1SD96	RAD23A	Uncharacterized protein (Fragment) OS=Sus scrofa GN=RAD23A PE=1 SV=1 - [F1SD96_PIG]	32.1	11.32	1	2	4	5	1.35339	1.08551	1.21945	UP
Q6QAS1	-	Glutaredoxin (Fragment) OS=Sus scrofa PE=2 SV=1 - [Q6QAS1_PIG]	32.0305	23.81	2	3	3	4	0.661718	0.710797	0.686258	DOWN
D0G6Y0	HSD17B12	Hydroxysteroid (17-beta) dehydrogenase 12 (Fragment) OS=Sus scrofa GN=HSD17B12 PE=2 SV=1 - [D0G6Y0_PIG]	31.89	2.8	1	1	1	2	0.727777	0.678101	0.702939	DOWN
F1SFJ7	LYRM5	Uncharacterized protein OS=Sus scrofa GN=LYRM5 PE=4 SV=2 - [F1SFJ7_PIG]	31.74	17.78	1	2	2	3	0.799483	0.746525	0.773004	DOWN
F1RP07	PHKB	Uncharacterized protein OS=Sus scrofa GN=PHKB PE=1 SV=2 - [F1RP07_PIG]	31.37	2.49	1	3	3	3	1.23287	1.17756	1.20521	UP
F1RX16	DDX3X	Uncharacterized protein OS=Sus scrofa GN=DDX3X PE=1 SV=2 - [F1RX16_PIG]	31.36	16.94	5	10	11	12	1.19831	1.22849	1.2134	UP
A0SEG9	C9	Complement component C9 OS=Sus scrofa PE=2 SV=1 - [A0SEG9_PIG]	30.85	9.58	2	5	5	5	1.31864	1.11806	1.21835	UP
I3LLY8	KRT79	Uncharacterized protein OS=Sus scrofa GN=KRT79 PE=1 SV=1 - [I3LLY8_PIG]	30.41	4.86	16	1	3	6	0.975094	0.505067	0.74008	DOWN
F1S0C8	RRAGD	Uncharacterized protein OS=Sus scrofa GN=RRAGD PE=4 SV=2 - [F1S0C8_PIG]	30.22	2.27	2	1	1	1	1.2717	1.19033	1.23101	UP
F1S9S8	NEXN	Uncharacterized protein OS=Sus scrofa GN=NEXN PE=1 SV=1 - [F1S9S8_PIG]	29.96	10.24	2	8	8	12	1.1922	1.24079	1.2165	UP
Q52NJ4	ARL3	ADP-ribosylation factor-like protein 3 OS=Sus scrofa GN=ARL3 PE=2 SV=1 - [ARL3_PIG]	29.82	6.04	1	1	1	2	1.02174	1.44211	1.23192	UP
F1RK02	LCP1	Uncharacterized protein OS=Sus scrofa GN=LCP1 PE=1 SV=2 - [F1RK02_PIG]	29.52	15.38	1	5	8	13	0.688454	0.585099	0.636776	DOWN
P27917	APOC3	Apolipoprotein C-III OS=Sus scrofa GN=APOC3 PE=1 SV=2 - [APOC3_PIG]	29.45	55.21	1	5	5	7	1.37189	1.07218	1.22204	UP
F1RL06	LOC100523213	Uncharacterized protein OS=Sus scrofa GN=LOC100523213 PE=1 SV=2 - [F1RL06_PIG]	29.3	10.9	1	1	2	6	0.594716	0.630533	0.612624	DOWN
I3LR69	FTH1	Ferritin OS=Sus scrofa GN=FTH1 PE=1 SV=1 - [I3LR69_PIG]	29.22	22.1	2	4	4	5	1.27381	1.53079	1.4023	UP
Q6QAS9	-	60S ribosomal protein L7 (Fragment) OS=Sus scrofa PE=2 SV=1 - [Q6QAS9_PIG]	29.1967	36.36	1	1	4	5	0.521325	0.640917	0.581121	DOWN
A5A758	KRT1	Keratin 1 (Fragment) OS=Sus scrofa GN=KRT1 PE=2 SV=1 - [A5A758_PIG]	29.17	7.47	2	5	5	7	0.420556	0.390808	0.405682	DOWN
A0A075B7I5	-	Uncharacterized protein OS=Sus scrofa PE=4 SV=1 - [A0A075B7I5_PIG]	29.05	7.89	5	1	1	5	0.646214	0.480061	0.563138	DOWN
F8TEL5	EIF4G1	Eukaryotic translation initiation factor 4 gamma 1 OS=Sus scrofa GN=EIF4G1 PE=2 SV=1 - [F8TEL5_PIG]	28.62	5	3	7	7	8	1.3401	1.14104	1.24057	UP
Q29194	-	Ribosomal protein S2 (Fragment) OS=Sus scrofa PE=2 SV=1 - [Q29194_PIG]	28.15	15.85	1	1	1	1	0.568544	0.857911	0.713227	DOWN
F1RYT3	SCARB2	Uncharacterized protein OS=Sus scrofa GN=SCARB2 PE=1 SV=1 - [F1RYT3_PIG]	28.06	4.39	1	2	2	3	1.25387	1.15449	1.20418	UP
F1SUE4	ASPN	Uncharacterized protein OS=Sus scrofa GN=ASPN PE=1 SV=1 - [F1SUE4_PIG]	27.9183	17.03	1	7	7	12	0.636113	0.576927	0.60652	DOWN
Q9N0Y9	TMOD3	Ubiquitous tropomodulin U-Tmod OS=Sus scrofa GN=TMOD3 PE=1 SV=1 - [Q9N0Y9_PIG]	27.7	6.25	2	1	2	6	1.18131	1.2699	1.22561	UP
I3LDJ8	-	Uncharacterized protein OS=Sus scrofa PE=1 SV=1 - [I3LDJ8_PIG]	27.48	9.85	1	3	4	8	1.70579	1.28472	1.49526	UP
F1RFT1	LOC100626374	Uncharacterized protein OS=Sus scrofa GN=LOC100513927 PE=1 SV=2 - [F1RFT1_PIG]	25.54	5.11	2	2	2	4	1.40167	1.55578	1.47873	UP
F1RFY6	KIF1C	Kinesin-like protein OS=Sus scrofa GN=KIF1C PE=3 SV=1 - [F1RFY6_PIG]	25.41	1.81	10	2	2	2	1.33188	1.11991	1.2259	UP
I3LTZ9	NAPG	Uncharacterized protein (Fragment) OS=Sus scrofa GN=NAPG PE=1 SV=1 - [I3LTZ9_PIG]	25.09	13.82	1	1	1	1	1.28858	1.19129	1.23994	UP
Q29350	U2AF1	Splicing factor U2AF 35 kDa subunit (Fragment) OS=Sus scrofa GN=U2AF1 PE=2 SV=3 - [U2AF1_PIG]	25.04	14.63	2	1	1	1	1.62882	1.39744	1.51313	UP
I3Lvs.3	LOC100627810	Uncharacterized protein OS=Sus scrofa GN=LOC100627810 PE=1 SV=1 - [I3Lvs.3_PIG]	24.64	7.45	1	1	1	1	1.2647	1.26443	1.26456	UP
F1RL38	DDT	Uncharacterized protein OS=Sus scrofa GN=DDT PE=1 SV=2 - [F1RL38_PIG]	24.53	27.97	1	4	4	6	0.838806	0.708499	0.773652	DOWN
Q29197	RPS9	40S ribosomal protein S9 (Fragment) OS=Sus scrofa GN=RPS9 PE=2 SV=1 - [RS9_PIG]	22.6	30.77	1	1	5	6	0.71748	0.798268	0.757874	DOWN
I3LEX0	RPS9	40S ribosomal protein S9 (Fragment) OS=Sus scrofa GN=RPS9 PE=1 SV=1 - [I3LEX0_PIG]	22.6	22.28	1	1	5	6	1.16243	1.33738	1.2499	UP
Q29550	LOC100736962; CES1	Liver carboxylesterase OS=Sus scrofa PE=1 SV=1 - [EST1_PIG]	22.04	17.67	5	2	8	14	0.63503	0.762797	0.698914	DOWN
A9GYW6	APLE	Carboxylic ester hydrolase (Fragment) OS=Sus scrofa GN=APLE PE=2 SV=1 - [A9GYW6_PIG]	22.04	15.15	4	1	7	11	0.894015	0.684098	0.789057	DOWN
A1E295	CTSB	Cathepsin B OS=Sus scrofa GN=CTSB PE=1 SV=1 - [CATB_PIG]	21.49	5.37	2	2	2	2	1.15939	1.35621	1.2578	UP
P56729	SI	Sucrase-isomaltase, intestinal (Fragments) OS=Sus scrofa GN=SI PE=1 SV=2 - [SUIS_PIG]	20.3117	9.68	1	1	1	6	0.84408	0.76155	0.802815	DOWN
F1SJT9	ZPR1	Uncharacterized protein OS=Sus scrofa GN=ZPR1 PE=1 SV=2 - [F1SJT9_PIG]	20.27	2.65	1	1	1	1	1.278	1.19227	1.23514	UP
Q9TR68	-	PI3 C alpha-protease inhibitor (Fragment) OS=Sus scrofa PE=1 SV=1 - [Q9TR68_PIG]	20.04	29.17	3	1	1	2	0.84656	0.520684	0.683622	DOWN
I3LFC2	DUT	Uncharacterized protein OS=Sus scrofa GN=DUT PE=1 SV=1 - [I3LFC2_PIG]	19.16	16.22	1	1	1	1	1.37272	1.34225	1.35748	UP
B6CVL5	HMGA1	High mobility group AT-hook 1 transcript variant 2 OS=Sus scrofa GN=HMGA1 PE=1 SV=1 - [B6CVL5_PIG]	18.9	8.33	2	1	1	2	1.35374	1.23771	1.29572	UP
U3GT97	-	Fstl1 OS=Sus scrofa PE=2 SV=1 - [U3GT97_PIG]	18.66	2.61	1	1	1	1	1.62011	1.47287	1.54649	UP
F1RPL2	-	Histone H3 OS=Sus scrofa GN=LOC100156557 PE=3 SV=1 - [F1RPL2_PIG]	17.5	30.15	6	6	6	11	0.456454	0.656807	0.556631	DOWN
Q95274	TMSB4	Thymosin beta-4 OS=Sus scrofa GN=TMSB4 PE=3 SV=3 - [TYB4_PIG]	17.49	40.91	5	1	2	7	0.843874	0.789145	0.81651	DOWN
I3LDS3	KRT10	Uncharacterized protein OS=Sus scrofa GN=KRT10 PE=1 SV=1 - [I3LDS3_PIG]	17.36	4.71	5	3	3	3	0.508988	0.386532	0.44776	DOWN
F2Z5H6	ATP6V0D1	Uncharacterized protein OS=Sus scrofa GN=ATP6V0D1 PE=1 SV=1 - [F2Z5H6_PIG]	17.32	2.28	1	1	1	1	1.51237	0.968255	1.24031	UP
F1RGI2	LOC100514845	Uncharacterized protein OS=Sus scrofa GN=LOC100514845 PE=1 SV=2 - [F1RGI2_PIG]	16.95	7.33	1	2	2	2	1.53171	0.898421	1.21506	UP
F1SIT4	UACA	Uncharacterized protein (Fragment) OS=Sus scrofa GN=UACA PE=4 SV=1 - [F1SIT4_PIG]	16.61	0.86	1	1	1	1	1.69821	1.35396	1.52609	UP
B5APV0	ARPC5	Actin-related protein 2/3 complex subunit 5 OS=Sus scrofa GN=ARPC5 PE=1 SV=1 - [B5APV0_PIG]	0	16.56	1	3	3	3	0.735607	0.755094	0.74535	DOWN
F1SE73	DNAJA1	Uncharacterized protein OS=Sus scrofa GN=DNAJA1 PE=1 SV=1 - [F1SE73_PIG]	0	2.02	1	1	1	1	1.37761	1.44824	1.41292	UP
K7GNZ3	LOC100154750	Uncharacterized protein OS=Sus scrofa GN=LOC100154750 PE=1 SV=1 - [K7GNZ3_PIG]	0	6.05	1	1	1	2	1.06828	1.3686	1.21844	UP
F2Z5L8	PABPN1	Uncharacterized protein OS=Sus scrofa GN=PABPN1 PE=1 SV=1 - [F2Z5L8_PIG]	0	3.59	1	1	1	1	1.23917	1.24245	1.24081	UP
F1RTJ9	RPL21	60S ribosomal protein L21 OS=Sus scrofa GN=RPL21 PE=1 SV=2 - [F1RTJ9_PIG]	0	3.75	1	1	1	1	0.762153	0.887887	0.82502	DOWN
P62863	FAU	40S ribosomal protein S30 OS=Sus scrofa GN=FAU PE=3 SV=1 - [RS30_PIG]	0	16.95	3	1	1	1	1.70545	1.34245	1.52395	UP
H8Y100	UBE2B	Ubiquitin-conjugating enzyme E2B OS=Sus scrofa GN=UBE2B PE=2 SV=1 - [H8Y100_PIG]	0	7.89	1	1	1	1	1.03897	1.46411	1.25154	UP
Q197W4	CDK5	Cyclin-dependent kinase 5 OS=Sus scrofa GN=CDK5 PE=1 SV=2 - [Q197W4_PIG]	0	5.48	34	1	2	2	1.56136	0.917992	1.23968	UP
Q29041	FCN2	Ficolin-2 OS=Sus scrofa GN=FCN2 PE=1 SV=1 - [FCN2_PIG]	0	5.88	3	1	2	2	0.478404	0.59242	0.535412	DOWN
F1SV40	SF3A3	Uncharacterized protein OS=Sus scrofa GN=SF3A3 PE=1 SV=1 - [F1SV40_PIG]	0	4.19	1	2	2	2	1.00014	1.53854	1.26934	UP
Q9GLV6	DDX58	Probable ATP-dependent RNA helicase DDX58 OS=Sus scrofa GN=DDX58 PE=2 SV=1 - [DDX58_PIG]	0	1.81	5	1	1	1	1.20726	1.22045	1.21385	UP
O19063	APCS	Serum amyloid P-component OS=Sus scrofa GN=APCS PE=2 SV=1 - [SAMP_PIG]	0	2.68	1	1	1	1	1.78114	1.2607	1.52092	UP
F1SIQ5	GPC1	Uncharacterized protein OS=Sus scrofa GN=GPC1 PE=1 SV=2 - [F1SIQ5_PIG]	0	2.54	1	1	1	1	1.35388	1.23961	1.29674	UP
B2XWS1	GBP1	Guanylate binding protein 1 OS=Sus scrofa GN=GBP1 PE=2 SV=1 - [B2XWS1_PIG]	0	7.8	2	4	4	6	0.50501	0.457516	0.481263	DOWN
F1RRN1	KLC4	Uncharacterized protein OS=Sus scrofa GN=KLC4 PE=1 SV=2 - [F1RRN1_PIG]	0	1.95	1	1	1	1	1.22007	1.20364	1.21186	UP
A1YQ85	ACE	Angiotensin I converting enzyme OS=Sus scrofa PE=2 SV=1 - [A1YQ85_PIG]	0	1.91	6	2	2	2	1.62686	0.882797	1.25483	UP
K9IVG5	ABCF3	ATP-binding cassette, sub-family F (GCN20), member 3 OS=Sus scrofa GN=ABCF3 PE=2 SV=1 - [K9IVG5_PIG]	0	1.13	2	1	1	1	1.14719	1.26232	1.20476	UP
R4JU57	LSm14A	LSm14A OS=Sus scrofa GN=LSm14A PE=2 SV=1 - [R4JU57_PIG]	0	5.4	6	1	2	3	1.81264	1.44608	1.62936	UP
F1SPQ4	MTERF2	Uncharacterized protein OS=Sus scrofa GN=MTERF2 PE=4 SV=1 - [F1SPQ4_PIG]	0	3.38	1	1	1	1	1.26013	1.52302	1.39157	UP
F1SQP0	PHKA2	Uncharacterized protein OS=Sus scrofa GN=PHKA2 PE=1 SV=1 - [F1SQP0_PIG]	0	0.65	1	1	1	1	0.759364	0.82396	0.791662	DOWN
F1S8A5	MRPS26	Uncharacterized protein OS=Sus scrofa GN=MRPS26 PE=1 SV=1 - [F1S8A5_PIG]	0	8.78	1	1	1	2	0.568932	0.689492	0.629212	DOWN
Q8MI72	FH	Complement regulator factor H OS=Sus scrofa GN=FH PE=2 SV=1 - [Q8MI72_PIG]	0	8.91	1	2	11	12	0.791798	0.845625	0.818712	DOWN
F1RMD6	VPS36	Uncharacterized protein OS=Sus scrofa GN=VPS36 PE=1 SV=1 - [F1RMD6_PIG]	0	6.22	1	2	2	3	1.27523	1.3218	1.29851	UP
F1SE06	AHSA1	Uncharacterized protein OS=Sus scrofa GN=LOC100626607 PE=1 SV=1 - [F1SE06_PIG]	0	6.21	1	2	2	3	1.43722	1.10324	1.27023	UP
A4UTN7	Hsph1	Heat shock 105kDa/110kDa protein 1 OS=Sus scrofa GN=Hsph1 PE=2 SV=1 - [A4UTN7_PIG]	0	2.21	2	1	2	2	1.48852	1.72456	1.60654	UP
F1RQV7	MRPL14	Uncharacterized protein OS=Sus scrofa GN=MRPL14 PE=1 SV=1 - [F1RQV7_PIG]	0	4.83	1	1	1	1	1.81181	1.16436	1.48808	UP
A7UIU7	ACL	ATP-citrate synthase OS=Sus scrofa GN=ACL PE=2 SV=1 - [A7UIU7_PIG]	0	3.9	5	4	4	4	0.660636	0.727526	0.694081	DOWN
F1S0J2	C4BPA	Uncharacterized protein OS=Sus scrofa GN=C4BPA PE=1 SV=2 - [F1S0J2_PIG]	0	5	3	2	4	5	0.895452	0.718844	0.807148	DOWN
K9IVV5	WARS	Tryptophan--tRNA ligase, cytoplasmic isoform a OS=Sus scrofa GN=WARS PE=2 SV=1 - [K9IVV5_PIG]	0	3.36	2	1	1	1	3.18421	1.40659	2.2954	UP
F1RKY1	SNAP29	Uncharacterized protein OS=Sus scrofa GN=SNAP29 PE=1 SV=1 - [F1RKY1_PIG]	0	5.43	1	1	1	2	1.51448	1.27137	1.39293	UP
F1S569	DPH5	Uncharacterized protein OS=Sus scrofa GN=DPH5 PE=1 SV=1 - [F1S569_PIG]	0	5.96	1	1	1	1	0.71739	0.877468	0.797429	DOWN
F1SPE8	HCLS1	Uncharacterized protein OS=Sus scrofa GN=HCLS1 PE=1 SV=1 - [F1SPE8_PIG]	0	2.44	1	1	1	1	0.647007	0.689715	0.668361	DOWN
R4HZ39	XO	XDH xanthine dehydrogenase OS=Sus scrofa GN=XO PE=2 SV=1 - [R4HZ39_PIG]	0	0.9	2	1	1	1	1.47949	1.1053	1.2924	UP
F1SEZ4	MAPKAPK2	Uncharacterized protein OS=Sus scrofa GN=MAPKAPK2 PE=4 SV=2 - [F1SEZ4_PIG]	0	1.69	1	1	1	1	1.25735	1.20424	1.23079	UP
K7GQL2	F13A1	Coagulation factor XIII, A1 polypeptide OS=Sus scrofa GN=F13A1 PE=1 SV=1 - [K7GQL2_PIG]	0	1.9	1	1	1	1	1.52	1.28834	1.40417	UP
F1S0R7	NSUN2	Uncharacterized protein OS=Sus scrofa GN=NSUN2 PE=1 SV=1 - [F1S0R7_PIG]	0	3.26	1	2	2	2	1.2943	1.20381	1.24905	UP
F1S9A4	NUCB2	Uncharacterized protein OS=Sus scrofa GN=NUCB2 PE=1 SV=1 - [F1S9A4_PIG]	0	2.15	1	1	1	1	1.01096	0.617214	0.814086	DOWN
K9IW91	GCN1L1	GCN1 general control of amino-acid synthesis 1-like 1 OS=Sus scrofa GN=GCN1L1 PE=2 SV=1 - [K9IW91_PIG]	0	0.79	2	2	2	2	2.19294	1.17852	1.68573	UP
I3LIC8	RASIP1	Uncharacterized protein OS=Sus scrofa GN=RASIP1 PE=1 SV=1 - [I3LIC8_PIG]	0	1.66	1	1	1	1	1.33857	1.21811	1.27834	UP
F1RY56	CCNE2	Uncharacterized protein OS=Sus scrofa GN=CCNE2 PE=3 SV=1 - [F1RY56_PIG]	0	1.98	1	1	1	1	0.829783	0.721734	0.775758	DOWN
F1RYI8	COL3A1	Uncharacterized protein OS=Sus scrofa GN=COL3A1 PE=1 SV=2 - [F1RYI8_PIG]	0	2.59	1	3	3	8	0.385228	0.396108	0.390668	DOWN
F1S0X9	ASS1	Uncharacterized protein OS=Sus scrofa GN=ASS1 PE=1 SV=1 - [F1S0X9_PIG]	0	3.88	1	1	1	2	0.619634	0.826655	0.723144	DOWN
F1S580	PRPF38B	Uncharacterized protein OS=Sus scrofa GN=PRPF38B PE=1 SV=1 - [F1S580_PIG]	0	1.28	1	1	1	1	0.946155	0.713914	0.830034	DOWN
F1S1D6	ATP6V0A1	V-type proton ATPase subunit a OS=Sus scrofa GN=ATP6V0A1 PE=1 SV=2 - [F1S1D6_PIG]	0	2.4	2	2	2	2	1.53925	1.26494	1.40209	UP
F1S8D4	WDR77	Uncharacterized protein OS=Sus scrofa GN=WDR77 PE=1 SV=2 - [F1S8D4_PIG]	0	6.43	1	2	2	2	1.49696	1.2585	1.37773	UP
I3LHI3	TMEM256-PLSCR3	Uncharacterized protein OS=Sus scrofa GN=TMEM256-PLSCR3 PE=1 SV=1 - [I3LHI3_PIG]	0	4.04	1	1	1	2	0.810355	0.64838	0.729367	DOWN
Q764N1	cd74	CD74 antigen OS=Sus scrofa GN=cd74 PE=2 SV=1 - [Q764N1_PIG]	0	7.48	1	2	2	2	0.910152	0.710703	0.810427	DOWN
Q06AA0	SRSF6	SFRS6 OS=Sus scrofa GN=SRSF6 PE=1 SV=1 - [Q06AA0_PIG]	0	2.03	1	1	1	1	1.51389	1.18481	1.34935	UP
F1RZQ9	UQCC2	Uncharacterized protein OS=Sus scrofa GN=UQCC2 PE=1 SV=1 - [F1RZQ9_PIG]	0	5.15	1	1	1	1	1.32059	1.18289	1.25174	UP
F1RP47	MBNL2	Uncharacterized protein OS=Sus scrofa GN=MBNL2 PE=4 SV=1 - [F1RP47_PIG]	0	2.41	2	1	1	1	1.22351	1.28426	1.25388	UP
F2Z5B1	SERPINB1	Leukocyte elastase inhibitor OS=Sus scrofa GN=SERPINB1 PE=1 SV=1 - [F2Z5B1_PIG]	0	22.49	3	9	9	11	0.709471	0.645082	0.677276	DOWN
F1SLY4	LMOD2	Uncharacterized protein OS=Sus scrofa GN=LMOD2 PE=4 SV=1 - [F1SLY4_PIG]	0	16.55	1	10	10	12	1.23505	1.18494	1.20999	UP
F1RPG1	LOC100152501	Uncharacterized protein OS=Sus scrofa GN=ZSCAN16 PE=4 SV=1 - [F1RPG1_PIG]	0	1.73	1	1	1	1	0.794311	0.854244	0.824278	DOWN
F1RXT7	SCO2	Uncharacterized protein OS=Sus scrofa GN=SCO2 PE=1 SV=2 - [F1RXT7_PIG]	0	6.06	1	1	1	1	1.18712	1.65271	1.41991	UP
F1RZ01	CHID1	Uncharacterized protein OS=Sus scrofa GN=CHID1 PE=1 SV=1 - [F1RZ01_PIG]	0	2.29	1	1	1	1	1.02575	1.56798	1.29686	UP
F1SEN5	LOC100155963	Uncharacterized protein OS=Sus scrofa PE=1 SV=1 - [F1SEN5_PIG]	0	1.4	2	1	1	1	2.10465	1.0096	1.55712	UP
F1SMG6	PAIP1	Uncharacterized protein OS=Sus scrofa GN=PAIP1 PE=1 SV=1 - [F1SMG6_PIG]	0	2.29	1	1	1	1	1.50014	1.08379	1.29197	UP
F1RFL6	EIF2B1	Uncharacterized protein OS=Sus scrofa GN=EIF2B1 PE=1 SV=1 - [F1RFL6_PIG]	0	2.3	1	1	1	1	1.33812	1.22723	1.28268	UP
F1SLG8	BOLA3	Uncharacterized protein OS=Sus scrofa GN=BOLA3 PE=1 SV=1 - [F1SLG8_PIG]	0	18.18	1	2	2	2	0.821044	0.740279	0.780661	DOWN
F1S8E9	NCLN	Nicalin OS=Sus scrofa GN=NCLN PE=1 SV=1 - [F1S8E9_PIG]	0	2.31	1	1	1	1	1.09081	1.86679	1.4788	UP
C3S7K5	S100A8	Protein S100 OS=Sus scrofa GN=S100A8 PE=1 SV=1 - [C3S7K5_PIG]	0	8.99	2	1	1	1	0.846672	0.770811	0.808742	DOWN
F1RIN7	HRC	Uncharacterized protein OS=Sus scrofa GN=HRC PE=1 SV=2 - [F1RIN7_PIG]	0	2.26	1	1	1	1	0.402462	0.621221	0.511841	DOWN
G8ENM3	RBKS	Ribokinase OS=Sus scrofa GN=RBKS PE=2 SV=1 - [G8ENM3_PIG]	0	7.74	1	2	2	3	0.873764	0.758673	0.816218	DOWN
D0G780	NANS	N-acetylneuraminic acid synthase OS=Sus scrofa GN=NANS PE=2 SV=1 - [D0G780_PIG]	0	7.8	2	2	2	3	1.80144	1.35375	1.5776	UP
F1RGP5	SHC1	Uncharacterized protein OS=Sus scrofa GN=SHC1 PE=4 SV=2 - [F1RGP5_PIG]	0	2.53	2	1	1	1	1.36664	1.09348	1.23006	UP
A0A0B8S081	GBP7	Guanylate binding protein 7 OS=Sus scrofa domesticus GN=GBP7 PE=4 SV=1 - [A0A0B8S081_PIG]	0	8.21	3	5	5	5	0.624583	0.732965	0.678774	DOWN
F1RUH6	KDM1B	Uncharacterized protein OS=Sus scrofa GN=KDM1B PE=4 SV=2 - [F1RUH6_PIG]	0	1.83	1	1	1	1	0.386306	1.20639	0.796348	DOWN
F1SVB2	RETSAT	All-trans-retinol 13,14-reductase OS=Sus scrofa GN=RETSAT PE=1 SV=1 - [F1SVB2_PIG]	0	3.27	1	2	2	2	1.43114	1.34885	1.38999	UP
A5GFT5	NPEPL1	Aminopeptidase-like 1 OS=Sus scrofa GN=NPEPL1 PE=1 SV=1 - [A5GFT5_PIG]	0	2.29	1	1	1	2	0.770249	0.849844	0.810047	DOWN
F1SBR6	OLFML3	Olfactomedin-like protein 3 OS=Sus scrofa GN=OLFML3 PE=1 SV=1 - [F1SBR6_PIG]	0	2.46	1	1	1	1	0.813165	0.48447	0.648817	DOWN
F1S034	WDR5	Uncharacterized protein OS=Sus scrofa GN=WDR5 PE=1 SV=1 - [F1S034_PIG]	0	3.59	1	1	1	2	0.936902	1.50096	1.21893	UP
F1SF95	PPIH	Peptidyl-prolyl cis-trans isomerase OS=Sus scrofa GN=PPIH PE=1 SV=1 - [F1SF95_PIG]	0	9.04	3	1	2	4	1.96086	0.961	1.46093	UP
F1SGR8	SDR39U1	Uncharacterized protein OS=Sus scrofa GN=SDR39U1 PE=1 SV=1 - [F1SGR8_PIG]	0	2.38	1	1	1	1	0.734935	0.743429	0.739182	DOWN
F1S1J9	EIF3H	Eukaryotic translation initiation factor 3 subunit H OS=Sus scrofa GN=EIF3H PE=1 SV=2 - [F1S1J9_PIG]	0	2.75	1	1	1	1	0.762743	0.873795	0.818269	DOWN
F1S1A9	APOA2	Uncharacterized protein OS=Sus scrofa GN=APOA2 PE=1 SV=1 - [F1S1A9_PIG]	0	19	2	2	2	3	1.56798	1.37449	1.47124	UP
I3LN54	ARL6IP1	ADP-ribosylation factor-like protein 6-interacting protein 1 OS=Sus scrofa GN=ARL6IP1 PE=1 SV=1 - [I3LN54_PIG]	0	6.9	1	1	2	2	0.804691	0.774963	0.789827	DOWN
F1S857	MFSD13A	Uncharacterized protein OS=Sus scrofa GN=TMEM180 PE=4 SV=1 - [F1S857_PIG]	0	1.35	1	1	1	1	1.33733	1.19143	1.26438	UP
F1S534	DR1	Uncharacterized protein OS=Sus scrofa GN=DR1 PE=1 SV=1 - [F1S534_PIG]	0	7.39	1	1	1	1	1.41146	1.41603	1.41375	UP
F1SD95	GADD45GIP1	Uncharacterized protein OS=Sus scrofa GN=GADD45GIP1 PE=1 SV=1 - [F1SD95_PIG]	0	4.5	1	1	1	1	1.36452	1.65551	1.51002	UP
F1RKH4	HSPB8	Uncharacterized protein OS=Sus scrofa GN=HSPB8 PE=3 SV=1 - [F1RKH4_PIG]	0	19.9	1	4	4	5	1.35777	1.32625	1.34201	UP
F1SIF5	PTPMT1	Uncharacterized protein OS=Sus scrofa GN=PTPMT1 PE=1 SV=2 - [F1SIF5_PIG]	0	12.44	1	2	2	2	1.6929	1.22716	1.46003	UP
F1SIU8	ILKAP	Uncharacterized protein OS=Sus scrofa GN=ILKAP PE=1 SV=1 - [F1SIU8_PIG]	0	5.87	2	2	2	2	1.53817	1.20595	1.37206	UP
F1RT67	IMPAD1	Inositol monophosphatase 3 OS=Sus scrofa GN=IMPAD1 PE=3 SV=1 - [IMPA3_PIG]	0	2.79	1	1	1	1	2.14562	1.81022	1.97792	UP
F1RR62	CCBL1	Uncharacterized protein OS=Sus scrofa GN=CCBL1 PE=1 SV=2 - [F1RR62_PIG]	0	10.14	1	5	5	7	1.35289	1.51312	1.43301	UP
I3LQW5	LOC100516189	Uncharacterized protein OS=Sus scrofa GN=LOC100516189 PE=4 SV=1 - [I3LQW5_PIG]	0	14.05	1	2	2	2	1.45673	1.19826	1.32749	UP
A1XQV6	COX7A2	COX7A2 OS=Sus scrofa GN=COX7A2 PE=2 SV=1 - [A1XQV6_PIG]	0	27.71	2	1	2	6	0.729612	0.681904	0.705758	DOWN
F1SPG1	H1FX	Uncharacterized protein OS=Sus scrofa GN=H1FX PE=1 SV=1 - [F1SPG1_PIG]	0	7.01	1	1	1	1	0.7244	0.852771	0.788586	DOWN
A6N8P5	MBF1	Multiprotein bridging factor 1 OS=Sus scrofa GN=MBF1 PE=1 SV=1 - [A6N8P5_PIG]	0	18.24	1	2	2	2	0.736217	0.893889	0.815053	DOWN
I3LDJ9	BNIP3	Uncharacterized protein OS=Sus scrofa GN=BNIP3 PE=1 SV=1 - [I3LDJ9_PIG]	0	2.32	1	1	1	1	0.58862	0.533257	0.560939	DOWN
E3UV40	ERK2	Mitogen-activated protein kinase OS=Sus scrofa GN=ERK2 PE=2 SV=1 - [E3UV40_PIG]	0	8.08	4	3	3	3	1.01438	1.39245	1.20341	UP
F8UWD3	FUCA1	Fucosidase alpha-L-1 OS=Sus scrofa GN=FUCA1 PE=2 SV=2 - [F8UWD3_PIG]	0	4.71	2	2	2	3	1.70106	1.08397	1.39252	UP
I3L8B1	NOL3	Uncharacterized protein OS=Sus scrofa GN=NOL3 PE=1 SV=1 - [I3L8B1_PIG]	0	9.41	1	1	1	1	1.26996	1.16104	1.2155	UP
E7CXS1	Vldlr	Uncharacterized protein OS=Sus scrofa GN=Vldlr PE=1 SV=1 - [E7CXS1_PIG]	0	4.85	1	4	4	5	1.25336	1.31565	1.28451	UP
F1RXW0	COL5A2	Uncharacterized protein (Fragment) OS=Sus scrofa GN=COL5A2 PE=4 SV=1 - [F1RXW0_PIG]	0	0.71	2	1	1	1	0.77217	0.865946	0.819058	DOWN
I3LE16	PGAM5	Uncharacterized protein (Fragment) OS=Sus scrofa GN=PGAM5 PE=4 SV=1 - [I3LE16_PIG]	0	5.65	1	2	2	3	0.733038	0.606946	0.669992	DOWN
F1RR17	WDYHV1	Uncharacterized protein OS=Sus scrofa GN=WDYHV1 PE=1 SV=1 - [F1RR17_PIG]	0	4.83	1	1	1	1	1.26665	1.1387	1.20268	UP
F2Z5H8	BTF3	Transcription factor BTF3 (Fragment) OS=Sus scrofa GN=BTF3 PE=1 SV=2 - [F2Z5H8_PIG]	0	6.19	3	2	2	2	1.27162	1.29264	1.28213	UP
I3LKT9	C2orf71	Uncharacterized protein OS=Sus scrofa GN=C2orf71 PE=4 SV=1 - [I3LKT9_PIG]	0	1.08	2	1	1	1	1.38536	1.12966	1.25751	UP
F1RLR8	GGT5	Uncharacterized protein OS=Sus scrofa GN=GGT5 PE=1 SV=2 - [F1RLR8_PIG]	0	1.92	1	1	1	1	0.724017	0.584675	0.654346	DOWN
F1RFE3	LCMT1	Uncharacterized protein OS=Sus scrofa GN=LOC100520426 PE=1 SV=2 - [F1RFE3_PIG]	0	2.99	1	1	1	1	1.19478	1.21015	1.20247	UP
F1S8S9	GBF1	Uncharacterized protein OS=Sus scrofa GN=GBF1 PE=1 SV=2 - [F1S8S9_PIG]	0	0.75	1	1	2	3	1.48025	1.45246	1.46635	UP
F1RS45	TOP2B	DNA topoisomerase 2 OS=Sus scrofa GN=TOP2B PE=1 SV=2 - [F1RS45_PIG]	0	2.66	2	3	4	15	1.25076	1.16641	1.20858	UP
I3LKZ1	-	Uncharacterized protein OS=Sus scrofa GN=LOC100519252 PE=1 SV=1 - [I3LKZ1_PIG]	0	1.46	2	1	1	1	1.49146	0.984263	1.23786	UP
F1SFQ0	UBA3	Uncharacterized protein OS=Sus scrofa GN=UBA3 PE=1 SV=2 - [F1SFQ0_PIG]	0	2.14	1	1	1	1	0.761292	0.716765	0.739028	DOWN
F1SMI8	C6	Uncharacterized protein OS=Sus scrofa GN=C6 PE=1 SV=2 - [F1SMI8_PIG]	0	1.7	2	1	1	1	1.43024	1.16133	1.29578	UP
A0A0B8RTR8	DOPEY2	Dopey family member 2 OS=Sus scrofa domesticus GN=DOPEY2 PE=4 SV=1 - [A0A0B8RTR8_PIG]	0	0.35	2	1	1	1	0.785151	0.705086	0.745118	DOWN
I3LPB5	CKB	Creatine kinase B-type (Fragment) OS=Sus scrofa GN=CKB PE=1 SV=1 - [I3LPB5_PIG]	0	22.83	1	1	4	16	1.64675	1.09213	1.36944	UP
I3LK74	TRIP12	Uncharacterized protein OS=Sus scrofa PE=1 SV=1 - [I3LK74_PIG]	0	0.75	2	1	1	1	1.52671	1.66195	1.59433	UP
F1RQI6	FILIP1	Uncharacterized protein OS=Sus scrofa GN=FILIP1 PE=4 SV=2 - [F1RQI6_PIG]	0	3.14	1	3	3	3	1.25843	1.23142	1.24493	UP
F1SV22	MACF1	Uncharacterized protein OS=Sus scrofa GN=MACF1 PE=1 SV=2 - [F1SV22_PIG]	0	0.49	1	3	4	6	1.32239	1.21563	1.26901	UP
F1SPE9	DNAJC13	Uncharacterized protein OS=Sus scrofa GN=DNAJC13 PE=1 SV=1 - [F1SPE9_PIG]	0	0.4	1	1	1	1	1.65589	1.12896	1.39243	UP
F1SBY5	MLLT4	Uncharacterized protein OS=Sus scrofa GN=MLLT4 PE=1 SV=2 - [F1SBY5_PIG]	0	0.56	1	1	1	1	0.800195	0.837316	0.818756	DOWN
F1RNS7	ARPC1B	Uncharacterized protein OS=Sus scrofa GN=ARPC1B PE=1 SV=2 - [F1RNS7_PIG]	0	6.27	2	2	2	2	0.772775	0.802094	0.787434	DOWN
A0A0B8S055	LSP1	Lymphocyte-specific protein 1 OS=Sus scrofa domesticus GN=LSP1 PE=4 SV=1 - [A0A0B8S055_PIG]	0	3.68	1	1	1	1	0.520864	0.646131	0.583497	DOWN
F1SH94	ITIH3	Uncharacterized protein OS=Sus scrofa GN=ITIH3 PE=1 SV=1 - [F1SH94_PIG]	0	4.84	1	4	4	4	0.825382	0.678278	0.75183	DOWN
F1RS72	ARHGAP10	Uncharacterized protein OS=Sus scrofa GN=ARHGAP10 PE=4 SV=2 - [F1RS72_PIG]	0	2.02	1	1	1	1	1.32071	2.30253	1.81162	UP
K9J6J4	CASP7	Caspase-7 isoform alpha OS=Sus scrofa GN=CASP7 PE=2 SV=1 - [K9J6J4_PIG]	0	3.32	1	1	1	1	4.45056	1.29465	2.8726	UP
F1SR64	MRPL44	Uncharacterized protein OS=Sus scrofa GN=MRPL44 PE=1 SV=2 - [F1SR64_PIG]	0	2.41	1	1	1	1	1.37624	1.21286	1.29455	UP
I3L7Z6	S100A6	Protein S100 OS=Sus scrofa GN=S100A6 PE=1 SV=1 - [I3L7Z6_PIG]	0	8.89	2	1	1	1	0.663839	0.822452	0.743146	DOWN
K9J6L1	SLC12A7	Solute carrier family 12 member 7 OS=Sus scrofa GN=SLC12A7 PE=2 SV=1 - [K9J6L1_PIG]	0	3.69	2	3	3	4	1.39863	1.28117	1.3399	UP
I3L5T4	-	Uncharacterized protein (Fragment) OS=Sus scrofa GN=LOC100523179 PE=1 SV=1 - [I3L5T4_PIG]	0	0.91	1	1	1	1	0.843247	0.711003	0.777125	DOWN
F1S571	COL11A1	Uncharacterized protein (Fragment) OS=Sus scrofa GN=COL11A1 PE=4 SV=2 - [F1S571_PIG]	0	0.5	3	1	1	2	0.494797	0.52788	0.511338	DOWN
K7GMM7	ABCB1	Uncharacterized protein (Fragment) OS=Sus scrofa GN=ABCB1 PE=1 SV=1 - [K7GMM7_PIG]	0	1.12	3	1	1	1	3.26638	2.15412	2.71025	UP
F2Z5B8	LAMTOR3	Uncharacterized protein OS=Sus scrofa GN=LAMTOR3 PE=1 SV=1 - [F2Z5B8_PIG]	0	8.06	1	1	1	1	2.37396	1.25668	1.81532	UP
A1XQT5	HUMMLC2B	HUMMLC2B OS=Sus scrofa GN=HUMMLC2B PE=2 SV=1 - [A1XQT5_PIG]	0	13.02	3	1	1	2	0.860764	0.700882	0.780823	DOWN
F1SUD8	CARD19	Uncharacterized protein OS=Sus scrofa GN=C9orf89 PE=1 SV=2 - [F1SUD8_PIG]	0	14.72	2	2	2	2	1.20551	1.23445	1.21998	UP
A0A0B8RSZ5	EIF2AK4	Eukaryotic translation initiation factor 2 alpha kinase 4 OS=Sus scrofa domesticus GN=EIF2AK4 PE=4 SV=1 - [A0A0B8RSZ5_PIG]	0	0.48	1	1	1	2	1.33417	1.26442	1.29929	UP
F1SSS0	CPS1	Uncharacterized protein OS=Sus scrofa GN=CPS1 PE=1 SV=2 - [F1SSS0_PIG]	0	1.71	1	2	2	2	1.51157	0.928322	1.21994	UP
K7GLV1	-	Uncharacterized protein OS=Sus scrofa GN=CFH PE=1 SV=1 - [K7GLV1_PIG]	0	12.15	2	1	10	11	0.845861	0.79962	0.822741	DOWN
F1RNW2	KIAA0825	Uncharacterized protein OS=Sus scrofa GN=KIAA0825 PE=4 SV=2 - [F1RNW2_PIG]	0	2.04	1	1	1	1	0.938685	0.539962	0.739324	DOWN
K9IVR2	VPS13C	Vacuolar protein sorting-associated protein 13C isoform 2B OS=Sus scrofa GN=VPS13C PE=2 SV=1 - [K9IVR2_PIG]	0	0.27	1	1	1	1	1.96426	1.21152	1.58789	UP
F1SUD6	FAM120A	Uncharacterized protein OS=Sus scrofa GN=FAM120A PE=1 SV=1 - [F1SUD6_PIG]	0	1.25	2	1	1	2	3.01044	1.08918	2.04981	UP
F1SSN5	KTN1	Uncharacterized protein OS=Sus scrofa GN=KTN1 PE=1 SV=1 - [F1SSN5_PIG]	0	3.11	1	3	3	3	1.52071	1.09775	1.30923	UP
K9J6I5	ERAP1	Endoplasmic reticulum aminopeptidase 1 OS=Sus scrofa GN=ERAP1 PE=2 SV=1 - [K9J6I5_PIG]	0	2.97	3	3	3	3	0.847722	0.789297	0.81851	DOWN
K7GMW2	RASGRP4	Uncharacterized protein OS=Sus scrofa GN=RASGRP4 PE=4 SV=1 - [K7GMW2_PIG]	0	0.82	3	1	1	1	0.742077	0.859243	0.80066	DOWN
F1S4R2	ATL2	Uncharacterized protein (Fragment) OS=Sus scrofa GN=ATL2 PE=1 SV=2 - [F1S4R2_PIG]	0	1.94	1	1	1	1	0.983769	1.84614	1.41495	UP
F1S9Y6	-	Uncharacterized protein (Fragment) OS=Sus scrofa GN=LOC100737027 PE=1 SV=1 - [F1S9Y6_PIG]	0	28.75	2	1	1	2		2.08333	2.08333	UP
I3LDY4	VARS	Uncharacterized protein (Fragment) OS=Sus scrofa GN=VARS PE=1 SV=1 - [I3LDY4_PIG]	0	5.26	3	1	1	1	1.45843	1.21086	1.33465	UP
F1SPN1	FKBP11	Peptidyl-prolyl cis-trans isomerase OS=Sus scrofa GN=FKBP11 PE=1 SV=1 - [F1SPN1_PIG]	0	4.98	1	1	1	1	0.826713	0.711459	0.769086	DOWN
K7GSW1	RENBP	N-acylglucosamine 2-epimerase (Fragment) OS=Sus scrofa GN=RENBP PE=1 SV=1 - [K7GSW1_PIG]	0	4.73	3	1	1	1	1.06308	1.54085	1.30197	UP
F1S9C0	-	Serum amyloid A protein (Fragment) OS=Sus scrofa GN=LOC100525856 PE=3 SV=2 - [F1S9C0_PIG]	0	19	4	2	2	2	1.45303	0.981605	1.21732	UP
F1RPD7	SMTN	Uncharacterized protein OS=Sus scrofa GN=SMTN PE=1 SV=1 - [F1RPD7_PIG]	0	1.86	1	2	2	2	1.61391	0.942838	1.27838	UP
F1S2V9	NENF	Uncharacterized protein OS=Sus scrofa GN=NENF PE=1 SV=1 - [F1S2V9_PIG]	0	5.92	2	1	1	1	0.759487	0.749669	0.754578	DOWN
A0A0J9X295	-	Dynactin OS=Sus scrofa PE=1 SV=1 - [A0A0J9X295_PIG]	0	45	5	1	1	2	2.6889	1.22146	1.95518	UP
E0D7H7	AmpT	Leukotriene A(4) hydrolase OS=Sus scrofa GN=AmpT PE=2 SV=1 - [E0D7H7_PIG]	0	12.77	4	7	7	9	0.80463	0.794755	0.799693	DOWN
F2Z5I2	RBM39	Uncharacterized protein OS=Sus scrofa GN=RBM39 PE=1 SV=2 - [F2Z5I2_PIG]	0	4.76	1	2	2	2	0.795099	0.805217	0.800158	DOWN
F1RVH5	LOC100524880	Peptidyl-prolyl cis-trans isomerase OS=Sus scrofa GN=LOC100524880 PE=1 SV=2 - [F1RVH5_PIG]	0	9	2	1	2	4	1.58652	1.54234	1.56443	UP
F1RNT9	LNPEP	Uncharacterized protein OS=Sus scrofa GN=LNPEP PE=1 SV=1 - [F1RNT9_PIG]	0	5.17	4	5	5	8	1.20384	1.20443	1.20414	UP
I3LLC8	EIF5	Uncharacterized protein OS=Sus scrofa GN=EIF5 PE=4 SV=1 - [I3LLC8_PIG]	0	1.92	1	1	1	1	1.21426	1.2109	1.21258	UP
Q29583	-	Glutathione transferase mu (Fragment) OS=Sus scrofa PE=2 SV=1 - [Q29583_PIG]	0	12.8	6	2	2	2	2.1546	0.820685	1.48764	UP
F1RLQ9	-	Uncharacterized protein OS=Sus scrofa PE=1 SV=2 - [F1RLQ9_PIG]	0	4.53	2	6	6	6	1.20574	1.2724	1.23907	UP
I3LR17	CORO1A	Uncharacterized protein OS=Sus scrofa GN=CORO1A PE=1 SV=1 - [I3LR17_PIG]	0	2.54	2	1	1	1	0.613814	0.496475	0.555145	DOWN
M3VK13	EIF5	Eukaryotic translation initiation factor 5 tv1 OS=Sus scrofa GN=EIF5 PE=2 SV=1 - [M3VK13_PIG]	0	4.87	1	2	2	2	1.22228	1.20665	1.21446	UP
K7GR86	NCAM1	Uncharacterized protein (Fragment) OS=Sus scrofa GN=NCAM1 PE=1 SV=1 - [K7GR86_PIG]	0	2.53	3	2	2	5	1.26239	1.16379	1.21309	UP
F1RQB6	G3BP1	Uncharacterized protein OS=Sus scrofa GN=G3BP1 PE=1 SV=2 - [F1RQB6_PIG]	0	6.47	1	2	2	2	1.26348	1.1487	1.20609	UP
F1RH94	HNRNPA0	Uncharacterized protein (Fragment) OS=Sus scrofa GN=HNRNPA0 PE=1 SV=2 - [F1RH94_PIG]	0	7.3	3	1	2	9	1.22555	1.31752	1.27153	UP
I3LEV5	EHBP1L1	Uncharacterized protein (Fragment) OS=Sus scrofa PE=4 SV=1 - [I3LEV5_PIG]	0	0.43	3	1	1	2	0.768606	0.751033	0.759819	DOWN
F1RW08	SRP68	Signal recognition particle subunit SRP68 OS=Sus scrofa GN=SRP68 PE=1 SV=2 - [F1RW08_PIG]	0	1.44	1	1	1	1	1.28213	1.35546	1.31879	UP
K9J4R8	S100A13	Protein S100-A13 OS=Sus scrofa GN=S100A13 PE=2 SV=1 - [K9J4R8_PIG]	0	37.76	1	4	4	5	1.30684	1.17284	1.23984	UP
I3LIM9	PPOX	Amine oxidase [flavin-containing] OS=Sus scrofa GN=PPOX PE=1 SV=1 - [I3LIM9_PIG]	0	2.68	2	1	1	1	1.30223	1.2593	1.28076	UP
F1ST63	-	Uncharacterized protein (Fragment) OS=Sus scrofa GN=LOC102161009 PE=4 SV=2 - [F1ST63_PIG]	0	1.94	3	1	1	2	1.61082	1.24136	1.42609	UP
K7GPQ7	AGT	Uncharacterized protein (Fragment) OS=Sus scrofa GN=AGT PE=1 SV=1 - [K7GPQ7_PIG]	0	6.06	2	1	1	1	1.64487	1.04279	1.34383	UP
F1RRF0	OSBPL10	Oxysterol-binding protein OS=Sus scrofa GN=OSBPL10 PE=3 SV=1 - [F1RRF0_PIG]	0	1.92	2	1	1	1	1.68823	0.970874	1.32955	UP
Q8SPB6	SLA-DRB	MHC class II antigen (Fragment) OS=Sus scrofa GN=SLA-DRB PE=2 SV=1 - [Q8SPB6_PIG]	0	9.51	136	1	3	5	0.174347	0.170466	0.172407	DOWN
F1SGN4	IPO4	Uncharacterized protein OS=Sus scrofa GN=IPO4 PE=1 SV=2 - [F1SGN4_PIG]	0	1.02	1	1	1	1	1.32574	1.39871	1.36223	UP
I3LJU1	SURF4	Uncharacterized protein (Fragment) OS=Sus scrofa GN=SURF4 PE=1 SV=1 - [I3LJU1_PIG]	0	3.9	2	1	1	1	1.53117	0.962108	1.24664	UP
F1S6K5	APRT	Uncharacterized protein OS=Sus scrofa GN=LOC100622001 PE=1 SV=1 - [F1S6K5_PIG]	0	13.89	1	2	2	4	1.59829	1.34211	1.4702	UP
K7GST0	CD63	Uncharacterized protein OS=Sus scrofa GN=CD63 PE=1 SV=1 - [K7GST0_PIG]	0	7.94	3	1	1	2	1.31813	1.19991	1.25902	UP
Q0Q4G4	PHYH	Phytanoyl-CoA dioxygenase peroxisomal (Fragment) OS=Sus scrofa GN=PHYH PE=4 SV=1 - [Q0Q4G4_PIG]	0	16.95	1	1	1	2	1.14635	1.33258	1.23946	UP
Q29370	orf	Orf protein (Fragment) OS=Sus scrofa GN=orf PE=2 SV=1 - [Q29370_PIG]	0	8.99	3	1	1	1	0.725225	0.631983	0.678604	DOWN
Q5UDR2	CREB	CAMP response element binding protein (Fragment) OS=Sus scrofa GN=CREB PE=4 SV=1 - [Q5UDR2_PIG]	0	17.07	10	1	1	1	0.771178	0.871116	0.821147	DOWN
F1SAM0	DSC1	Uncharacterized protein (Fragment) OS=Sus scrofa GN=LOC100515669 PE=4 SV=1 - [F1SAM0_PIG]	0	1.56	2	1	2	3	0.58021	0.559427	0.569818	DOWN
F1RVD1	-	Uncharacterized protein OS=Sus scrofa GN=HNRNPDL PE=1 SV=1 - [F1RVD1_PIG]	0	3.24	2	1	1	1	1.23672	1.46893	1.35282	UP
F1S1T6	EXOSC9	Uncharacterized protein OS=Sus scrofa GN=EXOSC9 PE=4 SV=2 - [F1S1T6_PIG]	0	2.26	1	1	1	1	1.30824	1.4659	1.38707	UP
F1S193	NIT1	Uncharacterized protein OS=Sus scrofa GN=NIT1 PE=1 SV=2 - [F1S193_PIG]	0	5.13	2	1	1	2	0.795693	0.859928	0.827811	DOWN
K7GME0	NAA10	Uncharacterized protein OS=Sus scrofa GN=NAA10 PE=4 SV=1 - [K7GME0_PIG]	0	11.27	8	1	1	1	1.5789	1.09103	1.33497	UP
I3LBC2	LOC100739130	Uncharacterized protein OS=Sus scrofa GN=LOC100620357 PE=1 SV=1 - [I3LBC2_PIG]	0	3.23	1	1	1	1	1.26553	1.40006	1.33279	UP
F2Z5R2	RHEB	Uncharacterized protein (Fragment) OS=Sus scrofa GN=RHEB PE=1 SV=2 - [F2Z5R2_PIG]	0	5.43	2	1	1	1	1.28796	1.19409	1.24103	UP
F1SMW8	SERPINB10	Uncharacterized protein OS=Sus scrofa GN=SERPINB10 PE=3 SV=1 - [F1SMW8_PIG]	0	3.78	1	1	1	1	0.726262	0.894399	0.810331	DOWN
F1S8W9	-	Uncharacterized protein (Fragment) OS=Sus scrofa GN=LOC100155159 PE=1 SV=2 - [F1S8W9_PIG]	0	3.29	2	1	1	2	1.30022	1.17558	1.2379	UP
F1RT13	RWDD4	Uncharacterized protein OS=Sus scrofa GN=RWDD4 PE=4 SV=2 - [F1RT13_PIG]	0	4.71	1	1	1	1	1.43274	1.0308	1.23177	UP
F1S4K0	FBP1	Fructose-1,6-bisphosphatase 1 OS=Sus scrofa GN=FBP1 PE=1 SV=2 - [F1S4K0_PIG]	0	3.9	3	1	1	1	0.723747	0.746622	0.735184	DOWN
I3LFC4	AIMP1	Uncharacterized protein OS=Sus scrofa GN=AIMP1 PE=1 SV=1 - [I3LFC4_PIG]	0	3.76	2	1	1	1	1.44913	1.02586	1.2375	UP
M3UZ63	C19orf10	UPF0556 protein C19orf10 OS=Sus scrofa GN=C19orf10 PE=2 SV=1 - [M3UZ63_PIG]	0	8.62	1	2	2	3	1.35256	1.06555	1.20905	UP
I3LJX2	-	Uncharacterized protein OS=Sus scrofa PE=1 SV=1 - [I3LJX2_PIG]	0	19	1	3	3	4	0.327119	0.328781	0.32795	DOWN
F1RT92	LOC100738426	Uncharacterized protein OS=Sus scrofa GN=LOC100738426 PE=1 SV=2 - [F1RT92_PIG]	0	4.24	3	1	1	1	1.19648	1.25597	1.22623	UP
Q95282	-	ATP synthase subunit 9, mitochondrial (Fragment) OS=Sus scrofa PE=2 SV=1 - [Q95282_PIG]	0	7.45	8	1	1	2	0.47782	0.468202	0.473011	DOWN
H9A239	lias	Lipoic acid synthetase OS=Sus scrofa GN=lias PE=2 SV=1 - [H9A239_PIG]	0	2.96	2	1	1	1	1.25814	1.20582	1.23198	UP
F1SM65	USP28	Uncharacterized protein OS=Sus scrofa GN=USP28 PE=1 SV=2 - [F1SM65_PIG]	0	2.83	1	2	2	2	1.39452	1.29952	1.34702	UP
I3LCM3	-	Uncharacterized protein OS=Sus scrofa PE=4 SV=1 - [I3LCM3_PIG]	0	4.2	2	1	1	1	1.41624	1.14924	1.28274	UP
F1RN06	ROR2	Uncharacterized protein (Fragment) OS=Sus scrofa GN=ROR2 PE=4 SV=2 - [F1RN06_PIG]	0	2.03	1	1	1	1	1.25429	1.26635	1.26032	UP
I3LJB2	-	Coagulation factor XII (Fragment) OS=Sus scrofa GN=F12 PE=1 SV=1 - [I3LJB2_PIG]	0	6.98	2	2	2	3	0.77858	0.852874	0.815727	DOWN
I3LBS8	SYNRG	Uncharacterized protein OS=Sus scrofa GN=SYNRG PE=4 SV=1 - [I3LBS8_PIG]	0	1.22	4	2	2	2	1.22924	1.23873	1.23398	UP
F1SCF1	SERPINA6	Uncharacterized protein OS=Sus scrofa GN=SERPINA6 PE=3 SV=2 - [F1SCF1_PIG]	0	5.17	7	2	2	2	1.27282	1.22353	1.24818	UP
F1RWY9	PSMG4	Uncharacterized protein OS=Sus scrofa GN=PSMG4 PE=1 SV=1 - [F1RWY9_PIG]	0	20.33	1	1	1	2	1.26545	1.39882	1.33213	UP
F1STP1	CHORDC1	Cysteine and histidine-rich domain-containing protein 1 OS=Sus scrofa GN=CHORDC1 PE=1 SV=2 - [F1STP1_PIG]	0	5.64	3	1	1	1	1.32975	1.17014	1.24995	UP
F1S399	FAF2	Uncharacterized protein (Fragment) OS=Sus scrofa GN=FAF2 PE=1 SV=2 - [F1S399_PIG]	0	6.07	1	2	2	2	1.32095	1.16998	1.24547	UP
I3L8N7	NID1	Uncharacterized protein OS=Sus scrofa GN=LOC102166965 PE=1 SV=1 - [I3L8N7_PIG]	0	6.85	1	1	1	1	0.895681	0.749149	0.822415	DOWN
I3L8L2	LOC100737092	Uncharacterized protein OS=Sus scrofa GN=LOC100737092 PE=1 SV=1 - [I3L8L2_PIG]	0	3.98	2	1	1	1	0.802759	0.77576	0.78926	DOWN
A0A0B8RTW4	BRE	Brain and reproductive organ-expressed (TNFRSF1A modulator) OS=Sus scrofa domesticus GN=BRE PE=4 SV=1 - [A0A0B8RTW4_PIG]	0	2.62	1	1	1	1	1.42111	1.07846	1.24978	UP
F1S3E0	LOC100511312	Uncharacterized protein (Fragment) OS=Sus scrofa GN=TMED9 PE=1 SV=2 - [F1S3E0_PIG]	0	2.82	1	1	1	2	1.28457	1.13774	1.21116	UP
I3LG67	MARCKS	Uncharacterized protein OS=Sus scrofa GN=MARCKS PE=1 SV=1 - [I3LG67_PIG]	0	10.5	1	1	1	1	0.82793	0.764527	0.796228	DOWN
I3L997	-	Uncharacterized protein OS=Sus scrofa PE=1 SV=1 - [I3L997_PIG]	0	7.5	1	1	1	1	0.853748	0.765019	0.809383	DOWN
F1RWY7	BPHL	Uncharacterized protein OS=Sus scrofa GN=BPHL PE=1 SV=2 - [F1RWY7_PIG]	0	5.37	1	2	2	2	0.852126	0.729666	0.790896	DOWN
F1SJN5	EIF2A	Eukaryotic translation initiation factor 2 subunit 1 (Fragment) OS=Sus scrofa GN=EIF2A PE=1 SV=2 - [F1SJN5_PIG]	0	2.03	1	1	1	1	1.33512	1.12128	1.2282	UP
Q68RU1	ApoN	Ovarian and testicular apolipoprotein N OS=Sus scrofa GN=ApoN PE=1 SV=1 - [Q68RU1_PIG]	0	5.12	1	1	1	2	0.866604	0.796204	0.831404	DOWN
K7GRF6	-	Uncharacterized protein (Fragment) OS=Sus scrofa PE=4 SV=1 - [K7GRF6_PIG]	0	10.26	3	1	1	1	0.858687	0.801195	0.829941	DOWN
Q8HZQ4	TrxR1	Thioredoxin reductase (Fragment) OS=Sus scrofa GN=TrxR1 PE=2 SV=1 - [Q8HZQ4_PIG]	0	7.5	3	2	3	3	1.37567	1.02849	1.20208	UP
B6DTX0	SLA-DQB	MHC class II antigen (Fragment) OS=Sus scrofa GN=SLA-DQB PE=4 SV=1 - [B6DTX0_PIG]	0	25.84	30	1	2	2	0.428698	0.548155	0.488426	DOWN
B5KN59	ND1	NADH-ubiquinone oxidoreductase chain 1 OS=Sus scrofa GN=ND1 PE=3 SV=1 - [B5KN59_PIG]	0	8.57	27	2	2	2	1.68778	1.23177	1.45978	UP
A5D9J1	PSMB9	Proteasome (Prosome, macropain) subunit, beta type, 9 (Large multifunctional protease 2) OS=Sus scrofa GN=PSMB9 PE=1 SV=1 - [A5D9J1_PIG]	0	5.14	2	1	1	1	0.657429	0.737614	0.697521	DOWN
P79385	MFGE8	Lactadherin OS=Sus scrofa GN=MFGE8 PE=1 SV=2 - [MFGM_PIG]	0	3.42	2	1	1	1	1.27426	1.30855	1.2914	UP
G0KXR4	SLA-DQB	MHC class II antigen (Fragment) OS=Sus scrofa GN=SLA-DQB PE=4 SV=1 - [G0KXR4_PIG]	0	20.23	191	3	5	7	0.656544	0.706581	0.681563	DOWN
A0A075B7I6	-	Uncharacterized protein OS=Sus scrofa PE=4 SV=1 - [A0A075B7I6_PIG]	0	26.09	1	3	3	3	0.497886	0.525008	0.511447	DOWN
A0A0B8RVK2	PTDSS1	Phosphatidylserine synthase 1 OS=Sus scrofa domesticus GN=PTDSS1 PE=4 SV=1 - [A0A0B8RVK2_PIG]	0	2.54	1	1	1	1	0.7005	0.551637	0.626069	DOWN
K7GT21	XIAP	Uncharacterized protein (Fragment) OS=Sus scrofa GN=XIAP PE=1 SV=1 - [K7GT21_PIG]	0	6.09	2	1	1	1	1.82779	1.12343	1.47561	UP
F1SMH6	C5orf51	Uncharacterized protein OS=Sus scrofa GN=C5orf51 PE=1 SV=1 - [F1SMH6_PIG]	0	4.78	1	1	1	1	1.85074	0.740514	1.29563	UP
Q9TTB3	-	Versican (Fragment) OS=Sus scrofa PE=2 SV=1 - [Q9TTB3_PIG]	0	18.45	10	2	2	2	0.762163	0.681157	0.72166	DOWN
I3LLU8	SBK2	Uncharacterized protein OS=Sus scrofa GN=SBK2 PE=3 SV=1 - [I3LLU8_PIG]	0	12.09	1	4	4	4	1.27214	1.59393	1.43304	UP
I3LAQ6	ABHD14B	Uncharacterized protein (Fragment) OS=Sus scrofa GN=ABHD14B PE=1 SV=1 - [I3LAQ6_PIG]	0	5.79	1	1	1	1	1.23917	1.47048	1.35483	UP
I3L6L3	ANKRD66	Uncharacterized protein (Fragment) OS=Sus scrofa GN=ANKRD66 PE=4 SV=1 - [I3L6L3_PIG]	0	3.13	1	1	1	2	1.272	1.17502	1.22351	UP
I3LG98	AP2S1	Uncharacterized protein OS=Sus scrofa GN=AP2S1 PE=1 SV=1 - [I3LG98_PIG]	0	7.38	2	1	1	1	1.30089	1.47983	1.39036	UP
F1S0J1	C4BPA	Uncharacterized protein OS=Sus scrofa GN=C4BPA PE=4 SV=2 - [F1S0J1_PIG]	0	14.36	2	2	4	4	2.1271	2.95145	2.53928	UP
F1RVD2	ENOPH1	Uncharacterized protein OS=Sus scrofa GN=ENOPH1 PE=1 SV=1 - [F1RVD2_PIG]	0	9.96	1	2	2	2	1.97956	1.40716	1.69336	UP
I3LC09	TIMM50	Uncharacterized protein (Fragment) OS=Sus scrofa GN=TIMM50 PE=1 SV=1 - [I3LC09_PIG]	0	3.58	1	1	1	1	0.779039	1.62654	1.20279	UP
Q9GK23	Kpna1	Karyopherin alpha 1 (Fragment) OS=Sus scrofa GN=Kpna1 PE=2 SV=2 - [Q9GK23_PIG]	0	12.63	6	2	2	2	1.10285	1.52763	1.31524	UP
Q9XSZ6	FCER1G	High affinity immunoglobulin epsilon receptor subunit gamma OS=Sus scrofa GN=FCER1G PE=3 SV=1 - [FCERG_PIG]	0	12.79	1	1	1	1	0.677174	0.868471	0.772822	DOWN
F1RPB6	LYRM1	Uncharacterized protein OS=Sus scrofa GN=LYRM1 PE=1 SV=1 - [F1RPB6_PIG]	0	13.93	1	2	2	3	0.680906	0.930478	0.805692	DOWN
A0A0G3Z6M0	SLA-DQA	MHC class II antigen OS=Sus scrofa GN=SLA-DQA PE=2 SV=1 - [A0A0G3Z6M0_PIG]	0	14.57	124	4	4	6	0.809639	0.830786	0.820213	DOWN
F1SK70	-	Uncharacterized protein OS=Sus scrofa GN=LOC100625463 PE=1 SV=2 - [F1SK70_PIG]	0	9.8	2	1	1	1	1.80356	1.49491	1.64924	UP
F1SJY2	TMX2	Uncharacterized protein OS=Sus scrofa GN=LOC100520175 PE=1 SV=1 - [F1SJY2_PIG]	0	3.38	1	1	1	1	1.34266	1.09256	1.21761	UP
F1RXW5	TMEM177	Uncharacterized protein OS=Sus scrofa GN=TMEM177 PE=1 SV=1 - [F1RXW5_PIG]	0	5.47	1	2	2	2	0.804496	0.85858	0.831538	DOWN
G8GCE6	CAV2	Caveolin OS=Sus scrofa GN=CAV2 PE=2 SV=1 - [G8GCE6_PIG]	0	17.28	2	2	2	3	1.11689	1.29508	1.20599	UP
B5A562	-	Pentaxin OS=Sus scrofa PE=2 SV=1 - [B5A562_PIG]	0	12.61	3	3	3	3	1.64654	1.43507	1.54081	UP
F1STT6	MTFR1L	Uncharacterized protein OS=Sus scrofa GN=MTFR1L PE=1 SV=1 - [F1STT6_PIG]	0	5.14	1	1	1	1	1.13364	1.65975	1.3967	UP

## Sheet: Table S7-2
Table S7-2. DEPs of TL vs. YL comparsions
Accession	Gene Symbol	Description	Score	Coverage	Proteins	Unique Peptides	Peptides	PSMs	TL-1/(YL-1+YL-2)	TL-2/(YL-1+YL-2)	TL/YL	Trend
K7GMH0	-	Uncharacterized protein (Fragment) OS=Sus scrofa GN=MYH6 PE=1 SV=1 - [K7GMH0_PIG]	8584.78	65.49	5	1	99	1358	2.70466	1.72672	2.21569	UP
Q6QAQ1	ACTB	Actin, cytoplasmic 1 OS=Sus scrofa GN=ACTB PE=1 SV=2 - [ACTB_PIG]	2120.33	54.93	6	1	20	566	1.37528	1.09031	1.23279	UP
F1RII5	LOC100515788	Uncharacterized protein OS=Sus scrofa PE=1 SV=2 - [F1RII5_PIG]	1303.65	51.39	1	1	7	190	1.46029	1.03425	1.24727	UP
Q29554	HADHA	Trifunctional enzyme subunit alpha, mitochondrial OS=Sus scrofa GN=HADHA PE=1 SV=1 - [ECHA_PIG]	793.02	46.92	1	1	32	150	0.809192	0.777837	0.793515	DOWN
B2ZF49	HADHA	Hydroxyacyl-coenzyme A dehydrogenase/3-ketoacyl-coenzyme A thiolase/enoyl-coenzyme A hydratase alpha subunit OS=Sus scrofa GN=HADHA PE=2 SV=1 - [B2ZF49_PIG]	761.902	46.92	1	1	32	149	1.86467	1.61462	1.73964	UP
P00336	LDHB	L-lactate dehydrogenase B chain OS=Sus scrofa GN=LDHB PE=1 SV=3 - [LDHB_PIG]	495.314	43.11	9	9	14	105	0.78924	0.768852	0.779046	DOWN
F1RFY2	ENO3	Beta-enolase OS=Sus scrofa GN=ENO3 PE=1 SV=1 - [F1RFY2_PIG]	462.641	55.53	2	15	25	126	1.23765	1.19997	1.21881	UP
L8B0W0	IGHG	IgG heavy chain OS=Sus scrofa GN=IGHG PE=2 SV=1 - [L8B0W0_PIG]	408.475	24.57	2	2	9	63	0.690261	0.551782	0.621022	DOWN
Q19PY1	PYGM	Alpha-1,4 glucan phosphorylase (Fragment) OS=Sus scrofa GN=PYGM PE=2 SV=1 - [Q19PY1_PIG]	374.295	41.59	1	1	30	80	0.541322	0.627247	0.584284	DOWN
I3VKE6	CP	Ceruloplasmin OS=Sus scrofa PE=2 SV=1 - [I3VKE6_PIG]	365.435	21	7	18	22	81	0.848137	0.781387	0.814762	DOWN
A0A0C3SG01	APOA1	Uncharacterized protein OS=Sus scrofa PE=4 SV=1 - [A0A0C3SG01_PIG]	345.18	67.17	6	19	20	61	1.85427	1.34904	1.60165	UP
I3LP02	ACAT1	Uncharacterized protein OS=Sus scrofa GN=ACAT1 PE=1 SV=1 - [I3LP02_PIG]	319.974	43.22	1	16	16	52	1.29662	1.15912	1.22787	UP
K7GQ48	A2M	Uncharacterized protein OS=Sus scrofa GN=A2M PE=1 SV=1 - [K7GQ48_PIG]	312.667	25.18	4	1	30	76	0.716334	0.751657	0.733995	DOWN
K9J6H8	A2M	Alpha-2-macroglobulin OS=Sus scrofa GN=A2M PE=2 SV=1 - [K9J6H8_PIG]	303.186	23.75	2	1	30	75	0.9396	0.678729	0.809165	DOWN
L8AXK3	IGHG	IgG heavy chain OS=Sus scrofa GN=IGHG PE=2 SV=1 - [L8AXK3_PIG]	243.735	30.36	3	2	9	62	0.84034	0.79507	0.817705	DOWN
Q6WSP6	HSPE1	Chaperonin 10 OS=Sus scrofa PE=2 SV=1 - [Q6WSP6_PIG]	228.976	67.65	2	1	7	28	1.31665	1.30656	1.31161	UP
F1S0V3	ANXA6	Annexin OS=Sus scrofa GN=ANXA6 PE=1 SV=2 - [F1S0V3_PIG]	222.753	42.91	1	1	23	53	2.29329	2.41604	2.35467	UP
F1RMN7	HPX	Hemopexin OS=Sus scrofa GN=HPX PE=1 SV=2 - [F1RMN7_PIG]	218.316	24.18	1	1	10	37	1.16718	1.39265	1.27992	UP
P50828	HPX	Hemopexin OS=Sus scrofa GN=HPX PE=1 SV=1 - [HEMO_PIG]	215.191	24.18	1	1	10	35	0.348081	0.372304	0.360193	DOWN
P01025	C3	Complement C3 OS=Sus scrofa GN=C3 PE=1 SV=2 - [CO3_PIG]	213.854	29.56	6	39	47	84	0.766585	0.796133	0.781359	DOWN
L8B149	IGHG	IgG heavy chain OS=Sus scrofa GN=IGHG PE=2 SV=1 - [L8B149_PIG]	211.978	26.79	2	1	8	57	1.14948	1.31371	1.23159	UP
F1SMZ6	HSPE1	Uncharacterized protein OS=Sus scrofa GN=HSPE1 PE=1 SV=1 - [F1SMZ6_PIG]	208.551	67.65	2	1	7	25	0.415294	0.437509	0.426402	DOWN
F1RXF3	DECR1	Uncharacterized protein OS=Sus scrofa GN=DECR1 PE=1 SV=1 - [F1RXF3_PIG]	197.84	48.17	4	2	14	53	1.62484	1.44628	1.53556	UP
L8B0S2	IGHG	IgG heavy chain OS=Sus scrofa GN=IGHG PE=2 SV=1 - [L8B0S2_PIG]	185.515	24.95	2	2	10	33	0.553205	0.513669	0.533437	DOWN
F1RX36	LOC102158263	Uncharacterized protein OS=Sus scrofa GN=LOC102158263 PE=1 SV=2 - [F1RX36_PIG]	167.517	57.86	2	9	16	45	0.753993	0.645579	0.699786	DOWN
Q6J267	-	Galectin (Fragment) OS=Sus scrofa PE=2 SV=1 - [Q6J267_PIG]	158.001	73.88	6	8	8	38	0.829555	0.705155	0.767355	DOWN
Q6EEI0	-	Vimentin (Fragment) OS=Sus scrofa PE=3 SV=1 - [Q6EEI0_PIG]	157.935	54.17	8	1	4	29	0.531876	1.01765	0.774762	DOWN
Q29368	-	ADP, ATP carrier protein isoform T2 (Fragment) OS=Sus scrofa PE=2 SV=1 - [Q29368_PIG]	149.96	58.82	1	2	5	16	0.815129	0.825344	0.820236	DOWN
I3LRR4	NDUFV3	Uncharacterized protein OS=Sus scrofa GN=NDUFV3 PE=1 SV=1 - [I3LRR4_PIG]	141.008	37.41	1	11	11	17	0.71985	0.825871	0.772861	DOWN
A4GR69	TCAP	Telethonin OS=Sus scrofa GN=TCAP PE=1 SV=1 - [A4GR69_PIG]	140.639	76.05	1	12	12	24	0.795525	0.758703	0.777114	DOWN
P20305	GSN	Gelsolin (Fragment) OS=Sus scrofa GN=GSN PE=1 SV=1 - [GELS_PIG]	139.982	24.09	1	17	17	31	0.755766	0.729711	0.742738	DOWN
P79381	EPHX1	Epoxide hydrolase 1 OS=Sus scrofa GN=EPHX1 PE=2 SV=1 - [HYEP_PIG]	132.999	21.15	2	11	11	17	1.11959	1.30019	1.20989	UP
Q29551	OXCT1	Succinyl-CoA:3-ketoacid coenzyme A transferase 1, mitochondrial OS=Sus scrofa GN=OXCT1 PE=1 SV=2 - [SCOT1_PIG]	131.353	27.31	2	13	14	59	1.15353	1.27398	1.21375	UP
F1RH92	MYOT	Uncharacterized protein OS=Sus scrofa GN=MYOT PE=4 SV=1 - [F1RH92_PIG]	125.843	40.88	3	19	19	32	0.78462	0.837122	0.810871	DOWN
P01846	-	Ig lambda chain C region OS=Sus scrofa PE=1 SV=1 - [LAC_PIG]	125.491	65.71	2	3	4	25	0.716863	0.650503	0.683683	DOWN
F1SQ09	LUM	Uncharacterized protein OS=Sus scrofa GN=LUM PE=1 SV=1 - [F1SQ09_PIG]	122.685	41.64	2	11	11	30	0.783651	0.717772	0.750712	DOWN
F1SCC7	LOC100156325	Uncharacterized protein OS=Sus scrofa GN=LOC100156325 PE=1 SV=1 - [F1SCC7_PIG]	120.465	27.51	6	7	13	32	0.455617	0.556608	0.506112	DOWN
Q53DY5	HIST1H1D	Histone H1.3-like protein OS=Sus scrofa GN=HIST1H1D PE=1 SV=1 - [Q53DY5_PIG]	119.91	29.41	3	1	7	15	1.6693	1.12301	1.39615	UP
A1XQT6	MYL1	MLC1f OS=Sus scrofa GN=MYL1 PE=1 SV=1 - [A1XQT6_PIG]	118.711	50	8	7	10	23	0.645799	0.756302	0.70105	DOWN
F1RYZ0	RPLP2	60S acidic ribosomal protein P2 OS=Sus scrofa GN=RPLP2 PE=1 SV=1 - [F1RYZ0_PIG]	112.21	21.74	3	2	2	6	1.29341	1.12528	1.20935	UP
D6QST6	DECR1	2,4-dienoyl-CoA reductase 1 OS=Sus scrofa GN=DECR1 PE=2 SV=1 - [D6QST6_PIG]	109.195	48.17	2	2	14	50	0.341495	0.438271	0.389883	DOWN
I3L651	-	Uncharacterized protein OS=Sus scrofa PE=4 SV=1 - [I3L651_PIG]	106.245	37.85	3	17	17	41	0.782138	0.71697	0.749554	DOWN
Q28936	-	Fibrinogen A-alpha-chain (Fragment) OS=Sus scrofa PE=4 SV=1 - [Q28936_PIG]	104.856	22.1	1	4	10	27	0.694673	0.659769	0.677221	DOWN
B8LFE3	CMYA1	Cardiomyopathy associated 1 OS=Sus scrofa GN=CMYA1 PE=4 SV=1 - [B8LFE3_PIG]	101.328	18.92	1	1	27	49	2.2776	2.13146	2.20453	UP
F1SSF9	MYL7	Uncharacterized protein OS=Sus scrofa GN=MYL7 PE=4 SV=2 - [F1SSF9_PIG]	100.114	53.38	1	7	7	12	0.820701	0.732002	0.776351	DOWN
Q9GMA6	SERPINA3-2	Alpha-1-antichymotrypsin 2 OS=Sus scrofa GN=SERPINA3-2 PE=1 SV=1 - [Q9GMA6_PIG]	99.7457	15.66	2	3	8	24	0.597484	0.581985	0.589735	DOWN
F1SCC6	LOC100153899	Uncharacterized protein OS=Sus scrofa GN=LOC100153899 PE=1 SV=2 - [F1SCC6_PIG]	99.0093	22.22	1	7	9	18	0.686653	0.672563	0.679608	DOWN
F1SRC8	CLEC3B	Uncharacterized protein OS=Sus scrofa GN=CLEC3B PE=1 SV=1 - [F1SRC8_PIG]	96.9282	33.66	10	5	6	14	0.837805	0.778529	0.808167	DOWN
P04246	-	Hemoglobin subunit theta OS=Sus scrofa PE=1 SV=1 - [HBT_PIG]	95.59	18.49	3	1	2	18	1.98925	1.12317	1.55621	UP
Q9XSD9	DCN	Decorin OS=Sus scrofa GN=DCN PE=2 SV=1 - [PGS2_PIG]	90.2376	35.56	8	13	14	24	0.826338	0.797755	0.812047	DOWN
A0A0B8S027	PRKACB	Protein kinase, cAMP-dependent, catalytic, beta OS=Sus scrofa domesticus GN=PRKACB PE=4 SV=1 - [A0A0B8S027_PIG]	86.4576	25.44	3	1	11	24	1.4001	1.27542	1.33776	UP
F1STC2	-	Uncharacterized protein OS=Sus scrofa PE=1 SV=2 - [F1STC2_PIG]	85.9789	24.14	3	1	2	6	0.444073	0.506528	0.4753	DOWN
F1S897	IDH3B	Isocitrate dehydrogenase [NAD] subunit beta, mitochondrial OS=Sus scrofa GN=IDH3B PE=1 SV=2 - [F1S897_PIG]	83.9971	41.78	4	1	14	27	1.27749	1.12337	1.20043	UP
K7GQI9	HSD17B10	Uncharacterized protein (Fragment) OS=Sus scrofa GN=HSD17B10 PE=1 SV=1 - [K7GQI9_PIG]	82.6105	60.75	2	1	5	11	0.591648	0.824777	0.708212	DOWN
Q29014	-	Alpha-1 acid glycoprotein (Fragment) OS=Sus scrofa PE=2 SV=1 - [Q29014_PIG]	80.2571	37.7	3	7	7	17	1.84986	1.16577	1.50781	UP
I3L6U3	-	Uncharacterized protein (Fragment) OS=Sus scrofa PE=1 SV=4 - [I3L6U3_PIG]	79.0108	23.53	3	1	2	4	1.59343	1.41507	1.50425	UP
F2Z5L0	HIST2H2BE	Histone H2B OS=Sus scrofa GN=LOC100523961 PE=3 SV=1 - [F2Z5L0_PIG]	79.0051	61.9	10	2	10	55	1.41126	1.11183	1.26154	UP
F1SFA7	COL1A2	Uncharacterized protein OS=Sus scrofa GN=COL1A2 PE=1 SV=1 - [F1SFA7_PIG]	73.7367	6.15	3	9	9	27	0.798872	0.77864	0.788756	DOWN
F1RVC9	HNRNPD	Uncharacterized protein (Fragment) OS=Sus scrofa GN=HNRNPD PE=1 SV=1 - [F1RVC9_PIG]	72.5922	6.93	1	1	1	3	1.31311	1.22803	1.27057	UP
C4MXZ1	ARF1	ADP-ribosylation factor 1 OS=Sus scrofa GN=ARF1 PE=1 SV=1 - [C4MXZ1_PIG]	72.3324	39.23	4	1	7	12	1.34131	1.23114	1.28622	UP
P79263	ITIH4	Inter-alpha-trypsin inhibitor heavy chain H4 OS=Sus scrofa GN=ITIH4 PE=1 SV=1 - [ITIH4_PIG]	72.0453	22.91	1	8	18	29	0.612802	0.620114	0.616458	DOWN
I3LTB8	-	Uncharacterized protein OS=Sus scrofa PE=1 SV=1 - [I3LTB8_PIG]	71.3642	23.85	1	1	9	17	0.745618	0.891447	0.818532	DOWN
I3LAQ0	-	Uncharacterized protein (Fragment) OS=Sus scrofa PE=4 SV=6 - [I3LAQ0_PIG]	70.4766	23.33	3	1	2	4	2.48992	3.48087	2.98539	UP
F2Z579	HIST1H2BN	Histone H2B OS=Sus scrofa GN=HIST1H2BN PE=1 SV=1 - [F2Z579_PIG]	70.2974	61.9	12	2	10	54	1.50721	1.16721	1.33721	UP
F1SH92	ITIH4	Inter-alpha-trypsin inhibitor heavy chain H4 OS=Sus scrofa GN=ITIH4 PE=1 SV=2 - [F1SH92_PIG]	68.155	22.8	1	3	13	21	0.4964	0.588734	0.542567	DOWN
P16293	F9	Coagulation factor IX (Fragment) OS=Sus scrofa GN=F9 PE=1 SV=2 - [FA9_PIG]	66.1211	20.05	1	2	7	11	0.771441	0.877897	0.824669	DOWN
B0LFE9	C4A	Complement component 4 OS=Sus scrofa PE=2 SV=1 - [B0LFE9_PIG]	63.1199	8.9	4	13	13	15	0.698492	0.784087	0.74129	DOWN
O97788	FABP4	Fatty acid-binding protein, adipocyte OS=Sus scrofa GN=FABP4 PE=1 SV=3 - [FABP4_PIG]	62.5095	56.06	7	8	8	19	0.843348	0.717188	0.780268	DOWN
F1RFA5	PGP	Uncharacterized protein (Fragment) OS=Sus scrofa GN=PGP PE=1 SV=1 - [F1RFA5_PIG]	62.2285	40.88	1	9	9	13	1.32028	1.30388	1.31208	UP
I3LUM2	-	Uncharacterized protein OS=Sus scrofa PE=4 SV=1 - [I3LUM2_PIG]	60.39	21.69	2	4	4	12	0.769043	0.727756	0.748399	DOWN
Q8SPS7	HP	Haptoglobin OS=Sus scrofa GN=HP PE=1 SV=1 - [HPT_PIG]	57.3636	30.55	7	10	10	24	0.802681	0.759599	0.78114	DOWN
F2Z5G5	ACTR1A	Uncharacterized protein OS=Sus scrofa GN=ACTR1A PE=1 SV=1 - [F2Z5G5_PIG]	56.0575	16.22	6	2	5	9	1.24911	1.16163	1.20537	UP
I3L728	-	Uncharacterized protein OS=Sus scrofa GN=LOC100739851 PE=1 SV=1 - [I3L728_PIG]	55.4706	21.05	3	1	2	4	1.48698	1.68815	1.58757	UP
Q29286	-	Prothymosin alpha (Fragment) OS=Sus scrofa PE=2 SV=1 - [Q29286_PIG]	54.81	12.84	2	1	1	2	1.35196	1.1996	1.27578	UP
F1SRG2	LOC100737997	NADH dehydrogenase [ubiquinone] 1 alpha subcomplex subunit 6 OS=Sus scrofa GN=LOC100737997 PE=1 SV=2 - [F1SRG2_PIG]	53.8832	39.06	1	1	4	12	0.385933	0.395152	0.390542	DOWN
F1SGI7	KRT75	Uncharacterized protein (Fragment) OS=Sus scrofa GN=KRT75 PE=1 SV=2 - [F1SGI7_PIG]	52.71	4.26	14	1	3	6	1.76956	1.92642	1.84799	UP
I3LM34	ADPRHL1	Uncharacterized protein OS=Sus scrofa GN=ADPRHL1 PE=1 SV=1 - [I3LM34_PIG]	52.3725	4.1	1	2	9	15	0.758259	0.796138	0.777199	DOWN
F2Z5L5	HIST2H2AC	Histone H2A OS=Sus scrofa GN=HIST2H2AC PE=1 SV=1 - [F2Z5L5_PIG]	52.2975	37.98	11	2	5	11	1.11168	1.31495	1.21332	UP
Q29180	-	Rho protein dissociation inhibitor homolog (Fragment) OS=Sus scrofa PE=2 SV=1 - [Q29180_PIG]	51.73	15.44	2	1	1	1	1.39167	1.16804	1.27986	UP
B6EDV3	ATP8	ATP synthase protein 8 OS=Sus scrofa GN=ATP8 PE=3 SV=1 - [B6EDV3_PIG]	50.381	14.93	2	1	1	7	0.224588	0.0898135	0.157201	DOWN
B0LY44	OAT	Mitochondrial ornithine aminotransferase OS=Sus scrofa PE=2 SV=1 - [B0LY44_PIG]	50.3694	14.35	2	1	6	7	0.789199	0.858047	0.823623	DOWN
F1RIU9	CHCHD2	Uncharacterized protein OS=Sus scrofa GN=CHCHD2 PE=1 SV=2 - [F1RIU9_PIG]	50.0006	15.03	1	2	2	4	1.38149	1.30501	1.34325	UP
F1RJS3	EPHX2	Bifunctional epoxide hydrolase 2 OS=Sus scrofa GN=EPHX2 PE=1 SV=2 - [F1RJS3_PIG]	47.9679	12.97	3	6	6	8	0.756895	0.819278	0.788087	DOWN
I3LT84	CRYBG3	Uncharacterized protein (Fragment) OS=Sus scrofa GN=CRYBG3 PE=4 SV=1 - [I3LT84_PIG]	47.15	4.28	1	2	2	2	0.756004	0.87016	0.813082	DOWN
P0C2C3	2016-03-02	Mitochondrial amidoxime reducing component 2 (Fragments) OS=Sus scrofa GN=MARC2 PE=1 SV=1 - [MARC2_PIG]	47.11	55	1	1	2	8	0.673164	0.769704	0.721434	DOWN
I3LK71	HNRNPC	Uncharacterized protein OS=Sus scrofa GN=HNRNPC PE=1 SV=1 - [I3LK71_PIG]	46.1551	14.01	1	4	4	5	1.28147	1.14342	1.21245	UP
I3LGN5	-	Uncharacterized protein (Fragment) OS=Sus scrofa PE=1 SV=1 - [I3LGN5_PIG]	46.0817	30.22	1	5	5	9	0.854768	0.781467	0.818118	DOWN
F1SR94	-	Uncharacterized protein (Fragment) OS=Sus scrofa GN=LOC102162530 PE=3 SV=2 - [F1SR94_PIG]	45.277	6.56	4	1	2	5	0.375252	0.273258	0.324255	DOWN
A0A0H5ANC0	OGN	Osteoglycin/mimecan OS=Sus scrofa GN=OGN PE=2 SV=1 - [A0A0H5ANC0_PIG]	45.1	21.81	3	8	8	20	0.684091	0.802214	0.743152	DOWN
Q6PQZ1	AQP1	Aquaporin-1 OS=Sus scrofa GN=AQP1 PE=2 SV=3 - [AQP1_PIG]	44.52	7.38	1	1	1	1	0.792647	0.790008	0.791328	DOWN
P61958	SUMO2	Small ubiquitin-related modifier 2 OS=Sus scrofa GN=SUMO2 PE=3 SV=1 - [SUMO2_PIG]	43.7358	12.63	2	1	1	2	1.21489	1.29082	1.25286	UP
F2Z5P1	LOC100512448	Histone H2A (Fragment) OS=Sus scrofa GN=H2AFV PE=1 SV=1 - [F2Z5P1_PIG]	43.43	31.5	3	2	4	10	1.37402	1.17706	1.27554	UP
I3LUD5	UBXN1	Uncharacterized protein OS=Sus scrofa GN=UBXN1 PE=1 SV=1 - [I3LUD5_PIG]	43.27	6.4	1	1	1	1	0.878494	0.749329	0.813911	DOWN
F1SLX5	AASS	Uncharacterized protein OS=Sus scrofa GN=AASS PE=1 SV=2 - [F1SLX5_PIG]	43.1289	6.7	1	6	6	7	0.822769	0.791025	0.806897	DOWN
F1S3I9	ACOT4	Uncharacterized protein OS=Sus scrofa GN=ACOT4 PE=1 SV=2 - [F1S3I9_PIG]	42.86	1.91	1	1	1	2	1.23779	1.3722	1.30499	UP
F1S061	SCRN3	Uncharacterized protein OS=Sus scrofa GN=LOC100511049 PE=1 SV=2 - [F1S061_PIG]	42.49	12.94	1	3	3	3	1.25037	1.16606	1.20822	UP
K9LR61	SLA-1	MHC class I antigen (Fragment) OS=Sus scrofa GN=SLA-1 PE=2 SV=1 - [K9LR61_PIG]	42.3932	12.19	76	1	4	5	0.358276	0.566442	0.462359	DOWN
Q29599	OAS1	2'-5'-oligoadenylate synthase 1 OS=Sus scrofa GN=OAS1 PE=1 SV=3 - [OAS1_PIG]	42.16	20.34	2	4	7	9	1.39754	1.41252	1.40503	UP
Q5MX78	Oas1	2'-5' oligoadenylate synthetase 1 OS=Sus scrofa GN=Oas1 PE=2 SV=1 - [Q5MX78_PIG]	42.16	13.52	1	1	4	6	0.281886	0.329787	0.305837	DOWN
L7WLJ5	SLA-1	MHC class I antigen OS=Sus scrofa GN=SLA-1 PE=2 SV=1 - [L7WLJ5_PIG]	41.4967	18.13	162	1	6	10	0.700403	0.806683	0.753543	DOWN
I3LNG8	STIP1	Uncharacterized protein OS=Sus scrofa GN=STIP1 PE=1 SV=1 - [I3LNG8_PIG]	40.8822	32.77	1	1	15	25	1.903	2.34422	2.12361	UP
I3L820	RRAD	Uncharacterized protein (Fragment) OS=Sus scrofa GN=RRAD PE=4 SV=1 - [I3L820_PIG]	40.6636	10.13	1	2	2	3	1.19604	1.20726	1.20165	UP
A0A0B8S080	GLB1	Beta-galactosidase OS=Sus scrofa domesticus GN=GLB1 PE=3 SV=1 - [A0A0B8S080_PIG]	40.38	5.88	2	3	3	3	1.38757	1.30543	1.3465	UP
F1SGH9	ACOX2	Uncharacterized protein (Fragment) OS=Sus scrofa GN=ACOX2 PE=1 SV=1 - [F1SGH9_PIG]	39.73	2.35	1	1	1	1	1.23775	1.31435	1.27605	UP
F1SGG2	KRT8	Uncharacterized protein OS=Sus scrofa GN=KRT8 PE=1 SV=1 - [F1SGG2_PIG]	39.67	5.11	7	1	4	11	0.514601	0.832742	0.673672	DOWN
P12067	-	Lysozyme C-1 OS=Sus scrofa PE=1 SV=1 - [LYSC1_PIG]	39.49	16.41	3	2	2	2	1.07235	1.50174	1.28705	UP
F1SNZ5	-	Uncharacterized protein OS=Sus scrofa GN=LARS2 PE=4 SV=2 - [F1SNZ5_PIG]	39.33	1.42	2	1	1	1	0.843652	0.502373	0.673013	DOWN
F1RX35	LOC100627396	Uncharacterized protein OS=Sus scrofa GN=LOC100627396 PE=1 SV=2 - [F1RX35_PIG]	38.3393	28.08	4	12	12	25	0.781442	0.745483	0.763463	DOWN
F1STC5	-	Uncharacterized protein (Fragment) OS=Sus scrofa PE=1 SV=3 - [F1STC5_PIG]	38.22	25.69	1	2	2	8	0.706609	0.527961	0.617285	DOWN
K7GSK1	ART3	NAD(P)(+)--arginine ADP-ribosyltransferase OS=Sus scrofa GN=ART3 PE=1 SV=1 - [K7GSK1_PIG]	38.1365	11.86	2	3	3	6	1.41218	1.50829	1.46023	UP
A0A076EBU5	ATP8	ATP synthase protein 8 OS=Sus scrofa domesticus GN=ATP8 PE=3 SV=1 - [A0A076EBU5_PIG]	37.1789	14.93	9	1	1	6	2.12315	2.08259	2.10287	UP
I3LQD3	CAPN2	Calpain-2 catalytic subunit (Fragment) OS=Sus scrofa GN=CAPN2 PE=1 SV=1 - [I3LQD3_PIG]	36.9498	14.41	2	1	7	8	0.862546	0.790364	0.826455	DOWN
F1RM38	FGF1	Fibroblast growth factor OS=Sus scrofa GN=AFGF PE=1 SV=1 - [F1RM38_PIG]	36.941	21.29	2	3	3	4	1.37643	1.08945	1.23294	UP
I3LH11	GART	Uncharacterized protein OS=Sus scrofa GN=GART PE=1 SV=1 - [I3LH11_PIG]	36.62	1.38	2	1	1	1	0.768753	0.830523	0.799638	DOWN
F1RR97	COQ4	Uncharacterized protein OS=Sus scrofa GN=LOC100156776 PE=3 SV=1 - [F1RR97_PIG]	36.5	9.81	2	2	2	3	1.28227	1.28471	1.28349	UP
I3LJL2	-	Uncharacterized protein OS=Sus scrofa GN=VWA8 PE=1 SV=1 - [I3LJL2_PIG]	36.41	3.2	1	1	1	2	0.679138	0.869093	0.774115	DOWN
Q9TV69	DHDH	Trans-1,2-dihydrobenzene-1,2-diol dehydrogenase OS=Sus scrofa GN=DHDH PE=1 SV=1 - [DHDH_PIG]	36.4	11.64	1	4	4	7	0.735154	0.858381	0.796768	DOWN
A0A0B8RZ76	RDH13	Retinol dehydrogenase 13 (All-trans/9-cis) OS=Sus scrofa domesticus GN=RDH13 PE=3 SV=1 - [A0A0B8RZ76_PIG]	35.55	15.27	1	5	5	7	0.660199	0.776359	0.718279	DOWN
I3LV17	RALB	Uncharacterized protein (Fragment) OS=Sus scrofa GN=RALB PE=1 SV=1 - [I3LV17_PIG]	35.46	11.79	2	2	2	2	1.2856	1.12961	1.20761	UP
D7RK08	TFRC	Transferrin receptor protein OS=Sus scrofa GN=TFRC PE=1 SV=1 - [D7RK08_PIG]	35.13	5.6	5	5	5	6	1.40371	1.37774	1.39072	UP
Q8MIZ3	DCPS	m7GpppX diphosphatase OS=Sus scrofa GN=DCPS PE=2 SV=1 - [DCPS_PIG]	35.06	4.15	1	1	1	1	0.432672	0.73874	0.585706	DOWN
B1PMB0	FABP	Liver fatty acid binding protein OS=Sus scrofa GN=FABP PE=2 SV=1 - [B1PMB0_PIG]	34.81	22.83	4	3	3	6	0.478732	0.486315	0.482524	DOWN
F1SUS0	MFAP2	Uncharacterized protein OS=Sus scrofa GN=MFAP2 PE=1 SV=1 - [F1SUS0_PIG]	34.52	8.74	1	2	2	4	0.894487	0.753544	0.824016	DOWN
F1S790	C8B	Uncharacterized protein OS=Sus scrofa GN=C8B PE=1 SV=2 - [F1S790_PIG]	33.83	3.61	2	2	2	2	0.772516	0.721602	0.747059	DOWN
Q29549	CLU	Clusterin OS=Sus scrofa GN=CLU PE=1 SV=1 - [CLUS_PIG]	33.7	19.96	5	8	8	12	0.784415	0.76847	0.776442	DOWN
I3LLY4	NQO2	Uncharacterized protein OS=Sus scrofa GN=NQO2 PE=1 SV=1 - [I3LLY4_PIG]	33.61	41.94	1	2	2	3	0.749088	0.760175	0.754631	DOWN
P21753	TMSB10	Thymosin beta-10 OS=Sus scrofa GN=TMSB10 PE=1 SV=2 - [TYB10_PIG]	33.59	50	3	1	2	5	1.10903	1.35652	1.23277	UP
I3LKQ1	GNG7	Guanine nucleotide-binding protein subunit gamma OS=Sus scrofa GN=GNG7 PE=1 SV=1 - [I3LKQ1_PIG]	33.27	38.24	1	2	2	2	0.79626	0.660525	0.728393	DOWN
B2ZF47	ALDH2	Mitochondrial aldehyde dehydrogenase 2 OS=Sus scrofa GN=ALDH2 PE=2 SV=1 - [B2ZF47_PIG]	32.99	4.03	4	1	2	3	0.859966	0.72146	0.790713	DOWN
F1SEQ7	FAM213A	Uncharacterized protein OS=Sus scrofa GN=FAM213A PE=1 SV=1 - [F1SEQ7_PIG]	32.36	10.48	1	2	2	2	1.25638	1.18366	1.22002	UP
I3LQ79	MVP	Uncharacterized protein OS=Sus scrofa GN=MVP PE=1 SV=1 - [I3LQ79_PIG]	32.34	10.22	1	8	8	8	1.31768	1.2682	1.29294	UP
F1SAB8	DCTN5	Uncharacterized protein OS=Sus scrofa GN=DCTN5 PE=1 SV=2 - [F1SAB8_PIG]	32.22	7.69	1	1	1	1	0.710649	0.944428	0.827539	DOWN
D0G6Y0	HSD17B12	Hydroxysteroid (17-beta) dehydrogenase 12 (Fragment) OS=Sus scrofa GN=HSD17B12 PE=2 SV=1 - [D0G6Y0_PIG]	31.89	2.8	1	1	1	2	0.864145	0.76161	0.812878	DOWN
I3LTZ8	PBLD	Uncharacterized protein OS=Sus scrofa GN=PBLD PE=1 SV=1 - [I3LTZ8_PIG]	31.23	20.57	1	5	5	7	0.820259	0.835564	0.827911	DOWN
F1S2X3	ECHDC1	Uncharacterized protein (Fragment) OS=Sus scrofa GN=ECHDC1 PE=1 SV=2 - [F1S2X3_PIG]	30.23	24.18	1	6	6	9	0.782859	0.752657	0.767758	DOWN
F1SP54	NIPSNAP3B	Uncharacterized protein OS=Sus scrofa GN=NIPSNAP3B PE=1 SV=2 - [F1SP54_PIG]	30.16	19.76	1	3	5	8	1.4624	1.2226	1.3425	UP
Q865U8	ANKRD1	Ankyrin repeat domain-containing protein 1 OS=Sus scrofa GN=ANKRD1 PE=2 SV=1 - [ANKR1_PIG]	29.7422	26.65	4	8	8	14	0.598713	0.610932	0.604822	DOWN
K7GLJ8	FYN	Tyrosine-protein kinase (Fragment) OS=Sus scrofa GN=FYN PE=1 SV=1 - [K7GLJ8_PIG]	29.68	6.53	46	1	2	2	1.26785	1.17146	1.21966	UP
F1RL06	LOC100523213	Uncharacterized protein OS=Sus scrofa GN=LOC100523213 PE=1 SV=2 - [F1RL06_PIG]	29.3	10.9	1	1	2	6	0.551112	0.491297	0.521204	DOWN
Q29194	-	Ribosomal protein S2 (Fragment) OS=Sus scrofa PE=2 SV=1 - [Q29194_PIG]	28.15	15.85	1	1	1	1	2.23592	1.91245	2.07418	UP
F1SUE4	ASPN	Uncharacterized protein OS=Sus scrofa GN=ASPN PE=1 SV=1 - [F1SUE4_PIG]	27.9183	17.03	1	7	7	12	0.553906	0.668536	0.611221	DOWN
I3LDJ8	-	Uncharacterized protein OS=Sus scrofa PE=1 SV=1 - [I3LDJ8_PIG]	27.48	9.85	1	3	4	8	0.303623	0.289682	0.296652	DOWN
P81045	COX17	Cytochrome c oxidase copper chaperone OS=Sus scrofa GN=COX17 PE=1 SV=1 - [COX17_PIG]	26.9	32.26	2	2	2	6	1.23206	1.24412	1.23809	UP
A0A0B8RTQ8	EMILIN2	Elastin microfibril interfacer 2 OS=Sus scrofa domesticus GN=EMILIN2 PE=4 SV=1 - [A0A0B8RTQ8_PIG]	26.37	4.9	2	3	3	3	0.689302	0.690709	0.690005	DOWN
F1SFD6	-	Uncharacterized protein OS=Sus scrofa PE=4 SV=2 - [F1SFD6_PIG]	25.56	11.35	2	1	1	2	1.68823	1.59076	1.6395	UP
I3LTZ9	NAPG	Uncharacterized protein (Fragment) OS=Sus scrofa GN=NAPG PE=1 SV=1 - [I3LTZ9_PIG]	25.09	13.82	1	1	1	1	0.742614	0.798353	0.770484	DOWN
F1RL38	DDT	Uncharacterized protein OS=Sus scrofa GN=DDT PE=1 SV=2 - [F1RL38_PIG]	24.53	27.97	1	4	4	6	0.830178	0.722107	0.776142	DOWN
X5FBP6	-	Gap junction protein (Fragment) OS=Sus scrofa PE=2 SV=1 - [X5FBP6_PIG]	24.3	16.44	5	4	4	5	1.58643	1.25521	1.42082	UP
F1SP56	NIPSNAP3A	Uncharacterized protein OS=Sus scrofa GN=NIPSNAP3A PE=1 SV=2 - [F1SP56_PIG]	22.44	15.79	1	2	4	7	0.744132	0.799263	0.771698	DOWN
Q29550	LOC100736962; CES1	Liver carboxylesterase OS=Sus scrofa PE=1 SV=1 - [EST1_PIG]	22.04	17.67	5	2	8	14	0.694595	0.713843	0.704219	DOWN
F1SP14	AMACR	Uncharacterized protein OS=Sus scrofa GN=AMACR PE=1 SV=2 - [F1SP14_PIG]	21.52	6.19	1	3	3	6	0.777832	0.817475	0.797653	DOWN
F1SJT9	ZPR1	Uncharacterized protein OS=Sus scrofa GN=ZPR1 PE=1 SV=2 - [F1SJT9_PIG]	20.27	2.65	1	1	1	1	0.797581	0.82956	0.81357	DOWN
Q9TR68	-	PI3 C alpha-protease inhibitor (Fragment) OS=Sus scrofa PE=1 SV=1 - [Q9TR68_PIG]	20.04	29.17	3	1	1	2	0.39068	0.351432	0.371056	DOWN
F1RM44	TOMM40	Uncharacterized protein (Fragment) OS=Sus scrofa GN=TOMM40 PE=1 SV=2 - [F1RM44_PIG]	19.11	3.58	2	1	1	1	1.33527	1.15015	1.24271	UP
B6CVL5	HMGA1	High mobility group AT-hook 1 transcript variant 2 OS=Sus scrofa GN=HMGA1 PE=1 SV=1 - [B6CVL5_PIG]	18.9	8.33	2	1	1	2	1.25958	1.3657	1.31264	UP
F2Z5H6	ATP6V0D1	Uncharacterized protein OS=Sus scrofa GN=ATP6V0D1 PE=1 SV=1 - [F2Z5H6_PIG]	17.32	2.28	1	1	1	1	1.368	1.17736	1.27268	UP
F1RGI2	LOC100514845	Uncharacterized protein OS=Sus scrofa GN=LOC100514845 PE=1 SV=2 - [F1RGI2_PIG]	16.95	7.33	1	2	2	2	0.825667	0.748066	0.786867	DOWN
I3LS25	SERF2	Uncharacterized protein OS=Sus scrofa GN=SERF2 PE=4 SV=1 - [I3LS25_PIG]	0	15.25	1	1	1	1	0.717824	0.894668	0.806246	DOWN
F1SV40	SF3A3	Uncharacterized protein OS=Sus scrofa GN=SF3A3 PE=1 SV=1 - [F1SV40_PIG]	0	4.19	1	2	2	2	1.0623	1.41845	1.24038	UP
Q9GLV6	DDX58	Probable ATP-dependent RNA helicase DDX58 OS=Sus scrofa GN=DDX58 PE=2 SV=1 - [DDX58_PIG]	0	1.81	5	1	1	1	0.745433	0.844156	0.794794	DOWN
O19063	APCS	Serum amyloid P-component OS=Sus scrofa GN=APCS PE=2 SV=1 - [SAMP_PIG]	0	2.68	1	1	1	1	0.51105	0.508648	0.509849	DOWN
P45846	DPT	Dermatopontin OS=Sus scrofa GN=DPT PE=1 SV=2 - [DERM_PIG]	0	16.39	2	3	3	4	0.776875	0.835858	0.806367	DOWN
F1SIQ5	GPC1	Uncharacterized protein OS=Sus scrofa GN=GPC1 PE=1 SV=2 - [F1SIQ5_PIG]	0	2.54	1	1	1	1	0.79226	0.858766	0.825513	DOWN
A1YQ85	ACE	Angiotensin I converting enzyme OS=Sus scrofa PE=2 SV=1 - [A1YQ85_PIG]	0	1.91	6	2	2	2	0.85524	0.692011	0.773625	DOWN
F1S8A5	MRPS26	Uncharacterized protein OS=Sus scrofa GN=MRPS26 PE=1 SV=1 - [F1S8A5_PIG]	0	8.78	1	1	1	2	1.41093	1.37731	1.39412	UP
Q8MI72	FH	Complement regulator factor H OS=Sus scrofa GN=FH PE=2 SV=1 - [Q8MI72_PIG]	0	8.91	1	2	11	12	0.772785	0.785263	0.779024	DOWN
F1S0J2	C4BPA	Uncharacterized protein OS=Sus scrofa GN=C4BPA PE=1 SV=2 - [F1S0J2_PIG]	0	5	3	2	4	5	0.692698	0.667026	0.679862	DOWN
F1S569	DPH5	Uncharacterized protein OS=Sus scrofa GN=DPH5 PE=1 SV=1 - [F1S569_PIG]	0	5.96	1	1	1	1	0.75536	0.897986	0.826673	DOWN
F1SPE8	HCLS1	Uncharacterized protein OS=Sus scrofa GN=HCLS1 PE=1 SV=1 - [F1SPE8_PIG]	0	2.44	1	1	1	1	1.36462	1.31988	1.34225	UP
F1RQP1	TRMT112	Uncharacterized protein OS=Sus scrofa GN=TRMT112 PE=1 SV=2 - [F1RQP1_PIG]	0	10.4	1	1	1	2	0.640678	0.974853	0.807765	DOWN
K7GQL2	F13A1	Coagulation factor XIII, A1 polypeptide OS=Sus scrofa GN=F13A1 PE=1 SV=1 - [K7GQL2_PIG]	0	1.9	1	1	1	1	0.768651	0.789178	0.778915	DOWN
F1RYI8	COL3A1	Uncharacterized protein OS=Sus scrofa GN=COL3A1 PE=1 SV=2 - [F1RYI8_PIG]	0	2.59	1	3	3	8	0.711975	0.670437	0.691206	DOWN
F1RVX4	MRPS7	Uncharacterized protein OS=Sus scrofa GN=MRPS7 PE=1 SV=1 - [F1RVX4_PIG]	0	5.37	1	1	1	1	1.20525	1.26454	1.23489	UP
I3LHY5	CCDC102A	Uncharacterized protein OS=Sus scrofa GN=CCDC102A PE=4 SV=1 - [I3LHY5_PIG]	0	1.09	1	1	1	1	0.66173	0.822636	0.742183	DOWN
F1RXT7	SCO2	Uncharacterized protein OS=Sus scrofa GN=SCO2 PE=1 SV=2 - [F1RXT7_PIG]	0	6.06	1	1	1	1	0.827574	0.814397	0.820986	DOWN
I3LD80	CUL9	Uncharacterized protein OS=Sus scrofa GN=CUL9 PE=3 SV=1 - [I3LD80_PIG]	0	0.71	1	1	1	1	1.49626	1.10577	1.30102	UP
F1RFC8	MTFP1	Uncharacterized protein OS=Sus scrofa GN=MTFP1 PE=1 SV=1 - [F1RFC8_PIG]	0	6.63	1	1	1	2	1.21039	1.19072	1.20055	UP
F1SEQ6	TSPAN14	Tetraspanin OS=Sus scrofa GN=TSPAN14 PE=1 SV=1 - [F1SEQ6_PIG]	0	4.07	1	1	1	1	0.80011	0.855002	0.827556	DOWN
F1RIN7	HRC	Uncharacterized protein OS=Sus scrofa GN=HRC PE=1 SV=2 - [F1RIN7_PIG]	0	2.26	1	1	1	1	0.508748	0.531559	0.520154	DOWN
F1RX91	RWDD1	Uncharacterized protein OS=Sus scrofa GN=RWDD1 PE=1 SV=1 - [F1RX91_PIG]	0	3.7	1	1	1	1	0.731247	0.705192	0.71822	DOWN
F1S4J0	FAM114A1	Uncharacterized protein OS=Sus scrofa GN=FAM114A1 PE=1 SV=1 - [F1S4J0_PIG]	0	2.67	1	1	1	1	1.44365	1.70739	1.57552	UP
D0G780	NANS	N-acetylneuraminic acid synthase OS=Sus scrofa GN=NANS PE=2 SV=1 - [D0G780_PIG]	0	7.8	2	2	2	3	0.748559	0.781607	0.765083	DOWN
F1RUH6	KDM1B	Uncharacterized protein OS=Sus scrofa GN=KDM1B PE=4 SV=2 - [F1RUH6_PIG]	0	1.83	1	1	1	1	0.898107	1.82443	1.36127	UP
F1S4N5	SFXN4	Uncharacterized protein OS=Sus scrofa GN=SFXN4 PE=4 SV=2 - [F1S4N5_PIG]	0	3.51	1	1	1	1	0.771358	0.86106	0.816209	DOWN
F1SGR8	SDR39U1	Uncharacterized protein OS=Sus scrofa GN=SDR39U1 PE=1 SV=1 - [F1SGR8_PIG]	0	2.38	1	1	1	1	0.722477	0.70146	0.711969	DOWN
A9YUB0	PHYH	Phytanoyl-CoA 2-hydroxylase transcript variant 2 OS=Sus scrofa PE=2 SV=1 - [A9YUB0_PIG]	0	7.17	2	2	2	3	1.24894	1.25178	1.25036	UP
F1S1A9	APOA2	Uncharacterized protein OS=Sus scrofa GN=APOA2 PE=1 SV=1 - [F1S1A9_PIG]	0	19	2	2	2	3	1.43313	1.07744	1.25529	UP
F1S089	LACTB	Uncharacterized protein OS=Sus scrofa GN=LACTB PE=4 SV=1 - [F1S089_PIG]	0	5.94	1	3	3	3	0.817654	0.770893	0.794274	DOWN
G8ENL4	FUS	FUS OS=Sus scrofa GN=FUS PE=1 SV=1 - [G8ENL4_PIG]	0	4.45	3	3	3	4	1.34984	1.24837	1.29911	UP
F1SIF5	PTPMT1	Uncharacterized protein OS=Sus scrofa GN=PTPMT1 PE=1 SV=2 - [F1SIF5_PIG]	0	12.44	1	2	2	2	0.868447	0.476901	0.672674	DOWN
F1SIU8	ILKAP	Uncharacterized protein OS=Sus scrofa GN=ILKAP PE=1 SV=1 - [F1SIU8_PIG]	0	5.87	2	2	2	2	1.55994	1.41173	1.48583	UP
I3LDJ9	BNIP3	Uncharacterized protein OS=Sus scrofa GN=BNIP3 PE=1 SV=1 - [I3LDJ9_PIG]	0	2.32	1	1	1	1	1.2823	1.13664	1.20947	UP
I3LEE6	PCOLCE	Uncharacterized protein OS=Sus scrofa GN=PCOLCE PE=1 SV=1 - [I3LEE6_PIG]	0	2.13	1	1	1	1	0.712742	0.940293	0.826517	DOWN
I3LCP9	SENP6	Uncharacterized protein OS=Sus scrofa GN=SENP6 PE=4 SV=1 - [I3LCP9_PIG]	0	1.44	1	1	1	1	0.81371	0.830336	0.822023	DOWN
A3RG87	CstB	Cystatin B protein OS=Sus scrofa GN=CstB PE=2 SV=1 - [A3RG87_PIG]	0	55.1	4	1	5	6	1.40604	1.68467	1.54535	UP
F1RLR8	GGT5	Uncharacterized protein OS=Sus scrofa GN=GGT5 PE=1 SV=2 - [F1RLR8_PIG]	0	1.92	1	1	1	1	0.681387	0.730826	0.706107	DOWN
I3LKZ1	-	Uncharacterized protein OS=Sus scrofa GN=LOC100519252 PE=1 SV=1 - [I3LKZ1_PIG]	0	1.46	2	1	1	1	0.83778	0.791652	0.814716	DOWN
F1SA74	MTHFD1	Uncharacterized protein (Fragment) OS=Sus scrofa GN=MTHFD1 PE=1 SV=2 - [F1SA74_PIG]	0	1.29	2	1	1	1	0.823739	0.769601	0.79667	DOWN
F1RNP2	AZGP1	Uncharacterized protein OS=Sus scrofa GN=AZGP1 PE=1 SV=1 - [F1RNP2_PIG]	0	7.44	1	2	2	2	0.827626	0.8024	0.815013	DOWN
F1SMI8	C6	Uncharacterized protein OS=Sus scrofa GN=C6 PE=1 SV=2 - [F1SMI8_PIG]	0	1.7	2	1	1	1	0.836599	0.73378	0.78519	DOWN
A0A0B8RTR8	DOPEY2	Dopey family member 2 OS=Sus scrofa domesticus GN=DOPEY2 PE=4 SV=1 - [A0A0B8RTR8_PIG]	0	0.35	2	1	1	1	1.37157	1.07223	1.2219	UP
F1RS89	-	Uncharacterized protein OS=Sus scrofa GN=LRBA PE=1 SV=2 - [F1RS89_PIG]	0	1.52	2	1	1	1	0.61574	0.93693	0.776335	DOWN
F1RF28	-	Uncharacterized protein OS=Sus scrofa PE=1 SV=2 - [F1RF28_PIG]	0	3.28	3	2	2	2	0.682468	0.637579	0.660024	DOWN
I3LK74	TRIP12	Uncharacterized protein OS=Sus scrofa PE=1 SV=1 - [I3LK74_PIG]	0	0.75	2	1	1	1	0.471677	0.783799	0.627738	DOWN
F1SI69	SPATS2L	Uncharacterized protein OS=Sus scrofa GN=SPATS2L PE=1 SV=2 - [F1SI69_PIG]	0	1.1	2	1	1	1	1.33505	1.08726	1.21116	UP
I3LDP5	SUSD2	Uncharacterized protein OS=Sus scrofa GN=SUSD2 PE=1 SV=1 - [I3LDP5_PIG]	0	2.08	1	1	1	1	0.854435	0.730604	0.79252	DOWN
F1SPE9	DNAJC13	Uncharacterized protein OS=Sus scrofa GN=DNAJC13 PE=1 SV=1 - [F1SPE9_PIG]	0	0.4	1	1	1	1	0.95712	0.563724	0.760422	DOWN
A0A0B8S055	LSP1	Lymphocyte-specific protein 1 OS=Sus scrofa domesticus GN=LSP1 PE=4 SV=1 - [A0A0B8S055_PIG]	0	3.68	1	1	1	1	1.34889	1.28218	1.31554	UP
F1S7J6	SAFB	Uncharacterized protein OS=Sus scrofa GN=SAFB PE=1 SV=2 - [F1S7J6_PIG]	0	1.09	1	1	1	2	1.27202	1.32104	1.29653	UP
I3LFV0	LOC100628239	Uncharacterized protein OS=Sus scrofa GN=ZFYVE20 PE=1 SV=1 - [I3LFV0_PIG]	0	1.54	1	1	1	1	1.20102	1.36821	1.28461	UP
I3LRS5	ALDH1A1	Uncharacterized protein (Fragment) OS=Sus scrofa GN=ALDH1A1 PE=1 SV=1 - [I3LRS5_PIG]	0	3.83	1	1	1	3	0.724425	0.715953	0.720189	DOWN
F1RS72	ARHGAP10	Uncharacterized protein OS=Sus scrofa GN=ARHGAP10 PE=4 SV=2 - [F1RS72_PIG]	0	2.02	1	1	1	1	1.30536	1.27313	1.28925	UP
F1S571	COL11A1	Uncharacterized protein (Fragment) OS=Sus scrofa GN=COL11A1 PE=4 SV=2 - [F1S571_PIG]	0	0.5	3	1	1	2	0.887532	0.717309	0.80242	DOWN
Q8SPJ2	RSTN	Resistin (Fragment) OS=Sus scrofa GN=RSTN PE=4 SV=1 - [Q8SPJ2_PIG]	0	21.82	2	1	1	2	0.771781	0.726518	0.74915	DOWN
K7GMM7	ABCB1	Uncharacterized protein (Fragment) OS=Sus scrofa GN=ABCB1 PE=1 SV=1 - [K7GMM7_PIG]	0	1.12	3	1	1	1	1.20413	1.8703	1.53722	UP
F2Z5B8	LAMTOR3	Uncharacterized protein OS=Sus scrofa GN=LAMTOR3 PE=1 SV=1 - [F2Z5B8_PIG]	0	8.06	1	1	1	1	1.52203	1.1445	1.33327	UP
F1SDQ5	EMILIN1	Uncharacterized protein OS=Sus scrofa GN=EMILIN1 PE=1 SV=1 - [F1SDQ5_PIG]	0	2.46	1	2	2	2	0.631259	0.708128	0.669694	DOWN
F1SUD8	CARD19	Uncharacterized protein OS=Sus scrofa GN=C9orf89 PE=1 SV=2 - [F1SUD8_PIG]	0	14.72	2	2	2	2	1.17418	1.3004	1.23729	UP
F1SSS0	CPS1	Uncharacterized protein OS=Sus scrofa GN=CPS1 PE=1 SV=2 - [F1SSS0_PIG]	0	1.71	1	2	2	2	0.468517	0.419566	0.444042	DOWN
K7GLV1	-	Uncharacterized protein OS=Sus scrofa GN=CFH PE=1 SV=1 - [K7GLV1_PIG]	0	12.15	2	1	10	11	0.899039	0.751095	0.825067	DOWN
F1S8Y2	MMS19	Uncharacterized protein (Fragment) OS=Sus scrofa GN=MMS19 PE=1 SV=2 - [F1S8Y2_PIG]	0	1.05	1	1	1	1	0.738159	0.869063	0.803611	DOWN
F1RNW2	KIAA0825	Uncharacterized protein OS=Sus scrofa GN=KIAA0825 PE=4 SV=2 - [F1RNW2_PIG]	0	2.04	1	1	1	1	1.7839	1.11259	1.44824	UP
F1RWY0	RGN	Uncharacterized protein OS=Sus scrofa GN=LOC100523295 PE=1 SV=1 - [F1RWY0_PIG]	0	8.36	2	2	2	2	0.680454	0.710076	0.695265	DOWN
Q7YRZ3	POFUT1	Protein-O-fucosyltransferase (Fragment) OS=Sus scrofa GN=POFUT1 PE=2 SV=1 - [Q7YRZ3_PIG]	0	2.65	2	1	1	1	0.554504	0.675932	0.615218	DOWN
I3LN84	LXN	Uncharacterized protein OS=Sus scrofa GN=LXN PE=1 SV=1 - [I3LN84_PIG]	0	3.6	1	1	1	2	1.35673	1.34764	1.35219	UP
I3LU39	ISG15	Uncharacterized protein (Fragment) OS=Sus scrofa GN=ISG15 PE=1 SV=1 - [I3LU39_PIG]	0	6.02	3	1	1	1	0.760309	0.697426	0.728868	DOWN
P79271	CRC1	Skeletal muscle ryanodine receptor (Fragment) OS=Sus scrofa GN=CRC1 PE=4 SV=1 - [P79271_PIG]	0	1.95	7	1	2	3	0.842672	0.780061	0.811366	DOWN
F1S9C0	-	Serum amyloid A protein (Fragment) OS=Sus scrofa GN=LOC100525856 PE=3 SV=2 - [F1S9C0_PIG]	0	19	4	2	2	2	0.292375	0.283557	0.287966	DOWN
F1S9D1	ACIN1	Uncharacterized protein OS=Sus scrofa GN=ACIN1 PE=1 SV=1 - [F1S9D1_PIG]	0	0.52	1	1	1	1	1.20139	1.3006	1.25099	UP
E0D7H7	AmpT	Leukotriene A(4) hydrolase OS=Sus scrofa GN=AmpT PE=2 SV=1 - [E0D7H7_PIG]	0	12.77	4	7	7	9	0.819052	0.834102	0.826577	DOWN
F1RVH5	LOC100524880	Peptidyl-prolyl cis-trans isomerase OS=Sus scrofa GN=LOC100524880 PE=1 SV=2 - [F1RVH5_PIG]	0	9	2	1	2	4	1.3182	1.78378	1.55099	UP
Q29583	-	Glutathione transferase mu (Fragment) OS=Sus scrofa PE=2 SV=1 - [Q29583_PIG]	0	12.8	6	2	2	2	0.575104	0.639143	0.607123	DOWN
I3LR17	CORO1A	Uncharacterized protein OS=Sus scrofa GN=CORO1A PE=1 SV=1 - [I3LR17_PIG]	0	2.54	2	1	1	1	1.47386	1.01673	1.24529	UP
F1RH94	HNRNPA0	Uncharacterized protein (Fragment) OS=Sus scrofa GN=HNRNPA0 PE=1 SV=2 - [F1RH94_PIG]	0	7.3	3	1	2	9	1.36343	1.70963	1.53653	UP
I3LUY9	-	Uncharacterized protein (Fragment) OS=Sus scrofa GN=LOC100624348 PE=1 SV=1 - [I3LUY9_PIG]	0	0.78	1	1	1	1	0.595176	1.01055	0.802863	DOWN
F1RZY3	SKOR2	Uncharacterized protein OS=Sus scrofa GN=SKOR2 PE=4 SV=1 - [F1RZY3_PIG]	0	0.82	1	1	1	1	0.766644	0.887095	0.826869	DOWN
K9J4R8	S100A13	Protein S100-A13 OS=Sus scrofa GN=S100A13 PE=2 SV=1 - [K9J4R8_PIG]	0	37.76	1	4	4	5	1.10914	1.34011	1.22463	UP
I3LJC9	HAPLN3	Uncharacterized protein OS=Sus scrofa GN=HAPLN3 PE=1 SV=1 - [I3LJC9_PIG]	0	9.72	1	3	3	5	0.795875	0.814942	0.805408	DOWN
K7GPQ7	AGT	Uncharacterized protein (Fragment) OS=Sus scrofa GN=AGT PE=1 SV=1 - [K7GPQ7_PIG]	0	6.06	2	1	1	1	0.877928	0.704601	0.791265	DOWN
Q8SPB6	SLA-DRB	MHC class II antigen (Fragment) OS=Sus scrofa GN=SLA-DRB PE=2 SV=1 - [Q8SPB6_PIG]	0	9.51	136	1	3	5	0.778873	0.238697	0.508785	DOWN
F1RYA3	CARS	Uncharacterized protein (Fragment) OS=Sus scrofa GN=CARS PE=1 SV=2 - [F1RYA3_PIG]	0	2.29	1	2	2	2	1.52506	0.931602	1.22833	UP
F1SGN4	IPO4	Uncharacterized protein OS=Sus scrofa GN=IPO4 PE=1 SV=2 - [F1SGN4_PIG]	0	1.02	1	1	1	1	0.568669	0.72958	0.649125	DOWN
J9JIN0	LOC100517788	Uncharacterized protein (Fragment) OS=Sus scrofa GN=LOC100517788 PE=1 SV=1 - [J9JIN0_PIG]	0	5.22	3	3	3	3	0.676802	0.729897	0.70335	DOWN
F1S1X2	MTFMT	Uncharacterized protein OS=Sus scrofa GN=MTFMT PE=4 SV=2 - [F1S1X2_PIG]	0	2.81	2	1	1	1	0.825714	0.753388	0.789551	DOWN
F1RHF0	UCHL3	Ubiquitin carboxyl-terminal hydrolase OS=Sus scrofa GN=UCHL3 PE=1 SV=2 - [F1RHF0_PIG]	0	10.38	1	2	2	2	0.820781	0.802452	0.811616	DOWN
I3L818	SERPINF2	Uncharacterized protein (Fragment) OS=Sus scrofa GN=SERPINF2 PE=1 SV=1 - [I3L818_PIG]	0	3.99	1	2	2	2	0.776212	0.796837	0.786525	DOWN
F1SAM0	DSC1	Uncharacterized protein (Fragment) OS=Sus scrofa GN=LOC100515669 PE=4 SV=1 - [F1SAM0_PIG]	0	1.56	2	1	2	3	2.54015	2.39879	2.46947	UP
F1RVD1	-	Uncharacterized protein OS=Sus scrofa GN=HNRNPDL PE=1 SV=1 - [F1RVD1_PIG]	0	3.24	2	1	1	1	1.36876	1.34891	1.35883	UP
K7GRP7	MAGED1	Melanoma-associated antigen D1 (Fragment) OS=Sus scrofa GN=MAGED1 PE=4 SV=1 - [K7GRP7_PIG]	0	3.74	2	1	1	1	0.219266	0.220537	0.219902	DOWN
M3UZ96	UCKL1	Uridine-cytidine kinase OS=Sus scrofa GN=UCKL1 PE=2 SV=1 - [M3UZ96_PIG]	0	1.64	1	1	1	1	1.26951	1.25374	1.26163	UP
I3LBC2	LOC100739130	Uncharacterized protein OS=Sus scrofa GN=LOC100620357 PE=1 SV=1 - [I3LBC2_PIG]	0	3.23	1	1	1	1	1.26911	1.40523	1.33717	UP
F1RU39	PACS1	Uncharacterized protein OS=Sus scrofa GN=PACS1 PE=1 SV=2 - [F1RU39_PIG]	0	1.78	1	1	1	1	1.34004	1.19797	1.26901	UP
F1RT13	RWDD4	Uncharacterized protein OS=Sus scrofa GN=RWDD4 PE=4 SV=2 - [F1RT13_PIG]	0	4.71	1	1	1	1	1.27188	1.21832	1.2451	UP
F1S4K0	FBP1	Fructose-1,6-bisphosphatase 1 OS=Sus scrofa GN=FBP1 PE=1 SV=2 - [F1S4K0_PIG]	0	3.9	3	1	1	1	0.800814	0.717447	0.75913	DOWN
I3LJL8	-	Uncharacterized protein OS=Sus scrofa GN=RFTN1 PE=4 SV=1 - [I3LJL8_PIG]	0	5.26	1	1	1	1	0.753476	0.701497	0.727487	DOWN
F1S7D2	-	Uncharacterized protein OS=Sus scrofa GN=LOC100511647 PE=1 SV=1 - [F1S7D2_PIG]	0	15.63	9	2	2	2	0.407966	0.420362	0.414164	DOWN
F1S9V9	TMEM38A	Uncharacterized protein (Fragment) OS=Sus scrofa GN=TMEM38A PE=1 SV=2 - [F1S9V9_PIG]	0	3.89	1	1	1	1	1.46985	1.15062	1.31023	UP
Q95282	-	ATP synthase subunit 9, mitochondrial (Fragment) OS=Sus scrofa PE=2 SV=1 - [Q95282_PIG]	0	7.45	8	1	1	2	1.50294	1.08357	1.29326	UP
F2Z5W4	-	Uncharacterized protein (Fragment) OS=Sus scrofa GN=LOC100737162 PE=1 SV=2 - [F2Z5W4_PIG]	0	7.52	1	1	1	1	2.03035	1.26658	1.64847	UP
K7GQA3	OTC	Ornithine carbamoyltransferase, mitochondrial (Fragment) OS=Sus scrofa GN=OTC PE=1 SV=1 - [K7GQA3_PIG]	0	6.92	1	1	1	1	0.810843	0.803072	0.806958	DOWN
I3L9L4	STRN3	Uncharacterized protein OS=Sus scrofa GN=STRN3 PE=1 SV=1 - [I3L9L4_PIG]	0	4.8	1	1	1	1	0.858445	0.782228	0.820336	DOWN
I3LAB4	ATPAF2	Uncharacterized protein OS=Sus scrofa GN=ATPAF2 PE=4 SV=1 - [I3LAB4_PIG]	0	4.07	1	1	1	2	0.864098	0.769768	0.816933	DOWN
F1SJU4	PARVB	Uncharacterized protein OS=Sus scrofa GN=PARVB PE=4 SV=2 - [F1SJU4_PIG]	0	7.61	1	1	2	3	0.843016	0.793612	0.818314	DOWN
F1RWY7	BPHL	Uncharacterized protein OS=Sus scrofa GN=BPHL PE=1 SV=2 - [F1RWY7_PIG]	0	5.37	1	2	2	2	0.78121	0.759032	0.770121	DOWN
B3VN86	-	SNF2L-like protein (Fragment) OS=Sus scrofa PE=2 SV=1 - [B3VN86_PIG]	0	3.03	6	1	1	1	1.57805	1.61363	1.59584	UP
F1SCH0	ASB2	Uncharacterized protein OS=Sus scrofa GN=ASB2 PE=4 SV=2 - [F1SCH0_PIG]	0	2.03	1	1	1	1	0.852562	0.708386	0.780474	DOWN
F1STN6	WASF2	Uncharacterized protein OS=Sus scrofa GN=WASF2 PE=1 SV=2 - [F1STN6_PIG]	0	2.62	1	1	1	1	0.723839	0.7473	0.735569	DOWN
F1S742	DARS2	Uncharacterized protein OS=Sus scrofa GN=DARS2 PE=1 SV=2 - [F1S742_PIG]	0	1.83	1	1	1	2	0.710824	0.842684	0.776754	DOWN
B5KN59	ND1	NADH-ubiquinone oxidoreductase chain 1 OS=Sus scrofa GN=ND1 PE=3 SV=1 - [B5KN59_PIG]	0	8.57	27	2	2	2	2.00214	1.3855	1.69382	UP
D2D0E6	MLYCD	Malonyl-CoA decarboxylase OS=Sus scrofa GN=MLYCD PE=4 SV=1 - [D2D0E6_PIG]	0	12.02	1	4	4	5	0.833679	0.825848	0.829764	DOWN
F1RW28	HSD17B13	Uncharacterized protein OS=Sus scrofa GN=HSD17B13 PE=1 SV=2 - [F1RW28_PIG]	0	4	1	1	1	1	0.265738	0.243629	0.254683	DOWN
D2D3P3	-	Melusin trancript variant 1 OS=Sus scrofa PE=2 SV=1 - [D2D3P3_PIG]	0	3.14	4	1	1	1	1.35466	1.23335	1.29401	UP
G0KXR4	SLA-DQB	MHC class II antigen (Fragment) OS=Sus scrofa GN=SLA-DQB PE=4 SV=1 - [G0KXR4_PIG]	0	20.23	191	3	5	7	1.3766	1.11802	1.24731	UP
K7GRA6	PAPSS2	Uncharacterized protein (Fragment) OS=Sus scrofa GN=PAPSS2 PE=1 SV=1 - [K7GRA6_PIG]	0	1.65	4	1	1	1	1.30153	1.17799	1.23976	UP
A0A075B7I6	-	Uncharacterized protein OS=Sus scrofa PE=4 SV=1 - [A0A075B7I6_PIG]	0	26.09	1	3	3	3	0.452341	0.607863	0.530102	DOWN
A0A088CPQ8	SLA-DRB1	MHC class II antigen OS=Sus scrofa GN=SLA-DRB1 PE=2 SV=1 - [A0A088CPQ8_PIG]	0	9.4	102	1	3	5	0.343122	0.293618	0.31837	DOWN
A0A0B8RVK2	PTDSS1	Phosphatidylserine synthase 1 OS=Sus scrofa domesticus GN=PTDSS1 PE=4 SV=1 - [A0A0B8RVK2_PIG]	0	2.54	1	1	1	1	0.807502	0.804268	0.805885	DOWN
I3LDT4	-	Uncharacterized protein OS=Sus scrofa PE=1 SV=1 - [I3LDT4_PIG]	0	6.29	1	1	1	2	0.792546	0.833903	0.813225	DOWN
K7GT21	XIAP	Uncharacterized protein (Fragment) OS=Sus scrofa GN=XIAP PE=1 SV=1 - [K7GT21_PIG]	0	6.09	2	1	1	1	0.84459	0.513782	0.679186	DOWN
F1SMH6	C5orf51	Uncharacterized protein OS=Sus scrofa GN=C5orf51 PE=1 SV=1 - [F1SMH6_PIG]	0	4.78	1	1	1	1	1.90071	1.23143	1.56607	UP
Q9TTB3	-	Versican (Fragment) OS=Sus scrofa PE=2 SV=1 - [Q9TTB3_PIG]	0	18.45	10	2	2	2	0.692817	0.778583	0.7357	DOWN
I3L829	NPLOC4	Uncharacterized protein (Fragment) OS=Sus scrofa GN=NPLOC4 PE=1 SV=1 - [I3L829_PIG]	0	3.34	1	1	1	1	0.65523	0.921444	0.788337	DOWN
I3LB34	LOC100627996	Uncharacterized protein OS=Sus scrofa GN=MLF2 PE=4 SV=1 - [I3LB34_PIG]	0	12.77	2	1	1	1	0.846371	0.774605	0.810488	DOWN
Q2PT71	SLA-DRB1	MHC class II antigen OS=Sus scrofa GN=SLA-DRB1 PE=2 SV=1 - [Q2PT71_PIG]	0	9.4	29	2	3	5	1.4272	2.05788	1.74254	UP
K7GKQ1	RAB9A	Uncharacterized protein OS=Sus scrofa GN=RAB9A PE=1 SV=1 - [K7GKQ1_PIG]	0	7.91	2	1	1	2	0.706834	0.875071	0.790953	DOWN
F1RL20	CHCHD10	Uncharacterized protein OS=Sus scrofa GN=CHCHD10 PE=1 SV=1 - [F1RL20_PIG]	0	16.2	1	1	1	1	1.52137	1.07636	1.29886	UP
F1S0J1	C4BPA	Uncharacterized protein OS=Sus scrofa GN=C4BPA PE=4 SV=2 - [F1S0J1_PIG]	0	14.36	2	2	4	4	1.90298	2.01319	1.95808	UP
Q6W6X3	-	PSMC4 subunit (Fragment) OS=Sus scrofa PE=4 SV=1 - [Q6W6X3_PIG]	0	44.19	1	1	1	1	0.66948	0.872792	0.771136	DOWN
I3LC09	TIMM50	Uncharacterized protein (Fragment) OS=Sus scrofa GN=TIMM50 PE=1 SV=1 - [I3LC09_PIG]	0	3.58	1	1	1	1	0.629223	0.986886	0.808054	DOWN
K7GQQ0	THOC2	Uncharacterized protein OS=Sus scrofa GN=THOC2 PE=4 SV=1 - [K7GQQ0_PIG]	0	10.83	2	1	1	1	0.804333	0.771733	0.788033	DOWN
O97674	-	Lipoprotein lipase (Fragment) OS=Sus scrofa PE=2 SV=1 - [O97674_PIG]	0	17.35	7	1	1	1	0.823044	0.794929	0.808986	DOWN
A0A0G3Z6M0	SLA-DQA	MHC class II antigen OS=Sus scrofa GN=SLA-DQA PE=2 SV=1 - [A0A0G3Z6M0_PIG]	0	14.57	124	4	4	6	1.22735	1.29991	1.26363	UP
F1SK70	-	Uncharacterized protein OS=Sus scrofa GN=LOC100625463 PE=1 SV=2 - [F1SK70_PIG]	0	9.8	2	1	1	1	0.932903	0.442171	0.687537	DOWN
I3LCF9	AHSP	Uncharacterized protein OS=Sus scrofa GN=AHSP PE=1 SV=1 - [I3LCF9_PIG]	0	16.48	1	1	1	2	1.43044	1.05412	1.24228	UP
F1RXW5	TMEM177	Uncharacterized protein OS=Sus scrofa GN=TMEM177 PE=1 SV=1 - [F1RXW5_PIG]	0	5.47	1	2	2	2	0.738087	0.831626	0.784856	DOWN
B5A562	-	Pentaxin OS=Sus scrofa PE=2 SV=1 - [B5A562_PIG]	0	12.61	3	3	3	3	0.455312	0.578586	0.516949	DOWN
Q4QZZ8	DSIPI	Delta sleep inducing peptide immunoreactor (Fragment) OS=Sus scrofa GN=DSIPI PE=4 SV=1 - [Q4QZZ8_PIG]	0	22.5	5	1	1	1	0.80115	0.858519	0.829835	DOWN

## Sheet: Table S7-3
Table S7-3. DEPs of TH vs. TL comparsions
Accession	Gene Symbol	Description	Score	Coverage	Proteins	Unique Peptides	Peptides	PSMs	TH-1/(TL-1+TL-2)	TH-2/(TL-1+TL-2)	TH/TL	Trend
K7GMH0	-	Uncharacterized protein (Fragment) OS=Sus scrofa GN=MYH6 PE=1 SV=1 - [K7GMH0_PIG]	8584.78	65.49	5	1	99	1358	0.44039	0.381287	0.410839	DOWN
I3LVD5	ACTG1	Actin, cytoplasmic 1 OS=Sus scrofa GN=ACTB PE=1 SV=1 - [I3LVD5_PIG]	2090.62	54.93	6	1	20	567	1.01073	1.43992	1.22532	UP
F1SMN5	FLNC	Uncharacterized protein OS=Sus scrofa GN=FLNC PE=1 SV=1 - [F1SMN5_PIG]	1171.97	44.04	1	89	100	245	1.37764	1.29366	1.33565	UP
Q29554	HADHA	Trifunctional enzyme subunit alpha, mitochondrial OS=Sus scrofa GN=HADHA PE=1 SV=1 - [ECHA_PIG]	793.02	46.92	1	1	32	150	1.27099	1.33611	1.30355	UP
P11607	ATP2A2	Sarcoplasmic/endoplasmic reticulum calcium ATPase 2 OS=Sus scrofa GN=ATP2A2 PE=1 SV=1 - [AT2A2_PIG]	771.368	38.96	6	42	42	189	0.744705	0.732148	0.738427	DOWN
B2ZF49	HADHA	Hydroxyacyl-coenzyme A dehydrogenase/3-ketoacyl-coenzyme A thiolase/enoyl-coenzyme A hydratase alpha subunit OS=Sus scrofa GN=HADHA PE=2 SV=1 - [B2ZF49_PIG]	761.902	46.92	1	1	32	149	0.487825	0.511674	0.499749	DOWN
P02189	MB	Myoglobin OS=Sus scrofa GN=MB PE=1 SV=2 - [MYG_PIG]	748.041	77.92	1	12	13	147	0.828355	0.804975	0.816665	DOWN
F1SK00	IDH2	Isocitrate dehydrogenase [NADP], mitochondrial (Fragment) OS=Sus scrofa GN=IDH2 PE=1 SV=2 - [F1SK00_PIG]	746.23	60.53	2	26	28	170	0.757995	0.744442	0.751218	DOWN
P00355	GAPDH	Glyceraldehyde-3-phosphate dehydrogenase OS=Sus scrofa GN=GAPDH PE=1 SV=4 - [G3P_PIG]	625.791	57.06	13	17	19	144	0.771301	0.782093	0.776697	DOWN
I3LPP1	FH	Fumarate hydratase, mitochondrial OS=Sus scrofa GN=FH PE=1 SV=1 - [I3LPP1_PIG]	477.639	39.7	3	2	18	63	0.784096	0.850959	0.817527	DOWN
F1RFY2	ENO3	Beta-enolase OS=Sus scrofa GN=ENO3 PE=1 SV=1 - [F1RFY2_PIG]	462.641	55.53	2	15	25	126	0.657793	0.637618	0.647706	DOWN
F1RQQ8	PYGM	Alpha-1,4 glucan phosphorylase OS=Sus scrofa GN=PYGM PE=1 SV=2 - [F1RQQ8_PIG]	452.014	40.38	2	3	34	88	0.763309	0.703491	0.7334	DOWN
Q7SIB7	PGK1	Phosphoglycerate kinase 1 OS=Sus scrofa GN=PGK1 PE=1 SV=3 - [PGK1_PIG]	447.655	66.19	12	18	25	95	0.809156	0.834039	0.821598	DOWN
F1RGK5	TPM3	Tropomyosin alpha-3 chain OS=Sus scrofa GN=TPM3 PE=1 SV=2 - [F1RGK5_PIG]	424.974	55.65	6	1	17	121	1.65431	1.17254	1.41342	UP
D0G7F6	TPI1	Triosephosphate isomerase OS=Sus scrofa GN=TPI1 PE=1 SV=1 - [D0G7F6_PIG]	422.182	62.5	4	15	15	82	0.814216	0.799744	0.80698	DOWN
L8B0W0	IGHG	IgG heavy chain OS=Sus scrofa GN=IGHG PE=2 SV=1 - [L8B0W0_PIG]	408.475	24.57	2	2	9	63	0.741443	0.758743	0.750093	DOWN
Q6S4N2	HSPA1B	Heat shock 70 kDa protein 1B OS=Sus scrofa GN=HSPA1B PE=2 SV=1 - [HS71B_PIG]	386.863	44.77	8	13	25	71	1.29313	1.30776	1.30045	UP
Q19PY1	PYGM	Alpha-1,4 glucan phosphorylase (Fragment) OS=Sus scrofa GN=PYGM PE=2 SV=1 - [Q19PY1_PIG]	374.295	41.59	1	1	30	80	1.50414	1.39571	1.44993	UP
Q2HYU2	PFKM	ATP-dependent 6-phosphofructokinase, muscle type OS=Sus scrofa GN=PFKM PE=2 SV=1 - [PFKAM_PIG]	352.134	35	2	2	26	70	0.715464	0.907853	0.811658	DOWN
A0A0C3SG01	APOA1	Uncharacterized protein OS=Sus scrofa PE=4 SV=1 - [A0A0C3SG01_PIG]	345.18	67.17	6	19	20	61	0.644149	0.646249	0.645199	DOWN
F1SU18	FHL2	Uncharacterized protein OS=Sus scrofa GN=FHL2 PE=1 SV=1 - [F1SU18_PIG]	328.905	56.1	1	14	14	53	0.794373	0.760992	0.777683	DOWN
L8B0R9	IGHG	IgG heavy chain OS=Sus scrofa GN=IGHG PE=2 SV=1 - [L8B0R9_PIG]	317.532	33.41	2	1	13	70	0.66073	0.681376	0.671053	DOWN
K7GQ48	A2M	Uncharacterized protein OS=Sus scrofa GN=A2M PE=1 SV=1 - [K7GQ48_PIG]	312.667	25.18	4	1	30	76	2.13711	1.12509	1.6311	UP
L8B180	IGHG	IgG heavy chain OS=Sus scrofa GN=IGHG PE=2 SV=1 - [L8B180_PIG]	279.277	28.45	2	1	12	75	0.678373	0.649046	0.66371	DOWN
P41367	ACADM	Medium-chain specific acyl-CoA dehydrogenase, mitochondrial OS=Sus scrofa GN=ACADM PE=1 SV=3 - [ACADM_PIG]	248.725	42.76	1	15	15	53	0.813472	0.823564	0.818518	DOWN
F1RK48	SRL	Uncharacterized protein (Fragment) OS=Sus scrofa GN=SRL PE=1 SV=2 - [F1RK48_PIG]	243.164	27.99	2	21	21	99	0.817982	0.822352	0.820167	DOWN
Q7M2W6	CRYAB	Alpha-crystallin B chain OS=Sus scrofa GN=CRYAB PE=2 SV=1 - [CRYAB_PIG]	242.369	65.71	1	9	10	68	1.42556	1.30782	1.36669	UP
I3LJ05	C13H21orf33	Uncharacterized protein OS=Sus scrofa GN=C13H21orf33 PE=1 SV=1 - [I3LJ05_PIG]	233.154	35.64	1	8	8	25	0.776394	0.854621	0.815508	DOWN
Q6WSP6	HSPE1	Chaperonin 10 OS=Sus scrofa PE=2 SV=1 - [Q6WSP6_PIG]	228.976	67.65	2	1	7	28	0.860039	0.788146	0.824092	DOWN
L8B149	IGHG	IgG heavy chain OS=Sus scrofa GN=IGHG PE=2 SV=1 - [L8B149_PIG]	211.978	26.79	2	1	8	57	0.670434	0.677353	0.673894	DOWN
F1RXF3	DECR1	Uncharacterized protein OS=Sus scrofa GN=DECR1 PE=1 SV=1 - [F1RXF3_PIG]	197.84	48.17	4	2	14	53	0.860378	0.773064	0.816721	DOWN
L8B0S2	IGHG	IgG heavy chain OS=Sus scrofa GN=IGHG PE=2 SV=1 - [L8B0S2_PIG]	185.515	24.95	2	2	10	33	0.812292	0.746492	0.779392	DOWN
Q8WNV7	DHRS4	Dehydrogenase/reductase SDR family member 4 OS=Sus scrofa GN=DHRS4 PE=1 SV=2 - [DHRS4_PIG]	179.645	32.26	1	9	9	49	1.23644	1.25178	1.24411	UP
I3LJU7	HSPB7	Uncharacterized protein OS=Sus scrofa GN=HSPB7 PE=1 SV=1 - [I3LJU7_PIG]	175.413	35.5	1	5	5	15	1.29313	1.22385	1.25849	UP
F1SMW7	SERPINB2	Uncharacterized protein OS=Sus scrofa GN=SERPINB2 PE=1 SV=1 - [F1SMW7_PIG]	168.82	26.02	1	10	10	18	1.39105	1.43289	1.41197	UP
F1RX36	LOC102158263	Uncharacterized protein OS=Sus scrofa GN=LOC102158263 PE=1 SV=2 - [F1RX36_PIG]	167.517	57.86	2	9	16	45	1.25561	1.27715	1.26638	UP
F2Z5B2	TUBB2B	Uncharacterized protein OS=Sus scrofa GN=TUBB2B PE=1 SV=1 - [F2Z5B2_PIG]	160.419	35.51	4	2	13	67	1.35699	1.6017	1.47934	UP
Q6EEI0	-	Vimentin (Fragment) OS=Sus scrofa PE=3 SV=1 - [Q6EEI0_PIG]	157.935	54.17	8	1	4	29	2.39642	2.26481	2.33061	UP
F1RJT3	LOC100525453	Uncharacterized protein (Fragment) OS=Sus scrofa GN=LOC100622075 PE=1 SV=2 - [F1RJT3_PIG]	157.027	21.93	4	8	9	18	0.85697	0.777333	0.817151	DOWN
B5KJG2	PGAM2	Phosphoglycerate mutase 2 OS=Sus scrofa GN=PGAM2 PE=1 SV=1 - [B5KJG2_PIG]	144.542	48.22	2	8	13	47	0.756713	0.850833	0.803773	DOWN
Q3Y5G4	NRAP	Nebulin-related anchoring protein OS=Sus scrofa GN=NRAP PE=2 SV=2 - [Q3Y5G4_PIG]	137.206	24.6	4	36	36	46	1.38418	1.41361	1.3989	UP
P79381	EPHX1	Epoxide hydrolase 1 OS=Sus scrofa GN=EPHX1 PE=2 SV=1 - [HYEP_PIG]	132.999	21.15	2	11	11	17	0.779621	0.682943	0.731282	DOWN
I3LCN1	ENO2	Uncharacterized protein OS=Sus scrofa GN=ENO2 PE=1 SV=1 - [I3LCN1_PIG]	123.324	13.36	1	1	6	21	0.696557	0.824796	0.760676	DOWN
F1SQ09	LUM	Uncharacterized protein OS=Sus scrofa GN=LUM PE=1 SV=1 - [F1SQ09_PIG]	122.685	41.64	2	11	11	30	0.851748	0.792108	0.821928	DOWN
Q53DY5	HIST1H1D	Histone H1.3-like protein OS=Sus scrofa GN=HIST1H1D PE=1 SV=1 - [Q53DY5_PIG]	119.91	29.41	3	1	7	15	0.5602	0.454227	0.507214	DOWN
P79319	-	Cytochrome C oxidase polypeptide VB (Fragment) OS=Sus scrofa PE=2 SV=1 - [P79319_PIG]	115.522	56	3	6	6	25	0.79361	0.839933	0.816772	DOWN
F1SCC9	-	Uncharacterized protein (Fragment) OS=Sus scrofa PE=1 SV=1 - [F1SCC9_PIG]	114.869	50.54	1	2	5	15	1.20323	1.21319	1.20821	UP
F1RRT2	MYL4	Uncharacterized protein (Fragment) OS=Sus scrofa GN=MYL4 PE=4 SV=2 - [F1RRT2_PIG]	110.085	32.67	2	4	6	38	0.721297	0.745764	0.733531	DOWN
A1XQU3	RPL14	60S ribosomal protein L14 OS=Sus scrofa GN=RPL14 PE=1 SV=1 - [RL14_PIG]	109.435	21.13	4	4	4	7	1.21585	1.34805	1.28195	UP
D6QST6	DECR1	2,4-dienoyl-CoA reductase 1 OS=Sus scrofa GN=DECR1 PE=2 SV=1 - [D6QST6_PIG]	109.195	48.17	2	2	14	50	1.39037	1.284	1.33718	UP
Q6RI85	PGK2	Phosphoglycerate kinase 2 OS=Sus scrofa GN=PGK2 PE=2 SV=3 - [PGK2_PIG]	108.303	21.1	4	1	8	29	0.88638	1.8445	1.36544	UP
I3L651	-	Uncharacterized protein OS=Sus scrofa PE=4 SV=1 - [I3L651_PIG]	106.245	37.85	3	17	17	41	1.24144	1.17855	1.21	UP
Q28936	-	Fibrinogen A-alpha-chain (Fragment) OS=Sus scrofa PE=4 SV=1 - [Q28936_PIG]	104.856	22.1	1	4	10	27	1.26024	1.31694	1.28859	UP
B8LFE3	CMYA1	Cardiomyopathy associated 1 OS=Sus scrofa GN=CMYA1 PE=4 SV=1 - [B8LFE3_PIG]	101.328	18.92	1	1	27	49	1.90194	1.83619	1.86907	UP
F1SSF9	MYL7	Uncharacterized protein OS=Sus scrofa GN=MYL7 PE=4 SV=2 - [F1SSF9_PIG]	100.114	53.38	1	7	7	12	1.40474	1.76766	1.5862	UP
F1SCC6	LOC100153899	Uncharacterized protein OS=Sus scrofa GN=LOC100153899 PE=1 SV=2 - [F1SCC6_PIG]	99.0093	22.22	1	7	9	18	1.65786	1.20952	1.43369	UP
K7ZRK0	IGHA	IgA heavy chian constant region (Fragment) OS=Sus scrofa GN=IGHA PE=4 SV=1 - [K7ZRK0_PIG]	95.8238	26.69	2	7	7	12	0.665998	0.652628	0.659313	DOWN
P04246	-	Hemoglobin subunit theta OS=Sus scrofa PE=1 SV=1 - [HBT_PIG]	95.59	18.49	3	1	2	18	1.001	0.655208	0.828102	DOWN
F1S6B4	PRELP	Uncharacterized protein OS=Sus scrofa GN=PRELP PE=1 SV=2 - [F1S6B4_PIG]	93.4358	27.47	1	10	10	16	0.760001	0.676584	0.718293	DOWN
A4IE76	YWHAQ	Tyrosine 3-monooxygenase/tryptophan 5-monooxygenase activation protein, theta polypeptide (Fragment) OS=Sus scrofa GN=YWHAQ PE=2 SV=1 - [A4IE76_PIG]	90.6421	40.99	1	1	5	23	1.1384	1.60532	1.37186	UP
Q9XSD9	DCN	Decorin OS=Sus scrofa GN=DCN PE=2 SV=1 - [PGS2_PIG]	90.2376	35.56	8	13	14	24	0.824854	0.768233	0.796544	DOWN
F1RLG5	REEP5	Receptor expression-enhancing protein OS=Sus scrofa GN=REEP5 PE=1 SV=1 - [F1RLG5_PIG]	86.863	19.05	1	5	5	10	0.776095	0.697841	0.736968	DOWN
F1STC2	-	Uncharacterized protein OS=Sus scrofa PE=1 SV=2 - [F1STC2_PIG]	85.9789	24.14	3	1	2	6	1.29202	1.14578	1.2189	UP
F1SFI7	AHSG	Alpha-2-HS-glycoprotein (Fragment) OS=Sus scrofa GN=AHSG PE=1 SV=2 - [F1SFI7_PIG]	85.8816	29.83	2	9	9	29	0.795851	0.772869	0.78436	DOWN
A0A068F143	-	Glutathione peroxidase OS=Sus scrofa PE=2 SV=1 - [A0A068F143_PIG]	84.5337	28.64	4	6	6	9	0.835724	0.803896	0.81981	DOWN
F2Z5F5	RPS8	40S ribosomal protein S8 (Fragment) OS=Sus scrofa GN=RPS8 PE=1 SV=2 - [F2Z5F5_PIG]	83.2763	39.42	1	7	7	12	1.14322	1.34049	1.24185	UP
I3L8F7	NES	Uncharacterized protein OS=Sus scrofa GN=NES PE=1 SV=1 - [I3L8F7_PIG]	82.1378	14.36	5	19	19	31	1.30615	1.36132	1.33373	UP
F1S2E3	PPIF	Peptidyl-prolyl cis-trans isomerase OS=Sus scrofa GN=LOC100152612 PE=3 SV=1 - [F1S2E3_PIG]	80.7515	33.33	4	8	9	23	0.803463	0.78912	0.796291	DOWN
Q29014	-	Alpha-1 acid glycoprotein (Fragment) OS=Sus scrofa PE=2 SV=1 - [Q29014_PIG]	80.2571	37.7	3	7	7	17	0.500685	0.558731	0.529708	DOWN
F1SFA7	COL1A2	Uncharacterized protein OS=Sus scrofa GN=COL1A2 PE=1 SV=1 - [F1SFA7_PIG]	73.7367	6.15	3	9	9	27	0.776203	0.769962	0.773082	DOWN
I3LTB8	-	Uncharacterized protein OS=Sus scrofa PE=1 SV=1 - [I3LTB8_PIG]	71.3642	23.85	1	1	9	17	1.57757	1.06563	1.3216	UP
I3LAQ0	-	Uncharacterized protein (Fragment) OS=Sus scrofa PE=4 SV=6 - [I3LAQ0_PIG]	70.4766	23.33	3	1	2	4	0.506389	0.400687	0.453538	DOWN
F2Z579	HIST1H2BN	Histone H2B OS=Sus scrofa GN=HIST1H2BN PE=1 SV=1 - [F2Z579_PIG]	70.2974	61.9	12	2	10	54	0.764499	0.662468	0.713484	DOWN
P05027	ATP1B1	Sodium/potassium-transporting ATPase subunit beta-1 OS=Sus scrofa GN=ATP1B1 PE=1 SV=2 - [AT1B1_PIG]	68.9822	18.81	3	5	5	8	0.76801	0.812167	0.790089	DOWN
P19619	ANXA1	Annexin A1 OS=Sus scrofa GN=ANXA1 PE=1 SV=3 - [ANXA1_PIG]	66.5534	26.88	1	1	9	11	0.724206	0.712516	0.718361	DOWN
P16293	F9	Coagulation factor IX (Fragment) OS=Sus scrofa GN=F9 PE=1 SV=2 - [FA9_PIG]	66.1211	20.05	1	2	7	11	1.23118	1.26485	1.24802	UP
P80031	GSTP1	Glutathione S-transferase P OS=Sus scrofa GN=GSTP1 PE=1 SV=2 - [GSTP1_PIG]	64.7879	27.05	5	4	4	7	0.862561	0.70288	0.78272	DOWN
I3LTH8	NPM1	Uncharacterized protein OS=Sus scrofa GN=NPM1 PE=1 SV=1 - [I3LTH8_PIG]	64.7683	20.85	3	7	7	9	1.18741	1.22056	1.20399	UP
P37111	ACY1	Aminoacylase-1 OS=Sus scrofa GN=ACY1 PE=1 SV=2 - [ACY1_PIG]	63.7944	23.59	1	10	10	17	0.788626	0.783119	0.785873	DOWN
B0LFE9	C4A	Complement component 4 OS=Sus scrofa PE=2 SV=1 - [B0LFE9_PIG]	63.1199	8.9	4	13	13	15	1.26794	1.27505	1.2715	UP
A1XQS3	NDUFA4	Mitochondrial NDUFA4 OS=Sus scrofa GN=NDUFA4 PE=1 SV=1 - [A1XQS3_PIG]	62.6978	46.34	1	5	5	27	0.740385	0.792914	0.766649	DOWN
F1SAR5	GLRX5	Uncharacterized protein OS=Sus scrofa GN=GLRX5 PE=1 SV=1 - [F1SAR5_PIG]	61.1726	25.32	1	3	3	8	0.759298	0.851492	0.805395	DOWN
I3LUM2	-	Uncharacterized protein OS=Sus scrofa PE=4 SV=1 - [I3LUM2_PIG]	60.39	21.69	2	4	4	12	0.844858	0.788698	0.816778	DOWN
Q9GMA7	SERPINA3-1	Alpha-1-antichymotrypsin 1 (Fragment) OS=Sus scrofa GN=SERPINA3-1 PE=2 SV=1 - [Q9GMA7_PIG]	59.5741	23.96	6	2	7	22	1.70321	1.10827	1.40574	UP
F1RQ75	F9	Coagulation factor IX OS=Sus scrofa GN=F9 PE=1 SV=2 - [F1RQ75_PIG]	58.3473	14.5	1	1	6	9	1.51235	1.16521	1.33878	UP
Q8SPS7	HP	Haptoglobin OS=Sus scrofa GN=HP PE=1 SV=1 - [HPT_PIG]	57.3636	30.55	7	10	10	24	0.990039	0.646047	0.818043	DOWN
Q29594	CKB	Creatine kinase B-type (Fragment) OS=Sus scrofa GN=CKB PE=2 SV=1 - [KCRB_PIG]	56.09	36.27	1	1	3	16	0.724471	0.747495	0.735983	DOWN
F1SHC0	PRPH	Uncharacterized protein OS=Sus scrofa GN=PRPH PE=1 SV=2 - [F1SHC0_PIG]	55.7021	8.23	6	1	5	17	1.95887	1.03958	1.49922	UP
I3LIQ9	-	Uncharacterized protein OS=Sus scrofa PE=1 SV=1 - [I3LIQ9_PIG]	55.54	8.75	1	1	1	1	1.25159	1.20408	1.22784	UP
I3L728	-	Uncharacterized protein OS=Sus scrofa GN=LOC100739851 PE=1 SV=1 - [I3L728_PIG]	55.4706	21.05	3	1	2	4	0.308741	0.318744	0.313743	DOWN
P81405	PSAP	Saposin-B-Val OS=Sus scrofa GN=PSAP PE=1 SV=2 - [SAP_PIG]	54.82	36.25	1	1	2	2	1.52168	0.99735	1.25952	UP
I3L7T6	H2AFX	Histone H2A OS=Sus scrofa GN=H2AFX PE=1 SV=1 - [I3L7T6_PIG]	52.2975	21.68	1	1	4	9	0.716854	0.903207	0.810031	DOWN
B1PK11	BCKDHB	Branched chain keto acid dehydrogenase E1 beta polypeptide OS=Sus scrofa PE=2 SV=1 - [B1PK11_PIG]	52.139	8.33	3	3	3	7	0.733924	0.84129	0.787607	DOWN
F1SVB0	CAPG	Uncharacterized protein OS=Sus scrofa GN=CAPG PE=1 SV=1 - [F1SVB0_PIG]	50.53	3.72	1	1	1	3	1.34898	1.11158	1.23028	UP
B6EDV3	ATP8	ATP synthase protein 8 OS=Sus scrofa GN=ATP8 PE=3 SV=1 - [B6EDV3_PIG]	50.381	14.93	2	1	1	7	1.67787	0.939606	1.30874	UP
F1SDP3	OAT	Uncharacterized protein OS=Sus scrofa GN=OAT PE=1 SV=1 - [F1SDP3_PIG]	50.3694	14.35	1	1	6	7	1.46616	2.63401	2.05008	UP
B0LY44	OAT	Mitochondrial ornithine aminotransferase OS=Sus scrofa PE=2 SV=1 - [B0LY44_PIG]	50.3694	14.35	2	1	6	7	1.54947	2.48107	2.01527	UP
Q864B5	DNAJA4	PDJA1 chaperone OS=Sus scrofa GN=DNAJA4 PE=1 SV=1 - [Q864B5_PIG]	50.312	18.89	1	8	8	13	1.22719	1.22652	1.22686	UP
F1RIU9	CHCHD2	Uncharacterized protein OS=Sus scrofa GN=CHCHD2 PE=1 SV=2 - [F1RIU9_PIG]	50.0006	15.03	1	2	2	4	0.853192	0.786776	0.819984	DOWN
F1S325	HYI	Hydroxypyruvate isomerase OS=Sus scrofa GN=HYI PE=1 SV=1 - [F1S325_PIG]	49.18	22.02	2	3	3	4	1.17255	1.2288	1.20067	UP
I3LT84	CRYBG3	Uncharacterized protein (Fragment) OS=Sus scrofa GN=CRYBG3 PE=4 SV=1 - [I3LT84_PIG]	47.15	4.28	1	2	2	2	1.33507	1.21187	1.27347	UP
G0WLG4	murf3	RING finger protein 3 OS=Sus scrofa GN=murf3 PE=2 SV=1 - [G0WLG4_PIG]	46.8478	20.05	1	5	6	10	1.45971	1.27997	1.36984	UP
F1SNY2	RPL3	60S ribosomal protein L3 OS=Sus scrofa GN=RPL3 PE=1 SV=2 - [F1SNY2_PIG]	46.47	8.44	2	4	4	4	1.36271	1.33099	1.34685	UP
F1RUE0	ACOT13	Uncharacterized protein OS=Sus scrofa GN=ACOT13 PE=1 SV=1 - [F1RUE0_PIG]	46.4482	48.25	1	6	6	14	0.802839	0.809921	0.80638	DOWN
A0A0F6TNY5	APOB	APOB OS=Sus scrofa GN=APOB PE=2 SV=1 - [A0A0F6TNY5_PIG]	45.81	1.62	5	5	5	5	1.25821	1.14839	1.2033	UP
Q95HD5	-	MHC class I antigen heavy chain (Fragment) OS=Sus scrofa PE=2 SV=1 - [Q95HD5_PIG]	45.5176	25.1	159	1	6	10	1.38802	1.19938	1.2937	UP
F1SR94	-	Uncharacterized protein (Fragment) OS=Sus scrofa GN=LOC102162530 PE=3 SV=2 - [F1SR94_PIG]	45.277	6.56	4	1	2	5	2.25429	1.36796	1.81112	UP
Q29099	PTBP1	Polypyrimidine tract-binding protein 1 OS=Sus scrofa GN=PTBP1 PE=2 SV=1 - [PTBP1_PIG]	44.87	5.21	2	2	2	2	1.50264	1.07958	1.29111	UP
A3RKG5	PGRMC2	Progesterone receptor membrane component 2 OS=Sus scrofa GN=PGRMC2 PE=1 SV=1 - [A3RKG5_PIG]	43.96	14.55	2	2	4	6	1.0637	1.40971	1.23671	UP
Q8SPJ9	COX7A1	Cytochrome c oxidase subunit 7A1, mitochondrial OS=Sus scrofa GN=COX7A1 PE=3 SV=1 - [CX7A1_PIG]	43.8735	28.75	1	2	2	17	0.783516	0.785946	0.784731	DOWN
I3LUD5	UBXN1	Uncharacterized protein OS=Sus scrofa GN=UBXN1 PE=1 SV=1 - [I3LUD5_PIG]	43.27	6.4	1	1	1	1	1.21356	1.26416	1.23886	UP
F1RLA7	ABLIM3	Uncharacterized protein OS=Sus scrofa GN=ABLIM3 PE=1 SV=2 - [F1RLA7_PIG]	43.0465	2.91	2	1	2	4	1.37246	1.17863	1.27555	UP
I3LIL5	HMGCL	Uncharacterized protein OS=Sus scrofa GN=HMGCL PE=1 SV=1 - [I3LIL5_PIG]	42.9044	26.46	2	8	8	16	0.816552	0.799403	0.807977	DOWN
F1S3I9	ACOT4	Uncharacterized protein OS=Sus scrofa GN=ACOT4 PE=1 SV=2 - [F1S3I9_PIG]	42.86	1.91	1	1	1	2	1.5076	1.317	1.4123	UP
Q5PXT2	LMCD1	LIM and cysteine-rich domains protein 1 OS=Sus scrofa GN=LMCD1 PE=2 SV=1 - [LMCD1_PIG]	42.42	24.24	2	7	7	8	1.33548	1.37346	1.35447	UP
Q29290	CSTB	Cystatin-B OS=Sus scrofa GN=CSTB PE=1 SV=1 - [CYTB_PIG]	42.42	55.1	3	1	5	7	2.25344	1.06211	1.65777	UP
K9LR61	SLA-1	MHC class I antigen (Fragment) OS=Sus scrofa GN=SLA-1 PE=2 SV=1 - [K9LR61_PIG]	42.3932	12.19	76	1	4	5	2.60573	1.86291	2.23432	UP
F1SRD2	ANO10	Anoctamin OS=Sus scrofa GN=ANO10 PE=1 SV=2 - [F1SRD2_PIG]	42.3	2	2	1	1	1	2.06684	1.2153	1.64107	UP
Q29599	OAS1	2'-5'-oligoadenylate synthase 1 OS=Sus scrofa GN=OAS1 PE=1 SV=3 - [OAS1_PIG]	42.16	20.34	2	4	7	9	0.736789	0.722512	0.729651	DOWN
D3GGC9	PDLIM3	Actinin-associated LIM protein 3 OS=Sus scrofa GN=PDLIM3 PE=1 SV=1 - [D3GGC9_PIG]	41.8853	25.63	5	6	6	11	1.37711	1.41284	1.39497	UP
L7WLJ5	SLA-1	MHC class I antigen OS=Sus scrofa GN=SLA-1 PE=2 SV=1 - [L7WLJ5_PIG]	41.4967	18.13	162	1	6	10	1.40888	1.17701	1.29294	UP
F1S1V8	-	Uncharacterized protein OS=Sus scrofa GN=BBS5 PE=4 SV=2 - [F1S1V8_PIG]	41.39	7.17	1	4	4	6	1.2947	1.26304	1.27887	UP
I3LM25	LSM5	Uncharacterized protein OS=Sus scrofa GN=LSM5 PE=4 SV=1 - [I3LM25_PIG]	40.52	20.88	1	1	1	1	1.01671	0.612728	0.814719	DOWN
I3LNN1	DDX23	Uncharacterized protein OS=Sus scrofa GN=DDX23 PE=1 SV=1 - [I3LNN1_PIG]	40.23	1.5	2	1	1	1	1.25863	1.25738	1.258	UP
A0A0A7HF29	DDX5	DEAD (Asp-Glu-Ala-Asp) box helicase 5 OS=Sus scrofa GN=DDX5 PE=2 SV=1 - [A0A0A7HF29_PIG]	40.1054	12.7	1	4	8	12	1.52231	1.3624	1.44235	UP
F1RMZ8	LOC106504095	Uncharacterized protein OS=Sus scrofa GN=ATP6V1B2 PE=1 SV=1 - [F1RMZ8_PIG]	40.06	2.94	1	1	1	1	1.52058	1.11888	1.31973	UP
C1IHT9	PDK4	Pyruvate dehydrogenase kinase isozyme 4 OS=Sus scrofa GN=PDK4 PE=2 SV=1 - [C1IHT9_PIG]	39.9	4.67	2	1	1	1	1.4803	1.441	1.46065	UP
F1SGG2	KRT8	Uncharacterized protein OS=Sus scrofa GN=KRT8 PE=1 SV=1 - [F1SGG2_PIG]	39.67	5.11	7	1	4	11	0.791749	0.760496	0.776123	DOWN
Q7JFN3	CAMK2G	Calcium/calmodulin-dependent protein kinase II isoform gamma-C protein kinase II OS=Sus scrofa GN=CAMK2G PE=1 SV=1 - [Q7JFN3_PIG]	39.46	8.28	4	1	4	7	3.36709	0.746398	2.05675	UP
F1SNZ5	-	Uncharacterized protein OS=Sus scrofa GN=LARS2 PE=4 SV=2 - [F1SNZ5_PIG]	39.33	1.42	2	1	1	1	1.14346	1.4666	1.30503	UP
K7GRN9	FAM129A	Uncharacterized protein OS=Sus scrofa GN=FAM129A PE=1 SV=1 - [K7GRN9_PIG]	38.086	16.31	5	9	9	12	0.762967	0.854918	0.808942	DOWN
F1RIS6	MMAB	Uncharacterized protein (Fragment) OS=Sus scrofa GN=MMAB PE=1 SV=1 - [F1RIS6_PIG]	37.69	10.53	1	2	2	2	2.19469	1.24401	1.71935	UP
F1S8M9	LRPAP1	Uncharacterized protein OS=Sus scrofa GN=LRPAP1 PE=1 SV=2 - [F1S8M9_PIG]	36.7324	11.83	3	5	5	8	0.825253	0.819118	0.822186	DOWN
A0A0B8RVJ8	RAB8B	RAB8B, member RAS oncogene family OS=Sus scrofa domesticus GN=RAB8B PE=4 SV=1 - [A0A0B8RVJ8_PIG]	36.69	17.87	20	1	4	13	1.35327	1.91044	1.63185	UP
I3LDL0	HAGH	Uncharacterized protein OS=Sus scrofa GN=HAGH PE=1 SV=1 - [I3LDL0_PIG]	36.07	13.92	2	3	3	5	0.841036	0.810649	0.825843	DOWN
Q29215	orf	Orf protein (Fragment) OS=Sus scrofa GN=orf PE=2 SV=1 - [Q29215_PIG]	35.91	4.62	3	1	1	2	0.659034	4.26903	2.46403	UP
F1RNU6	UBA2	Uncharacterized protein OS=Sus scrofa GN=UBA2 PE=1 SV=2 - [F1RNU6_PIG]	35.84	6.49	1	1	1	1	0.995481	1.663	1.32924	UP
F2Z5C0	OSTC	Uncharacterized protein OS=Sus scrofa GN=OSTC PE=1 SV=1 - [F2Z5C0_PIG]	35.7	8.05	1	1	1	1	1.68312	1.23972	1.46142	UP
F1SDI9	DPYSL4	Uncharacterized protein OS=Sus scrofa GN=DPYSL4 PE=1 SV=2 - [F1SDI9_PIG]	35.58	3.48	1	2	2	2	0.986113	1.96107	1.47359	UP
F1SI06	HDLBP	Uncharacterized protein OS=Sus scrofa GN=HDLBP PE=1 SV=2 - [F1SI06_PIG]	35.43	3.93	3	3	3	4	1.13387	1.2863	1.21008	UP
P50584	NUDT2	Bis(5'-nucleosyl)-tetraphosphatase [asymmetrical] OS=Sus scrofa GN=NUDT2 PE=2 SV=3 - [AP4A_PIG]	35.0133	14.97	1	2	2	2	1.43132	1.06311	1.24722	UP
B1PMB0	FABP	Liver fatty acid binding protein OS=Sus scrofa GN=FABP PE=2 SV=1 - [B1PMB0_PIG]	34.81	22.83	4	3	3	6	1.40962	1.26272	1.33617	UP
D0G0C7	ATOX1	Antioxidant protein 1 homolog (Yeast) OS=Sus scrofa GN=ATOX1 PE=2 SV=1 - [D0G0C7_PIG]	34.49	11.76	2	1	1	2	0.766835	0.721369	0.744102	DOWN
I3LTK1	FXN	Uncharacterized protein OS=Sus scrofa GN=FXN PE=1 SV=1 - [I3LTK1_PIG]	34.15	11.16	1	2	2	3	1.33407	1.21961	1.27684	UP
Q08092	CNN1	Calponin-1 OS=Sus scrofa GN=CNN1 PE=2 SV=1 - [CNN1_PIG]	34.09	7.41	1	2	2	3	1.45379	1.15172	1.30276	UP
F1SU44	SNRNP200	Uncharacterized protein OS=Sus scrofa PE=1 SV=1 - [F1SU44_PIG]	34.06	1.85	2	2	2	2	1.45641	1.03674	1.24658	UP
I3L5E9	EPT1	Uncharacterized protein OS=Sus scrofa GN=EPT1 PE=1 SV=1 - [I3L5E9_PIG]	33.88	4.16	1	1	1	2	1.05771	1.7441	1.40091	UP
Q29549	CLU	Clusterin OS=Sus scrofa GN=CLU PE=1 SV=1 - [CLUS_PIG]	33.7	19.96	5	8	8	12	1.35996	1.52493	1.44244	UP
I3LLY4	NQO2	Uncharacterized protein OS=Sus scrofa GN=NQO2 PE=1 SV=1 - [I3LLY4_PIG]	33.61	41.94	1	2	2	3	1.13389	1.32163	1.22776	UP
P21753	TMSB10	Thymosin beta-10 OS=Sus scrofa GN=TMSB10 PE=1 SV=2 - [TYB10_PIG]	33.59	50	3	1	2	5	0.746946	0.90244	0.824693	DOWN
O02855	cGPD	Glycerol-3-phosphate dehydrogenase [NAD(+)] (Fragment) OS=Sus scrofa GN=cGPD PE=3 SV=1 - [O02855_PIG]	33.57	33.51	1	1	7	10	1.45661	1.05664	1.25662	UP
Q0MUU2	SMPX	Small muscular protein OS=Sus scrofa GN=SMPX PE=2 SV=1 - [SMPX_PIG]	33.53	26.74	1	2	2	2	1.00664	1.48676	1.2467	UP
F1S5N0	XPNPEP1	Uncharacterized protein OS=Sus scrofa GN=XPNPEP1 PE=1 SV=2 - [F1S5N0_PIG]	33.234	5.41	2	3	3	4	1.07032	1.49052	1.28042	UP
I3L7E1	ZBTB8OS	Uncharacterized protein OS=Sus scrofa GN=ZBTB8OS PE=1 SV=1 - [I3L7E1_PIG]	32.91	9.09	1	1	1	1	1.3137	1.10971	1.21171	UP
F1SD96	RAD23A	Uncharacterized protein (Fragment) OS=Sus scrofa GN=RAD23A PE=1 SV=1 - [F1SD96_PIG]	32.1	11.32	1	2	4	5	1.93452	1.56406	1.74929	UP
D7RA36	ATG2B	Autophagy related 2-like protein B OS=Sus scrofa GN=ATG2B PE=1 SV=1 - [D7RA36_PIG]	31.41	0.29	1	1	1	3	0.841279	0.768918	0.805098	DOWN
I3LLY8	KRT79	Uncharacterized protein OS=Sus scrofa GN=KRT79 PE=1 SV=1 - [I3LLY8_PIG]	30.41	4.86	16	1	3	6	1.99329	1.04073	1.51701	UP
F1SP54	NIPSNAP3B	Uncharacterized protein OS=Sus scrofa GN=NIPSNAP3B PE=1 SV=2 - [F1SP54_PIG]	30.16	19.76	1	3	5	8	0.697214	0.603459	0.650337	DOWN
Q52NJ4	ARL3	ADP-ribosylation factor-like protein 3 OS=Sus scrofa GN=ARL3 PE=2 SV=1 - [ARL3_PIG]	29.82	6.04	1	1	1	2	1.04136	1.48159	1.26148	UP
I3LS35	LPCAT3	Uncharacterized protein (Fragment) OS=Sus scrofa GN=LPCAT3 PE=1 SV=1 - [I3LS35_PIG]	29.75	3.79	1	2	2	2	0.809145	0.791118	0.800132	DOWN
Q865U8	ANKRD1	Ankyrin repeat domain-containing protein 1 OS=Sus scrofa GN=ANKRD1 PE=2 SV=1 - [ANKR1_PIG]	29.7422	26.65	4	8	8	14	1.61458	1.68684	1.65071	UP
F2Z512	RPS23	Uncharacterized protein OS=Sus scrofa GN=LOC100523526 PE=3 SV=1 - [F2Z512_PIG]	29.67	15.38	3	2	2	3	1.26983	1.13444	1.20214	UP
I3LR69	FTH1	Ferritin OS=Sus scrofa GN=FTH1 PE=1 SV=1 - [I3LR69_PIG]	29.22	22.1	2	4	4	5	1.23735	1.29182	1.26459	UP
A0A075B7I5	-	Uncharacterized protein OS=Sus scrofa PE=4 SV=1 - [A0A075B7I5_PIG]	29.05	7.89	5	1	1	5	0.769314	0.571324	0.670319	DOWN
I3L638	VTN	Vitronectin OS=Sus scrofa GN=VTN PE=1 SV=1 - [I3L638_PIG]	28.43	15.28	7	7	7	13	1.34881	1.27201	1.31041	UP
Q9N0Y9	TMOD3	Ubiquitous tropomodulin U-Tmod OS=Sus scrofa GN=TMOD3 PE=1 SV=1 - [Q9N0Y9_PIG]	27.7	6.25	2	1	2	6	1.15884	1.25573	1.20729	UP
I3LDJ8	-	Uncharacterized protein OS=Sus scrofa PE=1 SV=1 - [I3LDJ8_PIG]	27.48	9.85	1	3	4	8	2.23104	1.47561	1.85332	UP
P81045	COX17	Cytochrome c oxidase copper chaperone OS=Sus scrofa GN=COX17 PE=1 SV=1 - [COX17_PIG]	26.9	32.26	2	2	2	6	0.830895	0.740722	0.785808	DOWN
F1SFD6	-	Uncharacterized protein OS=Sus scrofa PE=4 SV=2 - [F1SFD6_PIG]	25.56	11.35	2	1	1	2	0.85812	1.73849	1.29831	UP
F1RFT1	LOC100626374	Uncharacterized protein OS=Sus scrofa GN=LOC100513927 PE=1 SV=2 - [F1RFT1_PIG]	25.54	5.11	2	2	2	4	1.26506	1.2875	1.27628	UP
F1RFY6	KIF1C	Kinesin-like protein OS=Sus scrofa GN=KIF1C PE=3 SV=1 - [F1RFY6_PIG]	25.41	1.81	10	2	2	2	1.34765	1.14226	1.24495	UP
F2Z5B9	RPL34	60S ribosomal protein L34 OS=Sus scrofa GN=RPL34 PE=1 SV=1 - [F2Z5B9_PIG]	25.34	12.82	2	2	2	3	1.25629	1.68864	1.47247	UP
F1SPP8	CKAP4	Uncharacterized protein OS=Sus scrofa GN=CKAP4 PE=1 SV=2 - [F1SPP8_PIG]	25.34	9.66	1	4	4	5	1.32188	1.25556	1.28872	UP
I3LTZ9	NAPG	Uncharacterized protein (Fragment) OS=Sus scrofa GN=NAPG PE=1 SV=1 - [I3LTZ9_PIG]	25.09	13.82	1	1	1	1	1.26385	1.17778	1.22081	UP
Q29350	U2AF1	Splicing factor U2AF 35 kDa subunit (Fragment) OS=Sus scrofa GN=U2AF1 PE=2 SV=3 - [U2AF1_PIG]	25.04	14.63	2	1	1	1	1.29465	1.11965	1.20715	UP
I3Lvs.3	LOC100627810	Uncharacterized protein OS=Sus scrofa GN=LOC100627810 PE=1 SV=1 - [I3Lvs.3_PIG]	24.64	7.45	1	1	1	1	1.29401	1.30411	1.29906	UP
X5FBP6	-	Gap junction protein (Fragment) OS=Sus scrofa PE=2 SV=1 - [X5FBP6_PIG]	24.3	16.44	5	4	4	5	0.822834	0.683579	0.753206	DOWN
F1S775	STT3A	Uncharacterized protein OS=Sus scrofa GN=STT3A PE=1 SV=2 - [F1S775_PIG]	24.11	2.13	1	2	2	2	1.35758	1.23517	1.29637	UP
I3LEX0	RPS9	40S ribosomal protein S9 (Fragment) OS=Sus scrofa GN=RPS9 PE=1 SV=1 - [I3LEX0_PIG]	22.6	22.28	1	1	5	6	1.15434	1.33872	1.24653	UP
F1SP56	NIPSNAP3A	Uncharacterized protein OS=Sus scrofa GN=NIPSNAP3A PE=1 SV=2 - [F1SP56_PIG]	22.44	15.79	1	2	4	7	1.31648	1.17697	1.24673	UP
K9IVW4	MTPN	Myotrophin OS=Sus scrofa GN=MTPN PE=2 SV=1 - [K9IVW4_PIG]	22.14	8.47	1	1	1	1	0.787772	0.801842	0.794807	DOWN
F1RNI5	NDUFA3	Uncharacterized protein OS=Sus scrofa GN=NDUFA3 PE=1 SV=1 - [F1RNI5_PIG]	21.83	20.24	1	2	2	3	0.837052	0.811705	0.824378	DOWN
A1E295	CTSB	Cathepsin B OS=Sus scrofa GN=CTSB PE=1 SV=1 - [CATB_PIG]	21.49	5.37	2	2	2	2	1.14676	1.35219	1.24947	UP
P56729	SI	Sucrase-isomaltase, intestinal (Fragments) OS=Sus scrofa GN=SI PE=1 SV=2 - [SUIS_PIG]	20.3117	9.68	1	1	1	6	0.843959	0.812052	0.828006	DOWN
Q9TR68	-	PI3 C alpha-protease inhibitor (Fragment) OS=Sus scrofa PE=1 SV=1 - [Q9TR68_PIG]	20.04	29.17	3	1	1	2	1.92195	1.19159	1.55677	UP
F1RM44	TOMM40	Uncharacterized protein (Fragment) OS=Sus scrofa GN=TOMM40 PE=1 SV=2 - [F1RM44_PIG]	19.11	3.58	2	1	1	1	0.818812	0.811494	0.815153	DOWN
F1S7K2	LRG1	Uncharacterized protein OS=Sus scrofa GN=LRG1 PE=1 SV=1 - [F1S7K2_PIG]	18.87	4.03	1	1	1	1	1.65247	1.1402	1.39634	UP
F1SB90	GNAI1	Uncharacterized protein (Fragment) OS=Sus scrofa GN=GNAI1 PE=4 SV=2 - [F1SB90_PIG]	18.73	11.01	6	1	4	6	1.14112	1.30753	1.22432	UP
U3GT97	-	Fstl1 OS=Sus scrofa PE=2 SV=1 - [U3GT97_PIG]	18.66	2.61	1	1	1	1	1.27225	1.1659	1.21907	UP
F1SIT4	UACA	Uncharacterized protein (Fragment) OS=Sus scrofa GN=UACA PE=4 SV=1 - [F1SIT4_PIG]	16.61	0.86	1	1	1	1	1.37057	1.1015	1.23604	UP
F2Z5S7	COPZ1	Uncharacterized protein OS=Sus scrofa GN=COPZ1 PE=1 SV=1 - [F2Z5S7_PIG]	0	7.91	1	1	1	3	1.12026	1.31115	1.2157	UP
F1SE73	DNAJA1	Uncharacterized protein OS=Sus scrofa GN=DNAJA1 PE=1 SV=1 - [F1SE73_PIG]	0	2.02	1	1	1	1	1.36732	1.44894	1.40813	UP
K7GNZ3	LOC100154750	Uncharacterized protein OS=Sus scrofa GN=LOC100154750 PE=1 SV=1 - [K7GNZ3_PIG]	0	6.05	1	1	1	2	1.07938	1.39391	1.23665	UP
F2Z5V4	PAFAH1B2	Uncharacterized protein OS=Sus scrofa GN=PAFAH1B2 PE=1 SV=1 - [F2Z5V4_PIG]	0	6.55	1	2	2	2	1.31372	1.15454	1.23413	UP
F2Z5L8	PABPN1	Uncharacterized protein OS=Sus scrofa GN=PABPN1 PE=1 SV=1 - [F2Z5L8_PIG]	0	3.59	1	1	1	1	1.2074	1.22031	1.21386	UP
F2Z5K6	RPL36	60S ribosomal protein L36 OS=Sus scrofa GN=RPL36 PE=1 SV=1 - [F2Z5K6_PIG]	0	20	1	2	2	2	1.10216	1.3574	1.22978	UP
P62863	FAU	40S ribosomal protein S30 OS=Sus scrofa GN=FAU PE=3 SV=1 - [RS30_PIG]	0	16.95	3	1	1	1	1.7104	1.35715	1.53378	UP
F2Z5M9	SRP54	Uncharacterized protein OS=Sus scrofa GN=SRP54 PE=1 SV=1 - [F2Z5M9_PIG]	0	2.18	1	1	1	1	1.00773	1.41366	1.2107	UP
H8Y100	UBE2B	Ubiquitin-conjugating enzyme E2B OS=Sus scrofa GN=UBE2B PE=2 SV=1 - [H8Y100_PIG]	0	7.89	1	1	1	1	1.2592	1.78868	1.52394	UP
Q197W4	CDK5	Cyclin-dependent kinase 5 OS=Sus scrofa GN=CDK5 PE=1 SV=2 - [Q197W4_PIG]	0	5.48	34	1	2	2	1.55593	0.922129	1.23903	UP
Q52NJ5	ARL1	ADP-ribosylation factor-like protein 1 OS=Sus scrofa GN=ARL1 PE=1 SV=1 - [Q52NJ5_PIG]	0	6.08	1	1	1	2	1.3698	1.23635	1.30308	UP
Q29195	RPL10	60S ribosomal protein L10 OS=Sus scrofa GN=RPL10 PE=1 SV=3 - [RL10_PIG]	0	6.54	3	2	2	2	1.2425	1.4758	1.35915	UP
Q29041	FCN2	Ficolin-2 OS=Sus scrofa GN=FCN2 PE=1 SV=1 - [FCN2_PIG]	0	5.88	3	1	2	2	0.713865	0.891083	0.802474	DOWN
F1SV40	SF3A3	Uncharacterized protein OS=Sus scrofa GN=SF3A3 PE=1 SV=1 - [F1SV40_PIG]	0	4.19	1	2	2	2	1.00428	1.55731	1.28079	UP
Q9GLV6	DDX58	Probable ATP-dependent RNA helicase DDX58 OS=Sus scrofa GN=DDX58 PE=2 SV=1 - [DDX58_PIG]	0	1.81	5	1	1	1	1.3546	1.38038	1.36749	UP
O19063	APCS	Serum amyloid P-component OS=Sus scrofa GN=APCS PE=2 SV=1 - [SAMP_PIG]	0	2.68	1	1	1	1	1.83463	1.30897	1.5718	UP
F1SIQ5	GPC1	Uncharacterized protein OS=Sus scrofa GN=GPC1 PE=1 SV=2 - [F1SIQ5_PIG]	0	2.54	1	1	1	1	1.37411	1.26822	1.32116	UP
F1SP18	TARS	Uncharacterized protein OS=Sus scrofa GN=LOC100526191 PE=1 SV=2 - [F1SP18_PIG]	0	3.23	1	1	2	2	1.30437	1.17918	1.24178	UP
F1RRN1	KLC4	Uncharacterized protein OS=Sus scrofa GN=KLC4 PE=1 SV=2 - [F1RRN1_PIG]	0	1.95	1	1	1	1	1.28979	1.28262	1.2862	UP
A1YQ85	ACE	Angiotensin I converting enzyme OS=Sus scrofa PE=2 SV=1 - [A1YQ85_PIG]	0	1.91	6	2	2	2	1.65605	0.905838	1.28094	UP
R4JU57	LSm14A	LSm14A OS=Sus scrofa GN=LSm14A PE=2 SV=1 - [R4JU57_PIG]	0	5.4	6	1	2	3	1.76295	1.41771	1.59033	UP
F1SPQ4	MTERF2	Uncharacterized protein OS=Sus scrofa GN=MTERF2 PE=4 SV=1 - [F1SPQ4_PIG]	0	3.38	1	1	1	1	1.18766	1.44694	1.3173	UP
F1S8A5	MRPS26	Uncharacterized protein OS=Sus scrofa GN=MRPS26 PE=1 SV=1 - [F1S8A5_PIG]	0	8.78	1	1	1	2	0.61186	0.74746	0.67966	DOWN
F1SR85	ABCB6	Uncharacterized protein OS=Sus scrofa GN=ABCB6 PE=3 SV=1 - [F1SR85_PIG]	0	0.95	1	1	1	5	0.812433	0.726917	0.769675	DOWN
F1RZZ1	TBCD	Uncharacterized protein OS=Sus scrofa GN=TBCD PE=1 SV=2 - [F1RZZ1_PIG]	0	0.83	1	1	1	1	1.22746	1.25	1.23873	UP
F1RMD6	VPS36	Uncharacterized protein OS=Sus scrofa GN=VPS36 PE=1 SV=1 - [F1RMD6_PIG]	0	6.22	1	2	2	3	1.24605	1.30191	1.27398	UP
B3VMR0	purH	5-aminoimidazole-4-carboxamide ribonucleotide formyltransferase/IMP cyclohydrolase OS=Sus scrofa GN=purH PE=2 SV=1 - [B3VMR0_PIG]	0	2.53	1	1	1	1	1.45891	1.25824	1.35857	UP
A4UTN7	Hsph1	Heat shock 105kDa/110kDa protein 1 OS=Sus scrofa GN=Hsph1 PE=2 SV=1 - [A4UTN7_PIG]	0	2.21	2	1	2	2	1.37561	1.60651	1.49106	UP
F1RGW3	COA6	Uncharacterized protein OS=Sus scrofa GN=COA6 PE=1 SV=1 - [F1RGW3_PIG]	0	7.63	1	1	1	1	1.41999	1.31487	1.36743	UP
F1RQV7	MRPL14	Uncharacterized protein OS=Sus scrofa GN=MRPL14 PE=1 SV=1 - [F1RQV7_PIG]	0	4.83	1	1	1	1	1.82515	1.18234	1.50374	UP
F1S0J2	C4BPA	Uncharacterized protein OS=Sus scrofa GN=C4BPA PE=1 SV=2 - [F1S0J2_PIG]	0	5	3	2	4	5	1.34481	1.16643	1.25562	UP
K9IVV5	WARS	Tryptophan--tRNA ligase, cytoplasmic isoform a OS=Sus scrofa GN=WARS PE=2 SV=1 - [K9IVV5_PIG]	0	3.36	2	1	1	1	3.64464	1.62288	2.63376	UP
D3K5M7	CPSF6	Cleavage and polyadenylation specific factor 6 OS=Sus scrofa GN=CPSF6 PE=2 SV=1 - [D3K5M7_PIG]	0	2.54	1	1	1	1	1.34494	1.1758	1.26037	UP
F1RKY1	SNAP29	Uncharacterized protein OS=Sus scrofa GN=SNAP29 PE=1 SV=1 - [F1RKY1_PIG]	0	5.43	1	1	1	2	1.61116	1.36337	1.48726	UP
R4HZ39	XO	XDH xanthine dehydrogenase OS=Sus scrofa GN=XO PE=2 SV=1 - [R4HZ39_PIG]	0	0.9	2	1	1	1	2.07087	1.55951	1.81519	UP
F1RQH2	PRPF40A	Uncharacterized protein OS=Sus scrofa GN=PRPF40A PE=1 SV=2 - [F1RQH2_PIG]	0	1.78	1	1	1	1	1.56172	1.07837	1.32005	UP
K7GQL2	F13A1	Coagulation factor XIII, A1 polypeptide OS=Sus scrofa GN=F13A1 PE=1 SV=1 - [K7GQL2_PIG]	0	1.9	1	1	1	1	1.81863	1.55382	1.68623	UP
F1SGN7	MDP1	Uncharacterized protein OS=Sus scrofa GN=MDP1 PE=1 SV=1 - [F1SGN7_PIG]	0	14.63	1	2	2	3	1.16879	1.28103	1.22491	UP
K9IW91	GCN1L1	GCN1 general control of amino-acid synthesis 1-like 1 OS=Sus scrofa GN=GCN1L1 PE=2 SV=1 - [K9IW91_PIG]	0	0.79	2	2	2	2	2.22554	1.20563	1.71559	UP
F1S1D6	ATP6V0A1	V-type proton ATPase subunit a OS=Sus scrofa GN=ATP6V0A1 PE=1 SV=2 - [F1S1D6_PIG]	0	2.4	2	2	2	2	1.37026	1.13509	1.25268	UP
F1S6Z2	REPS1	Uncharacterized protein OS=Sus scrofa GN=REPS1 PE=1 SV=1 - [F1S6Z2_PIG]	0	0.75	1	1	1	1	1.53693	3.31841	2.42767	UP
F1S8D4	WDR77	Uncharacterized protein OS=Sus scrofa GN=WDR77 PE=1 SV=2 - [F1S8D4_PIG]	0	6.43	1	2	2	2	1.52642	1.29355	1.40999	UP
Q767L0	ABCF1	ATP-binding cassette sub-family F member 1 OS=Sus scrofa GN=ABCF1 PE=3 SV=1 - [ABCF1_PIG]	0	2.48	2	2	2	2	1.05807	1.34324	1.20066	UP
Q867B9	RAMP2	Receptor activity-modifying protein 2 OS=Sus scrofa GN=RAMP2 PE=2 SV=1 - [Q867B9_PIG]	0	3.95	1	1	1	1	1.67404	0.92818	1.30111	UP
B8XSJ7	MAPKAPK3	Mitogen-activated protein kinase-activated protein kinase 3 OS=Sus scrofa GN=MAPKAPK3 PE=2 SV=1 - [B8XSJ7_PIG]	0	3.13	1	1	1	1	1.50168	1.05039	1.27603	UP
Q06AA0	SRSF6	SFRS6 OS=Sus scrofa GN=SRSF6 PE=1 SV=1 - [Q06AA0_PIG]	0	2.03	1	1	1	1	1.35163	1.0663	1.20897	UP
F1SLY4	LMOD2	Uncharacterized protein OS=Sus scrofa GN=LMOD2 PE=4 SV=1 - [F1SLY4_PIG]	0	16.55	1	10	10	12	1.28352	1.30727	1.2954	UP
F1RZ01	CHID1	Uncharacterized protein OS=Sus scrofa GN=CHID1 PE=1 SV=1 - [F1RZ01_PIG]	0	2.29	1	1	1	1	1.08532	1.67235	1.37883	UP
X5F441	HMGCS1	3-hydroxy-3-methylglutaryl-coenzyme A synthase 1 OS=Sus scrofa PE=2 SV=1 - [X5F441_PIG]	0	1.73	2	1	1	2	1.2271	1.20456	1.21583	UP
F1SEN5	LOC100155963	Uncharacterized protein OS=Sus scrofa PE=1 SV=1 - [F1SEN5_PIG]	0	1.4	2	1	1	1	1.94568	0.940824	1.44325	UP
I3LD80	CUL9	Uncharacterized protein OS=Sus scrofa GN=CUL9 PE=3 SV=1 - [I3LD80_PIG]	0	0.71	1	1	1	1	0.876868	0.54924	0.713054	DOWN
F1RFC8	MTFP1	Uncharacterized protein OS=Sus scrofa GN=MTFP1 PE=1 SV=1 - [F1RFC8_PIG]	0	6.63	1	1	1	2	0.732801	0.882022	0.807411	DOWN
F1SMG6	PAIP1	Uncharacterized protein OS=Sus scrofa GN=PAIP1 PE=1 SV=1 - [F1SMG6_PIG]	0	2.29	1	1	1	1	1.61962	1.17949	1.39956	UP
F1SLG8	BOLA3	Uncharacterized protein OS=Sus scrofa GN=BOLA3 PE=1 SV=1 - [F1SLG8_PIG]	0	18.18	1	2	2	2	0.819053	0.744403	0.781728	DOWN
F1S8E9	NCLN	Nicalin OS=Sus scrofa GN=NCLN PE=1 SV=1 - [F1S8E9_PIG]	0	2.31	1	1	1	1	1.06713	1.84091	1.45402	UP
D0G780	NANS	N-acetylneuraminic acid synthase OS=Sus scrofa GN=NANS PE=2 SV=1 - [D0G780_PIG]	0	7.8	2	2	2	3	1.8624	1.41079	1.6366	UP
F1RGP5	SHC1	Uncharacterized protein OS=Sus scrofa GN=SHC1 PE=4 SV=2 - [F1RGP5_PIG]	0	2.53	2	1	1	1	1.43879	1.16044	1.29961	UP
F1SVB2	RETSAT	All-trans-retinol 13,14-reductase OS=Sus scrofa GN=RETSAT PE=1 SV=1 - [F1SVB2_PIG]	0	3.27	1	2	2	2	1.58436	1.50523	1.5448	UP
A5GFT5	NPEPL1	Aminopeptidase-like 1 OS=Sus scrofa GN=NPEPL1 PE=1 SV=1 - [A5GFT5_PIG]	0	2.29	1	1	1	2	0.725017	0.80635	0.765684	DOWN
F1SBR6	OLFML3	Olfactomedin-like protein 3 OS=Sus scrofa GN=OLFML3 PE=1 SV=1 - [F1SBR6_PIG]	0	2.46	1	1	1	1	1.5662	0.940596	1.2534	UP
F1S034	WDR5	Uncharacterized protein OS=Sus scrofa GN=WDR5 PE=1 SV=1 - [F1S034_PIG]	0	3.59	1	1	1	2	1.141	1.84258	1.49179	UP
F1S4N5	SFXN4	Uncharacterized protein OS=Sus scrofa GN=SFXN4 PE=4 SV=2 - [F1S4N5_PIG]	0	3.51	1	1	1	1	1.11399	1.37431	1.24415	UP
F1SF95	PPIH	Peptidyl-prolyl cis-trans isomerase OS=Sus scrofa GN=PPIH PE=1 SV=1 - [F1SF95_PIG]	0	9.04	3	1	2	4	2.09591	1.03542	1.56566	UP
F1RRM1	DNPH1	2'-deoxynucleoside 5'-phosphate N-hydrolase 1 OS=Sus scrofa GN=LOC100157902 PE=1 SV=1 - [F1RRM1_PIG]	0	6.59	1	1	1	1	1.12158	1.33127	1.22643	UP
F1S1A9	APOA2	Uncharacterized protein OS=Sus scrofa GN=APOA2 PE=1 SV=1 - [F1S1A9_PIG]	0	19	2	2	2	3	1.2902	1.14005	1.21512	UP
A5D9N3	AIF1	Allograft inflammatory factor 1 OS=Sus scrofa GN=AIF1 PE=1 SV=1 - [A5D9N3_PIG]	0	10.88	3	1	2	2	1.48694	1.25256	1.36975	UP
F1SD95	GADD45GIP1	Uncharacterized protein OS=Sus scrofa GN=GADD45GIP1 PE=1 SV=1 - [F1SD95_PIG]	0	4.5	1	1	1	1	1.13532	1.38848	1.2619	UP
A0A0K1TQQ0	MGST2	Microsomal glutathione S-transferase 2 OS=Sus scrofa GN=MGST2 PE=2 SV=1 - [A0A0K1TQQ0_PIG]	0	16.44	3	2	2	3	0.761802	0.825721	0.793761	DOWN
F1RKH4	HSPB8	Uncharacterized protein OS=Sus scrofa GN=HSPB8 PE=3 SV=1 - [F1RKH4_PIG]	0	19.9	1	4	4	5	1.23187	1.24272	1.23729	UP
F1SIF5	PTPMT1	Uncharacterized protein OS=Sus scrofa GN=PTPMT1 PE=1 SV=2 - [F1SIF5_PIG]	0	12.44	1	2	2	2	1.99866	1.46041	1.72954	UP
F1RT67	IMPAD1	Inositol monophosphatase 3 OS=Sus scrofa GN=IMPAD1 PE=3 SV=1 - [IMPA3_PIG]	0	2.79	1	1	1	1	1.49162	1.26854	1.38008	UP
I3LQW5	LOC100516189	Uncharacterized protein OS=Sus scrofa GN=LOC100516189 PE=4 SV=1 - [I3LQW5_PIG]	0	14.05	1	2	2	2	1.44033	1.19427	1.3173	UP
A1XQV6	COX7A2	COX7A2 OS=Sus scrofa GN=COX7A2 PE=2 SV=1 - [A1XQV6_PIG]	0	27.71	2	1	2	6	0.809898	0.763007	0.786452	DOWN
I3LDJ9	BNIP3	Uncharacterized protein OS=Sus scrofa GN=BNIP3 PE=1 SV=1 - [I3LDJ9_PIG]	0	2.32	1	1	1	1	0.647388	0.591199	0.619293	DOWN
F8UWD3	FUCA1	Fucosidase alpha-L-1 OS=Sus scrofa GN=FUCA1 PE=2 SV=2 - [F8UWD3_PIG]	0	4.71	2	2	2	3	1.70525	1.02888	1.36706	UP
I3L8B1	NOL3	Uncharacterized protein OS=Sus scrofa GN=NOL3 PE=1 SV=1 - [I3L8B1_PIG]	0	9.41	1	1	1	1	1.35415	1.24794	1.30105	UP
F1RIA7	TMEM109	Uncharacterized protein OS=Sus scrofa GN=TMEM109 PE=1 SV=1 - [F1RIA7_PIG]	0	9.05	1	3	3	5	0.822908	0.821367	0.822138	DOWN
F1RR17	WDYHV1	Uncharacterized protein OS=Sus scrofa GN=WDYHV1 PE=1 SV=1 - [F1RR17_PIG]	0	4.83	1	1	1	1	1.36351	1.23561	1.29956	UP
A0A0B8RSD1	PREX1	Phosphatidylinositol-3,4, 5-trisphosphate-dependent Rac exchange factor 1 OS=Sus scrofa domesticus GN=PREX1 PE=4 SV=1 - [A0A0B8RSD1_PIG]	0	0.81	1	1	1	1	0.844947	0.72391	0.784429	DOWN
I3LKT9	C2orf71	Uncharacterized protein OS=Sus scrofa GN=C2orf71 PE=4 SV=1 - [I3LKT9_PIG]	0	1.08	2	1	1	1	1.33591	1.09806	1.21698	UP
F1SL74	SHMT2	Serine hydroxymethyltransferase OS=Sus scrofa GN=LOC100514459 PE=1 SV=1 - [F1SL74_PIG]	0	2.18	1	1	1	1	1.29832	1.12195	1.21013	UP
F1SMI8	C6	Uncharacterized protein OS=Sus scrofa GN=C6 PE=1 SV=2 - [F1SMI8_PIG]	0	1.7	2	1	1	1	1.39558	1.14227	1.26892	UP
F1RF28	-	Uncharacterized protein OS=Sus scrofa PE=1 SV=2 - [F1RF28_PIG]	0	3.28	3	2	2	2	1.27667	1.31596	1.29632	UP
I3LPB5	CKB	Creatine kinase B-type (Fragment) OS=Sus scrofa GN=CKB PE=1 SV=1 - [I3LPB5_PIG]	0	22.83	1	1	4	16	1.51732	1.01436	1.26584	UP
I3LK74	TRIP12	Uncharacterized protein OS=Sus scrofa PE=1 SV=1 - [I3LK74_PIG]	0	0.75	2	1	1	1	1.88308	2.06631	1.97469	UP
F1RQI6	FILIP1	Uncharacterized protein OS=Sus scrofa GN=FILIP1 PE=4 SV=2 - [F1RQI6_PIG]	0	3.14	1	3	3	3	1.28572	1.3015	1.29361	UP
F1SV22	MACF1	Uncharacterized protein OS=Sus scrofa GN=MACF1 PE=1 SV=2 - [F1SV22_PIG]	0	0.49	1	3	4	6	1.33311	1.12198	1.22755	UP
I3LDP5	SUSD2	Uncharacterized protein OS=Sus scrofa GN=SUSD2 PE=1 SV=1 - [I3LDP5_PIG]	0	2.08	1	1	1	1	0.9944	1.77629	1.38535	UP
F1SPE9	DNAJC13	Uncharacterized protein OS=Sus scrofa GN=DNAJC13 PE=1 SV=1 - [F1SPE9_PIG]	0	0.4	1	1	1	1	2.48965	1.711	2.10032	UP
F1SFR3	ESPL1	Uncharacterized protein OS=Sus scrofa GN=ESPL1 PE=4 SV=1 - [F1SFR3_PIG]	0	0.33	1	1	1	1	0.812938	0.785902	0.79942	DOWN
F1RVZ1	ACOX1	Uncharacterized protein (Fragment) OS=Sus scrofa GN=ACOX1 PE=1 SV=2 - [F1RVZ1_PIG]	0	2.25	4	1	1	2	1.30279	1.17476	1.23878	UP
F1S7J6	SAFB	Uncharacterized protein OS=Sus scrofa GN=SAFB PE=1 SV=2 - [F1S7J6_PIG]	0	1.09	1	1	1	2	0.881254	0.752482	0.816868	DOWN
I3LFV0	LOC100628239	Uncharacterized protein OS=Sus scrofa GN=ZFYVE20 PE=1 SV=1 - [I3LFV0_PIG]	0	1.54	1	1	1	1	1.34222	1.21961	1.28092	UP
F1S6Q5	ADAMTSL5	Uncharacterized protein (Fragment) OS=Sus scrofa GN=ADAMTSL5 PE=4 SV=2 - [F1S6Q5_PIG]	0	3.11	1	1	1	1	1.18426	1.4434	1.31383	UP
F1RS72	ARHGAP10	Uncharacterized protein OS=Sus scrofa GN=ARHGAP10 PE=4 SV=2 - [F1RS72_PIG]	0	2.02	1	1	1	1	1.28865	2.26464	1.77664	UP
K9J6J4	CASP7	Caspase-7 isoform alpha OS=Sus scrofa GN=CASP7 PE=2 SV=1 - [K9J6J4_PIG]	0	3.32	1	1	1	1	3.64797	1.06969	2.35883	UP
F1S4I1	GOLM1	Uncharacterized protein OS=Sus scrofa PE=1 SV=2 - [F1S4I1_PIG]	0	2.4	1	1	1	1	1.43623	1.15675	1.29649	UP
F1SR64	MRPL44	Uncharacterized protein OS=Sus scrofa GN=MRPL44 PE=1 SV=2 - [F1SR64_PIG]	0	2.41	1	1	1	1	1.28922	1.14528	1.21725	UP
I3L5T4	-	Uncharacterized protein (Fragment) OS=Sus scrofa GN=LOC100523179 PE=1 SV=1 - [I3L5T4_PIG]	0	0.91	1	1	1	1	0.821017	0.697808	0.759412	DOWN
K7GMM7	ABCB1	Uncharacterized protein (Fragment) OS=Sus scrofa GN=ABCB1 PE=1 SV=1 - [K7GMM7_PIG]	0	1.12	3	1	1	1	2.54813	1.69392	2.12102	UP
F2Z5B8	LAMTOR3	Uncharacterized protein OS=Sus scrofa GN=LAMTOR3 PE=1 SV=1 - [F2Z5B8_PIG]	0	8.06	1	1	1	1	1.79135	0.95587	1.37361	UP
F1SDQ5	EMILIN1	Uncharacterized protein OS=Sus scrofa GN=EMILIN1 PE=1 SV=1 - [F1SDQ5_PIG]	0	2.46	1	2	2	2	1.27249	1.18454	1.22852	UP
F1RVK1	YME1L1	Uncharacterized protein OS=Sus scrofa GN=YME1L1 PE=1 SV=2 - [F1RVK1_PIG]	0	1.95	1	1	1	1	1.61947	1.20764	1.41356	UP
A0A0B8RSZ5	EIF2AK4	Eukaryotic translation initiation factor 2 alpha kinase 4 OS=Sus scrofa domesticus GN=EIF2AK4 PE=4 SV=1 - [A0A0B8RSZ5_PIG]	0	0.48	1	1	1	2	1.3602	1.29942	1.32981	UP
F1SSS0	CPS1	Uncharacterized protein OS=Sus scrofa GN=CPS1 PE=1 SV=2 - [F1SSS0_PIG]	0	1.71	1	2	2	2	1.82687	1.13096	1.47891	UP
F1S8Y2	MMS19	Uncharacterized protein (Fragment) OS=Sus scrofa GN=MMS19 PE=1 SV=2 - [F1S8Y2_PIG]	0	1.05	1	1	1	1	1.22861	1.33781	1.28321	UP
F1SFI6	FETUB	Uncharacterized protein (Fragment) OS=Sus scrofa GN=FETUB PE=1 SV=2 - [F1SFI6_PIG]	0	11.73	1	4	4	4	0.783721	0.738922	0.761321	DOWN
F1RNW2	KIAA0825	Uncharacterized protein OS=Sus scrofa GN=KIAA0825 PE=4 SV=2 - [F1RNW2_PIG]	0	2.04	1	1	1	1	1.03383	0.599461	0.816647	DOWN
I3LTY3	ODC1	Uncharacterized protein (Fragment) OS=Sus scrofa GN=ODC1 PE=3 SV=1 - [I3LTY3_PIG]	0	3.34	1	1	1	1	0.811641	0.830328	0.820985	DOWN
F1RWY0	RGN	Uncharacterized protein OS=Sus scrofa GN=LOC100523295 PE=1 SV=1 - [F1RWY0_PIG]	0	8.36	2	2	2	2	1.28214	1.2203	1.25122	UP
K9IVR2	VPS13C	Vacuolar protein sorting-associated protein 13C isoform 2B OS=Sus scrofa GN=VPS13C PE=2 SV=1 - [K9IVR2_PIG]	0	0.27	1	1	1	1	2.0078	1.2483	1.62805	UP
F1SUD6	FAM120A	Uncharacterized protein OS=Sus scrofa GN=FAM120A PE=1 SV=1 - [F1SUD6_PIG]	0	1.25	2	1	1	2	2.8927	1.05497	1.97384	UP
F1SSN5	KTN1	Uncharacterized protein OS=Sus scrofa GN=KTN1 PE=1 SV=1 - [F1SSN5_PIG]	0	3.11	1	3	3	3	1.52327	1.10841	1.31584	UP
Q7YRZ3	POFUT1	Protein-O-fucosyltransferase (Fragment) OS=Sus scrofa GN=POFUT1 PE=2 SV=1 - [Q7YRZ3_PIG]	0	2.65	2	1	1	1	1.0935	1.57266	1.33308	UP
K7GMW2	RASGRP4	Uncharacterized protein OS=Sus scrofa GN=RASGRP4 PE=4 SV=1 - [K7GMW2_PIG]	0	0.82	3	1	1	1	0.70931	0.827886	0.768598	DOWN
I3LF38	SEC11A	Signal peptidase complex catalytic subunit SEC11 (Fragment) OS=Sus scrofa GN=SEC11A PE=1 SV=1 - [I3LF38_PIG]	0	3.85	1	1	1	1	1.28453	1.26152	1.27302	UP
F1RX66	GSR	Uncharacterized protein OS=Sus scrofa GN=GSR PE=1 SV=2 - [F1RX66_PIG]	0	5.07	1	2	2	3	1.37938	1.03302	1.2062	UP
F1S4R2	ATL2	Uncharacterized protein (Fragment) OS=Sus scrofa GN=ATL2 PE=1 SV=2 - [F1S4R2_PIG]	0	1.94	1	1	1	1	1.109	2.09782	1.60341	UP
P79271	CRC1	Skeletal muscle ryanodine receptor (Fragment) OS=Sus scrofa GN=CRC1 PE=4 SV=1 - [P79271_PIG]	0	1.95	7	1	2	3	1.19748	1.2213	1.20939	UP
I3LDY4	VARS	Uncharacterized protein (Fragment) OS=Sus scrofa GN=VARS PE=1 SV=1 - [I3LDY4_PIG]	0	5.26	3	1	1	1	1.38732	1.16106	1.27419	UP
K7GSW1	RENBP	N-acylglucosamine 2-epimerase (Fragment) OS=Sus scrofa GN=RENBP PE=1 SV=1 - [K7GSW1_PIG]	0	4.73	3	1	1	1	1.02615	1.49926	1.2627	UP
F1S9C0	-	Serum amyloid A protein (Fragment) OS=Sus scrofa GN=LOC100525856 PE=3 SV=2 - [F1S9C0_PIG]	0	19	4	2	2	2	1.64772	1.12205	1.38488	UP
F1RPD7	SMTN	Uncharacterized protein OS=Sus scrofa GN=SMTN PE=1 SV=1 - [F1RPD7_PIG]	0	1.86	1	2	2	2	1.54221	0.908169	1.22519	UP
A0A0J9X295	-	Dynactin OS=Sus scrofa PE=1 SV=1 - [A0A0J9X295_PIG]	0	45	5	1	1	2	2.07258	0.949039	1.51081	UP
I3LLC8	EIF5	Uncharacterized protein OS=Sus scrofa GN=EIF5 PE=4 SV=1 - [I3LLC8_PIG]	0	1.92	1	1	1	1	1.23554	1.242	1.23877	UP
F1S3B0	-	Uncharacterized protein OS=Sus scrofa GN=LOC102157990 PE=1 SV=2 - [F1S3B0_PIG]	0	4.72	1	1	1	1	1.41485	1.08973	1.25229	UP
Q29583	-	Glutathione transferase mu (Fragment) OS=Sus scrofa PE=2 SV=1 - [Q29583_PIG]	0	12.8	6	2	2	2	3.5175	1.35055	2.43402	UP
I3LS62	-	Ribosomal protein L15 OS=Sus scrofa PE=3 SV=1 - [I3LS62_PIG]	0	19.01	3	3	3	5	1.18852	1.22197	1.20524	UP
F1RN71	-	Uncharacterized protein OS=Sus scrofa GN=BLMH PE=1 SV=2 - [F1RN71_PIG]	0	6.77	1	1	1	1	0.877453	0.720957	0.799205	DOWN
M3VK13	EIF5	Eukaryotic translation initiation factor 5 tv1 OS=Sus scrofa GN=EIF5 PE=2 SV=1 - [M3VK13_PIG]	0	4.87	1	2	2	2	1.259	1.25287	1.25594	UP
F1ST93	MPP6	Uncharacterized protein OS=Sus scrofa GN=MPP6 PE=1 SV=2 - [F1ST93_PIG]	0	2.48	1	1	1	1	1.32545	1.11564	1.22055	UP
F1RW08	SRP68	Signal recognition particle subunit SRP68 OS=Sus scrofa GN=SRP68 PE=1 SV=2 - [F1RW08_PIG]	0	1.44	1	1	1	1	1.21901	1.29906	1.25904	UP
I3LJC9	HAPLN3	Uncharacterized protein OS=Sus scrofa GN=HAPLN3 PE=1 SV=1 - [I3LJC9_PIG]	0	9.72	1	3	3	5	1.28254	1.22908	1.25581	UP
I3LIM9	PPOX	Amine oxidase [flavin-containing] OS=Sus scrofa GN=PPOX PE=1 SV=1 - [I3LIM9_PIG]	0	2.68	2	1	1	1	1.28136	1.24906	1.26521	UP
F1ST63	-	Uncharacterized protein (Fragment) OS=Sus scrofa GN=LOC102161009 PE=4 SV=2 - [F1ST63_PIG]	0	1.94	3	1	1	2	1.54151	1.19747	1.36949	UP
F1S9W8	KLC1	Uncharacterized protein OS=Sus scrofa GN=KLC1 PE=1 SV=2 - [F1S9W8_PIG]	0	5.6	1	3	3	3	1.3698	1.14868	1.25924	UP
K7GPQ7	AGT	Uncharacterized protein (Fragment) OS=Sus scrofa GN=AGT PE=1 SV=1 - [K7GPQ7_PIG]	0	6.06	2	1	1	1	1.74701	1.11642	1.43171	UP
F1RRF0	OSBPL10	Oxysterol-binding protein OS=Sus scrofa GN=OSBPL10 PE=3 SV=1 - [F1RRF0_PIG]	0	1.92	2	1	1	1	1.95987	1.13612	1.54799	UP
Q8SPB6	SLA-DRB	MHC class II antigen (Fragment) OS=Sus scrofa GN=SLA-DRB PE=2 SV=1 - [Q8SPB6_PIG]	0	9.51	136	1	3	5	0.544698	0.536843	0.540771	DOWN
J9JIL5	LOC100620367	Protein S100 (Fragment) OS=Sus scrofa GN=LOC100620367 PE=1 SV=1 - [J9JIL5_PIG]	0	11.22	2	1	1	1	1.50657	1.07144	1.289	UP
F1SGN4	IPO4	Uncharacterized protein OS=Sus scrofa GN=IPO4 PE=1 SV=2 - [F1SGN4_PIG]	0	1.02	1	1	1	1	1.5673	1.66683	1.61707	UP
I3LJU1	SURF4	Uncharacterized protein (Fragment) OS=Sus scrofa GN=SURF4 PE=1 SV=1 - [I3LJU1_PIG]	0	3.9	2	1	1	1	1.60463	1.01635	1.31049	UP
F1SJR5	PACSIN2	Uncharacterized protein OS=Sus scrofa GN=PACSIN2 PE=1 SV=1 - [F1SJR5_PIG]	0	6.17	1	2	3	4	1.06628	1.33649	1.20138	UP
F1S6K5	APRT	Uncharacterized protein OS=Sus scrofa GN=LOC100622001 PE=1 SV=1 - [F1S6K5_PIG]	0	13.89	1	2	2	4	1.31443	1.15802	1.23623	UP
F1RHF0	UCHL3	Ubiquitin carboxyl-terminal hydrolase OS=Sus scrofa GN=UCHL3 PE=1 SV=2 - [F1RHF0_PIG]	0	10.38	1	2	2	2	1.20437	1.21716	1.21077	UP
K7GST0	CD63	Uncharacterized protein OS=Sus scrofa GN=CD63 PE=1 SV=1 - [K7GST0_PIG]	0	7.94	3	1	1	2	1.25598	1.1525	1.20424	UP
K7GRP7	MAGED1	Melanoma-associated antigen D1 (Fragment) OS=Sus scrofa GN=MAGED1 PE=4 SV=1 - [K7GRP7_PIG]	0	3.74	2	1	1	1	1.67971	1.08565	1.38268	UP
M3UZ96	UCKL1	Uridine-cytidine kinase OS=Sus scrofa GN=UCKL1 PE=2 SV=1 - [M3UZ96_PIG]	0	1.64	1	1	1	1	0.780839	0.848935	0.814887	DOWN
F1S564	RTCA	Uncharacterized protein OS=Sus scrofa GN=RTCA PE=1 SV=2 - [F1S564_PIG]	0	5.21	1	2	2	2	0.756956	0.808371	0.782664	DOWN
I3LIY4	-	Uncharacterized protein (Fragment) OS=Sus scrofa PE=4 SV=1 - [I3LIY4_PIG]	0	3.02	4	1	1	1	0.859004	0.784876	0.82194	DOWN
F1RU39	PACS1	Uncharacterized protein OS=Sus scrofa GN=PACS1 PE=1 SV=2 - [F1RU39_PIG]	0	1.78	1	1	1	1	0.640478	0.852232	0.746355	DOWN
I3LSD1	SNX9	Sorting nexin OS=Sus scrofa GN=SNX9 PE=1 SV=1 - [I3LSD1_PIG]	0	4.75	1	2	2	3	1.38713	1.24824	1.31769	UP
I3LFC4	AIMP1	Uncharacterized protein OS=Sus scrofa GN=AIMP1 PE=1 SV=1 - [I3LFC4_PIG]	0	3.76	2	1	1	1	1.59168	1.1358	1.36374	UP
K7GPJ3	THBS1	Uncharacterized protein OS=Sus scrofa GN=THBS1 PE=1 SV=1 - [K7GPJ3_PIG]	0	3.5	3	3	3	4	1.32419	1.46817	1.39618	UP
F4MHU7	TSTA3	Tissue-pecific transplantation antigen P35B (Fragment) OS=Sus scrofa GN=TSTA3 PE=2 SV=1 - [F4MHU7_PIG]	0	3.96	2	1	1	1	0.766292	0.873221	0.819757	DOWN
H9LB34	PPM1B	Protein phosphatase 1B magnesium-dependent beta isoform (Fragment) OS=Sus scrofa GN=PPM1B PE=4 SV=1 - [H9LB34_PIG]	0	8.74	2	1	1	1	0.783448	0.702546	0.742997	DOWN
F1S7D2	-	Uncharacterized protein OS=Sus scrofa GN=LOC100511647 PE=1 SV=1 - [F1S7D2_PIG]	0	15.63	9	2	2	2	1.6019	1.28363	1.44277	UP
F1S9V9	TMEM38A	Uncharacterized protein (Fragment) OS=Sus scrofa GN=TMEM38A PE=1 SV=2 - [F1S9V9_PIG]	0	3.89	1	1	1	1	0.571176	0.584172	0.577674	DOWN
Q95282	-	ATP synthase subunit 9, mitochondrial (Fragment) OS=Sus scrofa PE=2 SV=1 - [Q95282_PIG]	0	7.45	8	1	1	2	0.641759	0.633881	0.63782	DOWN
F1SM65	USP28	Uncharacterized protein OS=Sus scrofa GN=USP28 PE=1 SV=2 - [F1SM65_PIG]	0	2.83	1	2	2	2	1.25546	1.1793	1.21738	UP
I3LCM3	-	Uncharacterized protein OS=Sus scrofa PE=4 SV=1 - [I3LCM3_PIG]	0	4.2	2	1	1	1	1.3419	1.09765	1.21977	UP
F2Z5W4	-	Uncharacterized protein (Fragment) OS=Sus scrofa GN=LOC100737162 PE=1 SV=2 - [F2Z5W4_PIG]	0	7.52	1	1	1	1	0.739363	0.466563	0.602963	DOWN
I3LSW7	LOC100737710	Uncharacterized protein OS=Sus scrofa GN=LOC100737710 PE=4 SV=1 - [I3LSW7_PIG]	0	4.39	2	1	1	1	1.15944	1.57509	1.36727	UP
I3LBS8	SYNRG	Uncharacterized protein OS=Sus scrofa GN=SYNRG PE=4 SV=1 - [I3LBS8_PIG]	0	1.22	4	2	2	2	1.36442	1.38597	1.37519	UP
F1RWY9	PSMG4	Uncharacterized protein OS=Sus scrofa GN=PSMG4 PE=1 SV=1 - [F1RWY9_PIG]	0	20.33	1	1	1	2	1.34907	1.5032	1.42614	UP
I3L8N7	NID1	Uncharacterized protein OS=Sus scrofa GN=LOC102166965 PE=1 SV=1 - [I3L8N7_PIG]	0	6.85	1	1	1	1	0.855356	0.721155	0.788256	DOWN
A0A0B8RTW4	BRE	Brain and reproductive organ-expressed (TNFRSF1A modulator) OS=Sus scrofa domesticus GN=BRE PE=4 SV=1 - [A0A0B8RTW4_PIG]	0	2.62	1	1	1	1	1.40575	1.07535	1.24055	UP
F1S3E0	LOC100511312	Uncharacterized protein (Fragment) OS=Sus scrofa GN=TMED9 PE=1 SV=2 - [F1S3E0_PIG]	0	2.82	1	1	1	2	1.43488	1.28105	1.35797	UP
B2MU84	DYT1	Torsin A (Fragment) OS=Sus scrofa GN=DYT1 PE=4 SV=1 - [B2MU84_PIG]	0	3.98	3	1	1	1	1.12006	1.3423	1.23118	UP
I3L997	-	Uncharacterized protein OS=Sus scrofa PE=1 SV=1 - [I3L997_PIG]	0	7.5	1	1	1	1	0.735965	0.664764	0.700365	DOWN
F1SJN5	EIF2A	Eukaryotic translation initiation factor 2 subunit 1 (Fragment) OS=Sus scrofa GN=EIF2A PE=1 SV=2 - [F1SJN5_PIG]	0	2.03	1	1	1	1	1.33549	1.13058	1.23303	UP
B3VN86	-	SNF2L-like protein (Fragment) OS=Sus scrofa PE=2 SV=1 - [B3VN86_PIG]	0	3.03	6	1	1	1	0.824568	0.81765	0.821109	DOWN
F1SCH0	ASB2	Uncharacterized protein OS=Sus scrofa GN=ASB2 PE=4 SV=2 - [F1SCH0_PIG]	0	2.03	1	1	1	1	1.14107	1.29631	1.21869	UP
F1STN6	WASF2	Uncharacterized protein OS=Sus scrofa GN=WASF2 PE=1 SV=2 - [F1STN6_PIG]	0	2.62	1	1	1	1	1.25756	1.25757	1.25756	UP
F1S742	DARS2	Uncharacterized protein OS=Sus scrofa GN=DARS2 PE=1 SV=2 - [F1S742_PIG]	0	1.83	1	1	1	2	1.55978	1.0536	1.30669	UP
B6DTX0	SLA-DQB	MHC class II antigen (Fragment) OS=Sus scrofa GN=SLA-DQB PE=4 SV=1 - [B6DTX0_PIG]	0	25.84	30	1	2	2	0.484123	0.623986	0.554055	DOWN
D2D0E6	MLYCD	Malonyl-CoA decarboxylase OS=Sus scrofa GN=MLYCD PE=4 SV=1 - [D2D0E6_PIG]	0	12.02	1	4	4	5	1.36685	1.10503	1.23594	UP
F1RW28	HSD17B13	Uncharacterized protein OS=Sus scrofa GN=HSD17B13 PE=1 SV=2 - [F1RW28_PIG]	0	4	1	1	1	1	1.28765	1.17834	1.23299	UP
P79385	MFGE8	Lactadherin OS=Sus scrofa GN=MFGE8 PE=1 SV=2 - [MFGM_PIG]	0	3.42	2	1	1	1	1.76129	1.8232	1.79225	UP
Q0Z800	-	CNCNA1S (Fragment) OS=Sus scrofa PE=4 SV=1 - [Q0Z800_PIG]	0	6.82	4	1	1	1	0.916973	0.726764	0.821868	DOWN
K7GKE4	CD44	Uncharacterized protein OS=Sus scrofa GN=CD44 PE=1 SV=1 - [K7GKE4_PIG]	0	13.64	8	1	1	2	1.38332	1.31479	1.34906	UP
A0A075B7I6	-	Uncharacterized protein OS=Sus scrofa PE=4 SV=1 - [A0A075B7I6_PIG]	0	26.09	1	3	3	3	0.698409	0.741365	0.719887	DOWN
A0A0B8RVK2	PTDSS1	Phosphatidylserine synthase 1 OS=Sus scrofa domesticus GN=PTDSS1 PE=4 SV=1 - [A0A0B8RVK2_PIG]	0	2.54	1	1	1	1	0.878544	0.697391	0.787968	DOWN
I3L662	-	Uncharacterized protein OS=Sus scrofa GN=UQCC1 PE=1 SV=1 - [I3L662_PIG]	0	11.25	2	1	1	1	1.19626	1.44586	1.32106	UP
K7GT21	XIAP	Uncharacterized protein (Fragment) OS=Sus scrofa GN=XIAP PE=1 SV=1 - [K7GT21_PIG]	0	6.09	2	1	1	1	2.02869	1.25691	1.6428	UP
F1SMH6	C5orf51	Uncharacterized protein OS=Sus scrofa GN=C5orf51 PE=1 SV=1 - [F1SMH6_PIG]	0	4.78	1	1	1	1	1.79666	0.724638	1.26065	UP
Q9TTB3	-	Versican (Fragment) OS=Sus scrofa PE=2 SV=1 - [Q9TTB3_PIG]	0	18.45	10	2	2	2	1.32359	1.19239	1.25799	UP
F1SQY2	DERA	Uncharacterized protein OS=Sus scrofa GN=DERA PE=1 SV=2 - [F1SQY2_PIG]	0	6.92	1	2	2	3	1.66132	1.06522	1.36327	UP
F1S085	METAP1D	Methionine aminopeptidase (Fragment) OS=Sus scrofa GN=METAP1D PE=3 SV=2 - [F1S085_PIG]	0	4.73	1	1	1	1	1.24606	1.32655	1.28631	UP
K7GKQ1	RAB9A	Uncharacterized protein OS=Sus scrofa GN=RAB9A PE=1 SV=1 - [K7GKQ1_PIG]	0	7.91	2	1	1	2	1.47205	1.05186	1.26196	UP
I3L6L3	ANKRD66	Uncharacterized protein (Fragment) OS=Sus scrofa GN=ANKRD66 PE=4 SV=1 - [I3L6L3_PIG]	0	3.13	1	1	1	2	1.29548	1.20631	1.2509	UP
F1RL20	CHCHD10	Uncharacterized protein OS=Sus scrofa GN=CHCHD10 PE=1 SV=1 - [F1RL20_PIG]	0	16.2	1	1	1	1	0.789707	0.672804	0.731256	DOWN
F1RVD2	ENOPH1	Uncharacterized protein OS=Sus scrofa GN=ENOPH1 PE=1 SV=1 - [F1RVD2_PIG]	0	9.96	1	2	2	2	1.87926	1.34657	1.61292	UP
F1STY9	CLNS1A	Uncharacterized protein OS=Sus scrofa GN=CLNS1A PE=1 SV=1 - [F1STY9_PIG]	0	5.37	1	1	1	2	1.08323	1.31734	1.20028	UP
Q9GK23	Kpna1	Karyopherin alpha 1 (Fragment) OS=Sus scrofa GN=Kpna1 PE=2 SV=2 - [Q9GK23_PIG]	0	12.63	6	2	2	2	1.14676	1.60118	1.37397	UP
O97674	-	Lipoprotein lipase (Fragment) OS=Sus scrofa PE=2 SV=1 - [O97674_PIG]	0	17.35	7	1	1	1	1.36752	1.58697	1.47724	UP
A0A076EBV6	ND2	NADH-ubiquinone oxidoreductase chain 2 OS=Sus scrofa domesticus GN=ND2 PE=3 SV=1 - [A0A076EBV6_PIG]	0	4.61	37	2	2	5	0.848203	0.788258	0.818231	DOWN
F1RXY1	-	Sulfurtransferase OS=Sus scrofa GN=TSTD3 PE=4 SV=1 - [F1RXY1_PIG]	0	8.81	1	1	1	1	1.53568	1.12536	1.33052	UP
A0A0G3Z6M0	SLA-DQA	MHC class II antigen OS=Sus scrofa GN=SLA-DQA PE=2 SV=1 - [A0A0G3Z6M0_PIG]	0	14.57	124	4	4	6	0.829049	0.810906	0.819978	DOWN
F1SK70	-	Uncharacterized protein OS=Sus scrofa GN=LOC100625463 PE=1 SV=2 - [F1SK70_PIG]	0	9.8	2	1	1	1	2.4163	2.01884	2.21757	UP
B5A562	-	Pentaxin OS=Sus scrofa PE=2 SV=1 - [B5A562_PIG]	0	12.61	3	3	3	3	1.65803	1.45667	1.55735	UP
I3LIU8	RAB31	Uncharacterized protein OS=Sus scrofa GN=RAB31 PE=4 SV=1 - [I3LIU8_PIG]	0	11.7	3	1	1	1	0.836592	0.814404	0.825498	DOWN
F1STT6	MTFR1L	Uncharacterized protein OS=Sus scrofa GN=MTFR1L PE=1 SV=1 - [F1STT6_PIG]	0	5.14	1	1	1	1	1.09893	1.62183	1.36038	UP
F1RUL6	LOC100524373	C-X-C motif chemokine (Fragment) OS=Sus scrofa GN=LOC100520680 PE=3 SV=2 - [F1RUL6_PIG]	0	12.36	4	1	1	2	1.26024	1.24146	1.25085	UP

## Sheet: Table S7-4
Table S7-4. DEPs of YH vs. YL comparsions
Accession	Gene Symbol	Description	Score	Coverage	Proteins	Unique Peptides	Peptides	PSMs	YH-1/(YL-1+YL-2)	YH-2/(YL-1+YL-2)	YH/YL	Trend
F1RII7	HBB	Hemoglobin subunit beta OS=Sus scrofa GN=HBB PE=1 SV=1 - [F1RII7_PIG]	2398.72	90.48	3	7	13	362	1.52382	1.20277	1.36329	UP
Q6QAQ1	ACTB	Actin, cytoplasmic 1 OS=Sus scrofa GN=ACTB PE=1 SV=2 - [ACTB_PIG]	2120.33	54.93	6	1	20	566	1.15056	1.3726	1.26158	UP
F1RUN2	ALB	Serum albumin OS=Sus scrofa GN=ALB PE=1 SV=1 - [F1RUN2_PIG]	1992	77.92	5	55	55	530	1.23753	1.3258	1.28167	UP
F1RII5	LOC100515788	Uncharacterized protein OS=Sus scrofa PE=1 SV=2 - [F1RII5_PIG]	1303.65	51.39	1	1	7	190	1.77133	1.20248	1.48691	UP
P02543	VIM	Vimentin OS=Sus scrofa GN=VIM PE=1 SV=2 - [VIME_PIG]	685.149	53.22	15	21	28	108	1.15275	1.28943	1.22109	UP
F1RGX4	LOC100737768	Uncharacterized protein OS=Sus scrofa GN=LOC100737768 PE=1 SV=1 - [F1RGX4_PIG]	640.124	69.01	7	4	10	248	1.59299	1.15174	1.37236	UP
P00336	LDHB	L-lactate dehydrogenase B chain OS=Sus scrofa GN=LDHB PE=1 SV=3 - [LDHB_PIG]	495.314	43.11	9	9	14	105	0.856449	0.79941	0.827929	DOWN
Q5S1U1	HSPB1	Heat shock protein beta-1 OS=Sus scrofa GN=HSPB1 PE=2 SV=1 - [HSPB1_PIG]	472.605	45.41	2	9	10	67	0.79202	0.834242	0.813131	DOWN
Q6QA25	TPM3	Tropomyosin 3 OS=Sus scrofa GN=TPM3 PE=1 SV=1 - [Q6QA25_PIG]	424.974	52.42	6	1	17	121	1.07109	1.38466	1.22787	UP
L8B0W0	IGHG	IgG heavy chain OS=Sus scrofa GN=IGHG PE=2 SV=1 - [L8B0W0_PIG]	408.475	24.57	2	2	9	63	0.554317	0.631255	0.592786	DOWN
Q3ZD69	LMNA	Prelamin-A/C OS=Sus scrofa GN=LMNA PE=3 SV=1 - [LMNA_PIG]	353.177	47.29	2	1	32	68	1.40576	1.35798	1.38187	UP
F1RLQ2	LMNA	Prelamin-A/C OS=Sus scrofa GN=LMNA PE=1 SV=1 - [F1RLQ2_PIG]	350.999	47.29	2	1	32	66	0.498088	0.747909	0.622999	DOWN
A0A0C3SG01	APOA1	Uncharacterized protein OS=Sus scrofa PE=4 SV=1 - [A0A0C3SG01_PIG]	345.18	67.17	6	19	20	61	1.25476	1.26028	1.25752	UP
K7GLP2	LOC100737768	Uncharacterized protein OS=Sus scrofa GN=LOC100737768 PE=1 SV=1 - [K7GLP2_PIG]	331.595	68.18	5	2	8	192	1.72453	1.3127	1.51862	UP
L8AXL3	IGHG	IgG heavy chain OS=Sus scrofa GN=IGHG PE=2 SV=1 - [L8AXL3_PIG]	266.311	27.25	1	1	9	68	1.246	1.23739	1.24169	UP
P62802	LOC100621389; LOC100154916; LOC100158117; LOC106504352	Histone H4 OS=Sus scrofa PE=1 SV=2 - [H4_PIG]	231.508	51.46	1	6	6	29	1.24322	1.91657	1.57989	UP
F1RMN7	HPX	Hemopexin OS=Sus scrofa GN=HPX PE=1 SV=2 - [F1RMN7_PIG]	218.316	24.18	1	1	10	37	1.42628	1.13515	1.28072	UP
P50828	HPX	Hemopexin OS=Sus scrofa GN=HPX PE=1 SV=1 - [HEMO_PIG]	215.191	24.18	1	1	10	35	0.620297	0.757775	0.689036	DOWN
F1SMZ6	HSPE1	Uncharacterized protein OS=Sus scrofa GN=HSPE1 PE=1 SV=1 - [F1SMZ6_PIG]	208.551	67.65	2	1	7	25	0.597899	0.666959	0.632429	DOWN
F1RXF3	DECR1	Uncharacterized protein OS=Sus scrofa GN=DECR1 PE=1 SV=1 - [F1RXF3_PIG]	197.84	48.17	4	2	14	53	1.22058	1.49541	1.35799	UP
L8B0S2	IGHG	IgG heavy chain OS=Sus scrofa GN=IGHG PE=2 SV=1 - [L8B0S2_PIG]	185.515	24.95	2	2	10	33	0.429957	0.859043	0.6445	DOWN
Q53DY7	-	Histone H1.3-like protein (Fragment) OS=Sus scrofa PE=2 SV=1 - [Q53DY7_PIG]	147.371	57.81	3	3	8	22	1.11262	1.74559	1.42911	UP
G9BFU1	STAT1	Signal transducer and activator of transcription OS=Sus scrofa GN=STAT1 PE=2 SV=1 - [G9BFU1_PIG]	135.929	14.61	8	8	8	12	1.16936	1.25306	1.21121	UP
P10668	CFL1	Cofilin-1 OS=Sus scrofa GN=CFL1 PE=1 SV=3 - [COF1_PIG]	129.658	62.05	5	8	11	35	1.11452	1.3009	1.20771	UP
F1SQ09	LUM	Uncharacterized protein OS=Sus scrofa GN=LUM PE=1 SV=1 - [F1SQ09_PIG]	122.685	41.64	2	11	11	30	1.05825	1.40221	1.23023	UP
Q53DY5	HIST1H1D	Histone H1.3-like protein OS=Sus scrofa GN=HIST1H1D PE=1 SV=1 - [Q53DY5_PIG]	119.91	29.41	3	1	7	15	0.830875	1.6631	1.24699	UP
A1XQT6	MYL1	MLC1f OS=Sus scrofa GN=MYL1 PE=1 SV=1 - [A1XQT6_PIG]	118.711	50	8	7	10	23	3.39378	2.95762	3.1757	UP
F1S285	COL14A1	Uncharacterized protein OS=Sus scrofa GN=COL14A1 PE=1 SV=2 - [F1S285_PIG]	114.682	12.29	2	19	19	28	1.22338	1.55442	1.3889	UP
F1RRT2	MYL4	Uncharacterized protein (Fragment) OS=Sus scrofa GN=MYL4 PE=4 SV=2 - [F1RRT2_PIG]	110.085	32.67	2	4	6	38	0.997265	0.608351	0.802808	DOWN
A1XQU3	RPL14	60S ribosomal protein L14 OS=Sus scrofa GN=RPL14 PE=1 SV=1 - [RL14_PIG]	109.435	21.13	4	4	4	7	1.12612	1.51621	1.32116	UP
D6QST6	DECR1	2,4-dienoyl-CoA reductase 1 OS=Sus scrofa GN=DECR1 PE=2 SV=1 - [D6QST6_PIG]	109.195	48.17	2	2	14	50	0.851437	0.67748	0.764458	DOWN
Q6RI85	PGK2	Phosphoglycerate kinase 2 OS=Sus scrofa GN=PGK2 PE=2 SV=3 - [PGK2_PIG]	108.303	21.1	4	1	8	29	1.48993	1.05626	1.2731	UP
Q28936	-	Fibrinogen A-alpha-chain (Fragment) OS=Sus scrofa PE=4 SV=1 - [Q28936_PIG]	104.856	22.1	1	4	10	27	0.713926	0.868238	0.791082	DOWN
F1SSF9	MYL7	Uncharacterized protein OS=Sus scrofa GN=MYL7 PE=4 SV=2 - [F1SSF9_PIG]	100.114	53.38	1	7	7	12	0.636206	0.579321	0.607764	DOWN
Q9GMA6	SERPINA3-2	Alpha-1-antichymotrypsin 2 OS=Sus scrofa GN=SERPINA3-2 PE=1 SV=1 - [Q9GMA6_PIG]	99.7457	15.66	2	3	8	24	0.605399	0.913303	0.759351	DOWN
F1SCC6	LOC100153899	Uncharacterized protein OS=Sus scrofa GN=LOC100153899 PE=1 SV=2 - [F1SCC6_PIG]	99.0093	22.22	1	7	9	18	0.770141	0.814818	0.79248	DOWN
P04246	-	Hemoglobin subunit theta OS=Sus scrofa PE=1 SV=1 - [HBT_PIG]	95.59	18.49	3	1	2	18	2.02584	1.55761	1.79172	UP
F1S6B4	PRELP	Uncharacterized protein OS=Sus scrofa GN=PRELP PE=1 SV=2 - [F1S6B4_PIG]	93.4358	27.47	1	10	10	16	1.12052	1.36681	1.24366	UP
Q9XSD9	DCN	Decorin OS=Sus scrofa GN=DCN PE=2 SV=1 - [PGS2_PIG]	90.2376	35.56	8	13	14	24	1.04922	1.45462	1.25192	UP
F1STC2	-	Uncharacterized protein OS=Sus scrofa PE=1 SV=2 - [F1STC2_PIG]	85.9789	24.14	3	1	2	6	0.804221	0.83643	0.820325	DOWN
F1SFI7	AHSG	Alpha-2-HS-glycoprotein (Fragment) OS=Sus scrofa GN=AHSG PE=1 SV=2 - [F1SFI7_PIG]	85.8816	29.83	2	9	9	29	1.27892	1.28247	1.28069	UP
K7GQI9	HSD17B10	Uncharacterized protein (Fragment) OS=Sus scrofa GN=HSD17B10 PE=1 SV=1 - [K7GQI9_PIG]	82.6105	60.75	2	1	5	11	0.725186	0.746157	0.735671	DOWN
I3L6U3	-	Uncharacterized protein (Fragment) OS=Sus scrofa PE=1 SV=4 - [I3L6U3_PIG]	79.0108	23.53	3	1	2	4	1.07009	1.60636	1.33823	UP
Q1G1K9	IDH3B	Isocitrate dehydrogenase [NAD] subunit, mitochondrial OS=Sus scrofa GN=IDH3B PE=2 SV=1 - [Q1G1K9_PIG]	78.4948	44.65	4	1	14	27	1.44966	3.71341	2.58153	UP
F1SFA7	COL1A2	Uncharacterized protein OS=Sus scrofa GN=COL1A2 PE=1 SV=1 - [F1SFA7_PIG]	73.7367	6.15	3	9	9	27	0.896693	2.42137	1.65903	UP
K7ZPU8	IGHG5-1	IgG heavy chian constant region (Fragment) OS=Sus scrofa GN=IGHG5-1 PE=4 SV=1 - [K7ZPU8_PIG]	73.3898	40.25	1	3	11	36	1.36208	1.75647	1.55928	UP
F1SJS8	TAGLN	Transgelin OS=Sus scrofa GN=TAGLN PE=1 SV=2 - [F1SJS8_PIG]	72.6544	43.28	2	8	8	12	1.3142	1.2412	1.2777	UP
F1RVC9	HNRNPD	Uncharacterized protein (Fragment) OS=Sus scrofa GN=HNRNPD PE=1 SV=1 - [F1RVC9_PIG]	72.5922	6.93	1	1	1	3	1.15307	1.29814	1.2256	UP
P79263	ITIH4	Inter-alpha-trypsin inhibitor heavy chain H4 OS=Sus scrofa GN=ITIH4 PE=1 SV=1 - [ITIH4_PIG]	72.0453	22.91	1	8	18	29	0.774112	0.825713	0.799912	DOWN
I3LAQ0	-	Uncharacterized protein (Fragment) OS=Sus scrofa PE=4 SV=6 - [I3LAQ0_PIG]	70.4766	23.33	3	1	2	4	2.31835	2.56357	2.44096	UP
F1RXC2	CA2	Uncharacterized protein (Fragment) OS=Sus scrofa GN=CA2 PE=1 SV=1 - [F1RXC2_PIG]	70.1075	25.19	1	7	7	14	1.64242	1.19113	1.41677	UP
F1SH92	ITIH4	Inter-alpha-trypsin inhibitor heavy chain H4 OS=Sus scrofa GN=ITIH4 PE=1 SV=2 - [F1SH92_PIG]	68.155	22.8	1	3	13	21	0.734579	0.862667	0.798623	DOWN
I3LQH7	BLVRB	Uncharacterized protein OS=Sus scrofa GN=BLVRB PE=1 SV=1 - [I3LQH7_PIG]	65.5967	34.78	1	7	7	12	1.33155	1.18613	1.25884	UP
K7GMV2	ACOT9	Uncharacterized protein (Fragment) OS=Sus scrofa GN=ACOT9 PE=1 SV=4 - [K7GMV2_PIG]	62.5716	48.39	1	1	10	14	1.26607	1.54623	1.40615	UP
I3LUM2	-	Uncharacterized protein OS=Sus scrofa PE=4 SV=1 - [I3LUM2_PIG]	60.39	21.69	2	4	4	12	0.876935	2.26711	1.57202	UP
F1SKI0	MYH11	Myosin-11 OS=Sus scrofa GN=MYH11 PE=1 SV=2 - [F1SKI0_PIG]	60.1147	10.31	2	1	7	14	1.39155	1.23578	1.31367	UP
Q9GMA7	SERPINA3-1	Alpha-1-antichymotrypsin 1 (Fragment) OS=Sus scrofa GN=SERPINA3-1 PE=2 SV=1 - [Q9GMA7_PIG]	59.5741	23.96	6	2	7	22	0.657789	0.972478	0.815134	DOWN
I3LNZ2	LOC100510904	Uncharacterized protein OS=Sus scrofa GN=LOC100510904 PE=1 SV=1 - [I3LNZ2_PIG]	58.3877	20.62	1	4	4	7	1.22634	1.55351	1.38992	UP
Q8SPS7	HP	Haptoglobin OS=Sus scrofa GN=HP PE=1 SV=1 - [HPT_PIG]	57.3636	30.55	7	10	10	24	0.646896	0.498388	0.572642	DOWN
Q29594	CKB	Creatine kinase B-type (Fragment) OS=Sus scrofa GN=CKB PE=2 SV=1 - [KCRB_PIG]	56.09	36.27	1	1	3	16	0.466433	0.352213	0.409323	DOWN
P83686	CYB5R3	NADH-cytochrome b5 reductase 3 (Fragment) OS=Sus scrofa GN=CYB5R3 PE=1 SV=1 - [NB5R3_PIG]	55.8523	7.72	2	2	2	4	1.31786	1.27105	1.29446	UP
I3L728	-	Uncharacterized protein OS=Sus scrofa GN=LOC100739851 PE=1 SV=1 - [I3L728_PIG]	55.4706	21.05	3	1	2	4	0.69072	0.727945	0.709333	DOWN
F1SRG2	LOC100737997	NADH dehydrogenase [ubiquinone] 1 alpha subcomplex subunit 6 OS=Sus scrofa GN=LOC100737997 PE=1 SV=2 - [F1SRG2_PIG]	53.8832	39.06	1	1	4	12	4.40377	1.62493	3.01435	UP
F1SGI7	KRT75	Uncharacterized protein (Fragment) OS=Sus scrofa GN=KRT75 PE=1 SV=2 - [F1SGI7_PIG]	52.71	4.26	14	1	3	6	11.0379	2.30272	6.67031	UP
I3LM34	ADPRHL1	Uncharacterized protein OS=Sus scrofa GN=ADPRHL1 PE=1 SV=1 - [I3LM34_PIG]	52.3725	4.1	1	2	9	15	0.783765	0.781904	0.782835	DOWN
F2Z5L5	HIST2H2AC	Histone H2A OS=Sus scrofa GN=HIST2H2AC PE=1 SV=1 - [F2Z5L5_PIG]	52.2975	37.98	11	2	5	11	1.27104	1.54113	1.40609	UP
I3L7T6	H2AFX	Histone H2A OS=Sus scrofa GN=H2AFX PE=1 SV=1 - [I3L7T6_PIG]	52.2975	21.68	1	1	4	9	0.941796	1.76079	1.35129	UP
Q29180	-	Rho protein dissociation inhibitor homolog (Fragment) OS=Sus scrofa PE=2 SV=1 - [Q29180_PIG]	51.73	15.44	2	1	1	1	1.12325	1.87931	1.50128	UP
G3DRF8	PSMB6	Proteasome subunit beta type OS=Sus scrofa GN=PSMB6 PE=2 SV=1 - [G3DRF8_PIG]	51.5241	15.48	3	4	4	6	0.779668	0.686408	0.733038	DOWN
F1S543	CNN3	Calponin OS=Sus scrofa GN=CNN3 PE=1 SV=1 - [F1S543_PIG]	50.4957	10.03	2	2	3	5	1.13231	1.3316	1.23196	UP
B6EDV3	ATP8	ATP synthase protein 8 OS=Sus scrofa GN=ATP8 PE=3 SV=1 - [B6EDV3_PIG]	50.381	14.93	2	1	1	7	1.67168	1.60732	1.6395	UP
F1SDP3	OAT	Uncharacterized protein OS=Sus scrofa GN=OAT PE=1 SV=1 - [F1SDP3_PIG]	50.3694	14.35	1	1	6	7	1.44226	1.15007	1.29616	UP
B0LY44	OAT	Mitochondrial ornithine aminotransferase OS=Sus scrofa PE=2 SV=1 - [B0LY44_PIG]	50.3694	14.35	2	1	6	7	0.900057	0.756471	0.828264	DOWN
F1S7V6	PPP1R14C	Uncharacterized protein OS=Sus scrofa GN=PPP1R14C PE=1 SV=1 - [F1S7V6_PIG]	49.97	12.73	1	1	1	1	1.07022	1.40186	1.23604	UP
A8U4R4	tkt	Transketolase OS=Sus scrofa GN=tkt PE=1 SV=1 - [A8U4R4_PIG]	49.8289	17.98	3	10	10	13	1.16792	1.32026	1.24409	UP
D3K5L3	COMT	Catechol-O-methyltransferase OS=Sus scrofa GN=COMT PE=2 SV=1 - [D3K5L3_PIG]	48.608	11.11	3	3	3	6	0.748756	0.752746	0.750751	DOWN
I3LLD5	-	Uncharacterized protein (Fragment) OS=Sus scrofa PE=3 SV=1 - [I3LLD5_PIG]	48.0167	19.45	2	1	8	13	0.552251	0.664301	0.608276	DOWN
I3LRP7	LOC100626941	Uncharacterized protein OS=Sus scrofa PE=4 SV=1 - [I3LRP7_PIG]	47.86	11.48	2	3	3	4	0.813868	0.830886	0.822377	DOWN
P0C2C3	2016-03-02	Mitochondrial amidoxime reducing component 2 (Fragments) OS=Sus scrofa GN=MARC2 PE=1 SV=1 - [MARC2_PIG]	47.11	55	1	1	2	8	0.73007	0.789474	0.759772	DOWN
A0A0B8RTL5	HNRNPR	Heterogeneous nuclear ribonucleoprotein R OS=Sus scrofa domesticus GN=HNRNPR PE=4 SV=1 - [A0A0B8RTL5_PIG]	46.6371	9.4	3	2	5	8	1.24462	1.16496	1.20479	UP
Q95HD5	-	MHC class I antigen heavy chain (Fragment) OS=Sus scrofa PE=2 SV=1 - [Q95HD5_PIG]	45.5176	25.1	159	1	6	10	1.5312	2.04142	1.78631	UP
F1SR94	-	Uncharacterized protein (Fragment) OS=Sus scrofa GN=LOC102162530 PE=3 SV=2 - [F1SR94_PIG]	45.277	6.56	4	1	2	5	0.475722	0.54536	0.510541	DOWN
A0A0H5ANC0	OGN	Osteoglycin/mimecan OS=Sus scrofa GN=OGN PE=2 SV=1 - [A0A0H5ANC0_PIG]	45.1	21.81	3	8	8	20	1.10027	1.484	1.29213	UP
F1S6R1	CIRBP	Uncharacterized protein OS=Sus scrofa GN=CIRBP PE=1 SV=1 - [F1S6R1_PIG]	43.83	14.53	4	2	2	3	1.48694	1.04549	1.26621	UP
F2Z5P1	LOC100512448	Histone H2A (Fragment) OS=Sus scrofa GN=H2AFV PE=1 SV=1 - [F2Z5P1_PIG]	43.43	31.5	3	2	4	10	1.15546	1.46146	1.30846	UP
I3LIL5	HMGCL	Uncharacterized protein OS=Sus scrofa GN=HMGCL PE=1 SV=1 - [I3LIL5_PIG]	42.9044	26.46	2	8	8	16	1.18475	1.2953	1.24003	UP
F1S3I9	ACOT4	Uncharacterized protein OS=Sus scrofa GN=ACOT4 PE=1 SV=2 - [F1S3I9_PIG]	42.86	1.91	1	1	1	2	1.67877	1.66503	1.6719	UP
K9LR61	SLA-1	MHC class I antigen (Fragment) OS=Sus scrofa GN=SLA-1 PE=2 SV=1 - [K9LR61_PIG]	42.3932	12.19	76	1	4	5	1.17102	1.98254	1.57678	UP
F1SRD2	ANO10	Anoctamin OS=Sus scrofa GN=ANO10 PE=1 SV=2 - [F1SRD2_PIG]	42.3	2	2	1	1	1	1.42337	1.94782	1.68559	UP
Q5MX78	Oas1	2'-5' oligoadenylate synthetase 1 OS=Sus scrofa GN=Oas1 PE=2 SV=1 - [Q5MX78_PIG]	42.16	13.52	1	1	4	6	0.585824	0.728216	0.65702	DOWN
I3L6Q5	HIST1H1B	Uncharacterized protein OS=Sus scrofa GN=HIST1H1B PE=1 SV=1 - [I3L6Q5_PIG]	41.97	31.53	1	3	6	8	1.24981	2.1694	1.70961	UP
L7WLJ5	SLA-1	MHC class I antigen OS=Sus scrofa GN=SLA-1 PE=2 SV=1 - [L7WLJ5_PIG]	41.4967	18.13	162	1	6	10	1.01079	1.40441	1.2076	UP
I3LM25	LSM5	Uncharacterized protein OS=Sus scrofa GN=LSM5 PE=4 SV=1 - [I3LM25_PIG]	40.52	20.88	1	1	1	1	0.889217	0.763296	0.826257	DOWN
G9M4N3	Tollip	Toll interacting protein OS=Sus scrofa GN=Tollip PE=2 SV=1 - [G9M4N3_PIG]	39.98	9.16	1	2	2	3	0.765081	0.855413	0.810247	DOWN
C1IHT9	PDK4	Pyruvate dehydrogenase kinase isozyme 4 OS=Sus scrofa GN=PDK4 PE=2 SV=1 - [C1IHT9_PIG]	39.9	4.67	2	1	1	1	1.39208	1.28519	1.33863	UP
Q71M46	PSME1	Proteasome activator PA28 alpha subunit (Fragment) OS=Sus scrofa GN=PSME1 PE=2 SV=1 - [Q71M46_PIG]	39.85	42.58	5	10	10	16	1.12136	1.34238	1.23187	UP
F1SGG2	KRT8	Uncharacterized protein OS=Sus scrofa GN=KRT8 PE=1 SV=1 - [F1SGG2_PIG]	39.67	5.11	7	1	4	11	0.730646	2.40705	1.56885	UP
K7GP55	BGN	Biglycan OS=Sus scrofa GN=BGN PE=1 SV=1 - [K7GP55_PIG]	39.04	14.36	10	4	5	8	1.00589	1.53823	1.27206	UP
Q863Z0	PSME2	Proteasome activator complex subunit 2 OS=Sus scrofa GN=PSME2 PE=2 SV=3 - [PSME2_PIG]	38.51	13.81	3	3	3	4	1.29828	1.2388	1.26854	UP
F1RX35	LOC100627396	Uncharacterized protein OS=Sus scrofa GN=LOC100627396 PE=1 SV=2 - [F1RX35_PIG]	38.3393	28.08	4	12	12	25	0.742004	0.87231	0.807157	DOWN
K7GL43	THY1	Uncharacterized protein (Fragment) OS=Sus scrofa GN=THY1 PE=1 SV=1 - [K7GL43_PIG]	38.1088	25.16	3	3	3	5	1.08732	1.52632	1.30682	UP
A0A076EBU5	ATP8	ATP synthase protein 8 OS=Sus scrofa domesticus GN=ATP8 PE=3 SV=1 - [A0A076EBU5_PIG]	37.1789	14.93	9	1	1	6	0.470659	0.42588	0.448269	DOWN
A0A0B8RVJ8	RAB8B	RAB8B, member RAS oncogene family OS=Sus scrofa domesticus GN=RAB8B PE=4 SV=1 - [A0A0B8RVJ8_PIG]	36.69	17.87	20	1	4	13	1.66818	1.46053	1.56435	UP
A5YV76	FASN	Fatty acid synthase OS=Sus scrofa GN=FASN PE=1 SV=1 - [A5YV76_PIG]	36.6747	2.59	7	5	5	6	1.14804	1.6413	1.39467	UP
I3LH11	GART	Uncharacterized protein OS=Sus scrofa GN=GART PE=1 SV=1 - [I3LH11_PIG]	36.62	1.38	2	1	1	1	0.748014	0.81162	0.779817	DOWN
K7GQB9	GAS6	Uncharacterized protein OS=Sus scrofa PE=4 SV=1 - [K7GQB9_PIG]	36.6	6.9	3	2	2	3	0.711189	0.844529	0.777859	DOWN
I3LJL2	-	Uncharacterized protein OS=Sus scrofa GN=VWA8 PE=1 SV=1 - [I3LJL2_PIG]	36.41	3.2	1	1	1	2	0.804401	0.594791	0.699596	DOWN
Q29215	orf	Orf protein (Fragment) OS=Sus scrofa GN=orf PE=2 SV=1 - [Q29215_PIG]	35.91	4.62	3	1	1	2	2.0631	1.03794	1.55052	UP
F2Z5C0	OSTC	Uncharacterized protein OS=Sus scrofa GN=OSTC PE=1 SV=1 - [F2Z5C0_PIG]	35.7	8.05	1	1	1	1	1.14736	1.33844	1.2429	UP
F1SDI9	DPYSL4	Uncharacterized protein OS=Sus scrofa GN=DPYSL4 PE=1 SV=2 - [F1SDI9_PIG]	35.58	3.48	1	2	2	2	1.4868	1.06011	1.27346	UP
Q8MIZ3	DCPS	m7GpppX diphosphatase OS=Sus scrofa GN=DCPS PE=2 SV=1 - [DCPS_PIG]	35.06	4.15	1	1	1	1	0.547779	0.538886	0.543332	DOWN
B2LYG4	FITM2	Fat storage-inducing transmembrane protein 2 OS=Sus scrofa GN=FITM2 PE=2 SV=1 - [FITM2_PIG]	34.85	4.96	2	1	1	1	0.803168	0.853135	0.828151	DOWN
B1PMB0	FABP	Liver fatty acid binding protein OS=Sus scrofa GN=FABP PE=2 SV=1 - [B1PMB0_PIG]	34.81	22.83	4	3	3	6	0.529176	0.600139	0.564657	DOWN
Q9GL01	RPN2	Dolichyl-diphosphooligosaccharide--protein glycosyltransferase subunit 2 OS=Sus scrofa GN=RPN2 PE=2 SV=1 - [RPN2_PIG]	34.53	10.02	4	4	4	7	1.48615	1.24313	1.36464	UP
F1RMR5	ISOC2	Uncharacterized protein OS=Sus scrofa GN=ISOC2 PE=1 SV=2 - [F1RMR5_PIG]	34.17	31.58	1	2	2	2	1.23602	1.22908	1.23255	UP
Q08092	CNN1	Calponin-1 OS=Sus scrofa GN=CNN1 PE=2 SV=1 - [CNN1_PIG]	34.09	7.41	1	2	2	3	1.86599	1.42645	1.64622	UP
M3TYK5	ATP2B4	Calcium-transporting ATPase OS=Sus scrofa GN=ATP2B4 PE=2 SV=1 - [M3TYK5_PIG]	33.59	3.81	9	3	3	5	0.747972	0.900964	0.824468	DOWN
P21753	TMSB10	Thymosin beta-10 OS=Sus scrofa GN=TMSB10 PE=1 SV=2 - [TYB10_PIG]	33.59	50	3	1	2	5	1.08962	1.36335	1.22648	UP
F1S5N0	XPNPEP1	Uncharacterized protein OS=Sus scrofa GN=XPNPEP1 PE=1 SV=2 - [F1S5N0_PIG]	33.234	5.41	2	3	3	4	1.4622	1.04104	1.25162	UP
F1SEQ7	FAM213A	Uncharacterized protein OS=Sus scrofa GN=FAM213A PE=1 SV=1 - [F1SEQ7_PIG]	32.36	10.48	1	2	2	2	1.22026	1.3336	1.27693	UP
F1SAB8	DCTN5	Uncharacterized protein OS=Sus scrofa GN=DCTN5 PE=1 SV=2 - [F1SAB8_PIG]	32.22	7.69	1	1	1	1	0.795271	0.76465	0.77996	DOWN
F1SD96	RAD23A	Uncharacterized protein (Fragment) OS=Sus scrofa GN=RAD23A PE=1 SV=1 - [F1SD96_PIG]	32.1	11.32	1	2	4	5	1.50317	1.16578	1.33447	UP
I3LLY8	KRT79	Uncharacterized protein OS=Sus scrofa GN=KRT79 PE=1 SV=1 - [I3LLY8_PIG]	30.41	4.86	16	1	3	6	2.60037	0.970972	1.78567	UP
F1S2X3	ECHDC1	Uncharacterized protein (Fragment) OS=Sus scrofa GN=ECHDC1 PE=1 SV=2 - [F1S2X3_PIG]	30.23	24.18	1	6	6	9	0.88463	0.681619	0.783124	DOWN
F1RK02	LCP1	Uncharacterized protein OS=Sus scrofa GN=LCP1 PE=1 SV=2 - [F1RK02_PIG]	29.52	15.38	1	5	8	13	1.19378	2.01039	1.60208	UP
Q6QAS9	-	60S ribosomal protein L7 (Fragment) OS=Sus scrofa PE=2 SV=1 - [Q6QAS9_PIG]	29.1967	36.36	1	1	4	5	1.30127	2.08475	1.69301	UP
A5A758	KRT1	Keratin 1 (Fragment) OS=Sus scrofa GN=KRT1 PE=2 SV=1 - [A5A758_PIG]	29.17	7.47	2	5	5	7	3.82391	1.17802	2.50097	UP
A0A075B7I5	-	Uncharacterized protein OS=Sus scrofa PE=4 SV=1 - [A0A075B7I5_PIG]	29.05	7.89	5	1	1	5	1.25482	1.24531	1.25006	UP
Q29194	-	Ribosomal protein S2 (Fragment) OS=Sus scrofa PE=2 SV=1 - [Q29194_PIG]	28.15	15.85	1	1	1	1	2.30939	3.05762	2.68351	UP
I3LDJ8	-	Uncharacterized protein OS=Sus scrofa PE=1 SV=1 - [I3LDJ8_PIG]	27.48	9.85	1	3	4	8	0.380387	0.347509	0.363948	DOWN
A0A0B8RTQ8	EMILIN2	Elastin microfibril interfacer 2 OS=Sus scrofa domesticus GN=EMILIN2 PE=4 SV=1 - [A0A0B8RTQ8_PIG]	26.37	4.9	2	3	3	3	0.716449	0.790246	0.753347	DOWN
F1SFD6	-	Uncharacterized protein OS=Sus scrofa PE=4 SV=2 - [F1SFD6_PIG]	25.56	11.35	2	1	1	2	2.08916	1.87128	1.98022	UP
F1RFT1	LOC100626374	Uncharacterized protein OS=Sus scrofa GN=LOC100513927 PE=1 SV=2 - [F1RFT1_PIG]	25.54	5.11	2	2	2	4	0.827285	0.7322	0.779742	DOWN
F2Z5B9	RPL34	60S ribosomal protein L34 OS=Sus scrofa GN=RPL34 PE=1 SV=1 - [F2Z5B9_PIG]	25.34	12.82	2	2	2	3	1.06966	1.4913	1.28048	UP
I3LTZ9	NAPG	Uncharacterized protein (Fragment) OS=Sus scrofa GN=NAPG PE=1 SV=1 - [I3LTZ9_PIG]	25.09	13.82	1	1	1	1	0.758875	0.754361	0.756618	DOWN
F1SJJ5	RPL4	60S ribosomal protein L4 OS=Sus scrofa GN=RPL4 PE=1 SV=2 - [F1SJJ5_PIG]	24.34	9.86	3	4	4	6	1.0905	1.31978	1.20514	UP
Q29197	RPS9	40S ribosomal protein S9 (Fragment) OS=Sus scrofa GN=RPS9 PE=2 SV=1 - [RS9_PIG]	22.6	30.77	1	1	5	6	1.16996	1.51092	1.34044	UP
F1SP56	NIPSNAP3A	Uncharacterized protein OS=Sus scrofa GN=NIPSNAP3A PE=1 SV=2 - [F1SP56_PIG]	22.44	15.79	1	2	4	7	0.827514	0.668324	0.747919	DOWN
A0A0B8RVJ1	RRBP1	Ribosome binding protein 1 OS=Sus scrofa domesticus GN=RRBP1 PE=4 SV=1 - [A0A0B8RVJ1_PIG]	22.17	3.14	2	4	4	5	1.07338	1.41391	1.24365	UP
A9GYW6	APLE	Carboxylic ester hydrolase (Fragment) OS=Sus scrofa GN=APLE PE=2 SV=1 - [A9GYW6_PIG]	22.04	15.15	4	1	7	11	1.42901	1.32034	1.37468	UP
K9IVQ2	RPS6KA5_tv1	Ribosomal protein S6 kinase OS=Sus scrofa GN=RPS6KA5_tv1 PE=2 SV=1 - [K9IVQ2_PIG]	20.85	1.25	1	1	1	1	0.863861	0.785311	0.824586	DOWN
F1SJT9	ZPR1	Uncharacterized protein OS=Sus scrofa GN=ZPR1 PE=1 SV=2 - [F1SJT9_PIG]	20.27	2.65	1	1	1	1	0.681326	0.866473	0.773899	DOWN
K7GQ35	IGBP1	Uncharacterized protein OS=Sus scrofa GN=IGBP1 PE=1 SV=1 - [K7GQ35_PIG]	19.82	5.9	4	2	2	2	0.737028	0.905562	0.821295	DOWN
U3GT97	-	Fstl1 OS=Sus scrofa PE=2 SV=1 - [U3GT97_PIG]	18.66	2.61	1	1	1	1	0.551374	0.723363	0.637368	DOWN
F1RPL2	-	Histone H3 OS=Sus scrofa GN=LOC100156557 PE=3 SV=1 - [F1RPL2_PIG]	17.5	30.15	6	6	6	11	1.12701	2.04789	1.58745	UP
I3LDS3	KRT10	Uncharacterized protein OS=Sus scrofa GN=KRT10 PE=1 SV=1 - [I3LDS3_PIG]	17.36	4.71	5	3	3	3	2.70495	1.21425	1.9596	UP
F1RGI2	LOC100514845	Uncharacterized protein OS=Sus scrofa GN=LOC100514845 PE=1 SV=2 - [F1RGI2_PIG]	16.95	7.33	1	2	2	2	1.01487	0.566932	0.7909	DOWN
F1SIT4	UACA	Uncharacterized protein (Fragment) OS=Sus scrofa GN=UACA PE=4 SV=1 - [F1SIT4_PIG]	16.61	0.86	1	1	1	1	0.772124	0.852215	0.812169	DOWN
B5APV0	ARPC5	Actin-related protein 2/3 complex subunit 5 OS=Sus scrofa GN=ARPC5 PE=1 SV=1 - [B5APV0_PIG]	0	16.56	1	3	3	3	1.15167	1.41378	1.28272	UP
F2Z5S7	COPZ1	Uncharacterized protein OS=Sus scrofa GN=COPZ1 PE=1 SV=1 - [F2Z5S7_PIG]	0	7.91	1	1	1	3	1.5592	1.62984	1.59452	UP
F2Z4Z4	CSNK1A1	Casein kinase I isoform alpha OS=Sus scrofa GN=CSNK1A1 PE=1 SV=1 - [F2Z4Z4_PIG]	0	2.67	1	1	1	1	0.812916	0.782665	0.79779	DOWN
I3LS25	SERF2	Uncharacterized protein OS=Sus scrofa GN=SERF2 PE=4 SV=1 - [I3LS25_PIG]	0	15.25	1	1	1	1	0.782644	0.827441	0.805042	DOWN
F2Z5C8	SPCS3	Uncharacterized protein OS=Sus scrofa GN=SPCS3 PE=1 SV=1 - [F2Z5C8_PIG]	0	5	1	1	1	1	1.20046	1.30409	1.25228	UP
F2Z5M9	SRP54	Uncharacterized protein OS=Sus scrofa GN=SRP54 PE=1 SV=1 - [F2Z5M9_PIG]	0	2.18	1	1	1	1	1.30953	1.18075	1.24514	UP
F1RU99	UBE2A	Uncharacterized protein OS=Sus scrofa GN=UBE2A PE=3 SV=2 - [F1RU99_PIG]	0	6.58	1	1	1	1	0.783597	0.873618	0.828608	DOWN
Q29195	RPL10	60S ribosomal protein L10 OS=Sus scrofa GN=RPL10 PE=1 SV=3 - [RL10_PIG]	0	6.54	3	2	2	2	1.4539	1.21802	1.33596	UP
Q29041	FCN2	Ficolin-2 OS=Sus scrofa GN=FCN2 PE=1 SV=1 - [FCN2_PIG]	0	5.88	3	1	2	2	1.34676	1.33425	1.3405	UP
F1SV40	SF3A3	Uncharacterized protein OS=Sus scrofa GN=SF3A3 PE=1 SV=1 - [F1SV40_PIG]	0	4.19	1	2	2	2	1.19387	1.25781	1.22584	UP
O13010	PIP4K2A	Phosphatidylinositol 5-phosphate 4-kinase type-2 alpha OS=Sus scrofa GN=PIP4K2A PE=2 SV=1 - [PI42A_PIG]	0	3.45	1	1	1	1	0.810462	0.846189	0.828325	DOWN
O18734	CPI17	Protein phosphatase 1 regulatory subunit 14A OS=Sus scrofa GN=CPI17 PE=1 SV=1 - [PP14A_PIG]	0	10.88	1	1	1	1	1.3591	1.22801	1.29355	UP
O19063	APCS	Serum amyloid P-component OS=Sus scrofa GN=APCS PE=2 SV=1 - [SAMP_PIG]	0	2.68	1	1	1	1	0.531372	0.526141	0.528757	DOWN
B2XWS1	GBP1	Guanylate binding protein 1 OS=Sus scrofa GN=GBP1 PE=2 SV=1 - [B2XWS1_PIG]	0	7.8	2	4	4	6	1.72179	2.26102	1.99141	UP
A1YQ85	ACE	Angiotensin I converting enzyme OS=Sus scrofa PE=2 SV=1 - [A1YQ85_PIG]	0	1.91	6	2	2	2	0.800896	0.80728	0.804088	DOWN
F1S8A5	MRPS26	Uncharacterized protein OS=Sus scrofa GN=MRPS26 PE=1 SV=1 - [F1S8A5_PIG]	0	8.78	1	1	1	2	1.65309	1.37292	1.51301	UP
A4UTN7	Hsph1	Heat shock 105kDa/110kDa protein 1 OS=Sus scrofa GN=Hsph1 PE=2 SV=1 - [A4UTN7_PIG]	0	2.21	2	1	2	2	0.812909	0.781851	0.79738	DOWN
F1RGW3	COA6	Uncharacterized protein OS=Sus scrofa GN=COA6 PE=1 SV=1 - [F1RGW3_PIG]	0	7.63	1	1	1	1	1.63789	1.08174	1.35981	UP
A7UIU7	ACL	ATP-citrate synthase OS=Sus scrofa GN=ACL PE=2 SV=1 - [A7UIU7_PIG]	0	3.9	5	4	4	4	1.16092	1.79332	1.47712	UP
F1SPE8	HCLS1	Uncharacterized protein OS=Sus scrofa GN=HCLS1 PE=1 SV=1 - [F1SPE8_PIG]	0	2.44	1	1	1	1	1.29434	2.02187	1.6581	UP
R4HZ39	XO	XDH xanthine dehydrogenase OS=Sus scrofa GN=XO PE=2 SV=1 - [R4HZ39_PIG]	0	0.9	2	1	1	1	1.63343	1.22488	1.42915	UP
F1RQP1	TRMT112	Uncharacterized protein OS=Sus scrofa GN=TRMT112 PE=1 SV=2 - [F1RQP1_PIG]	0	10.4	1	1	1	2	0.671306	0.637125	0.654215	DOWN
F1RYI8	COL3A1	Uncharacterized protein OS=Sus scrofa GN=COL3A1 PE=1 SV=2 - [F1RYI8_PIG]	0	2.59	1	3	3	8	0.86194	2.02552	1.44373	UP
F1S580	PRPF38B	Uncharacterized protein OS=Sus scrofa GN=PRPF38B PE=1 SV=1 - [F1S580_PIG]	0	1.28	1	1	1	1	1.24471	1.32556	1.28513	UP
A0A0B8RVW4	G6PD	Glucose-6-phosphate 1-dehydrogenase OS=Sus scrofa domesticus GN=G6PD PE=3 SV=1 - [A0A0B8RVW4_PIG]	0	1.36	2	1	1	1	1.12289	1.43212	1.2775	UP
F1S6Z2	REPS1	Uncharacterized protein OS=Sus scrofa GN=REPS1 PE=1 SV=1 - [F1S6Z2_PIG]	0	0.75	1	1	1	1	5.90113	1.13946	3.5203	UP
I3LHI3	TMEM256-PLSCR3	Uncharacterized protein OS=Sus scrofa GN=TMEM256-PLSCR3 PE=1 SV=1 - [I3LHI3_PIG]	0	4.04	1	1	1	2	1.71634	1.1497	1.43302	UP
Q867B9	RAMP2	Receptor activity-modifying protein 2 OS=Sus scrofa GN=RAMP2 PE=2 SV=1 - [Q867B9_PIG]	0	3.95	1	1	1	1	1.31474	1.10065	1.2077	UP
Q764N1	cd74	CD74 antigen OS=Sus scrofa GN=cd74 PE=2 SV=1 - [Q764N1_PIG]	0	7.48	1	2	2	2	0.982991	1.50573	1.24436	UP
F2Z5B1	SERPINB1	Leukocyte elastase inhibitor OS=Sus scrofa GN=SERPINB1 PE=1 SV=1 - [F2Z5B1_PIG]	0	22.49	3	9	9	11	1.06057	1.34337	1.20197	UP
F1RZR9	CLIC2	Chloride intracellular channel protein OS=Sus scrofa GN=CLIC2 PE=1 SV=1 - [F1RZR9_PIG]	0	9.72	1	1	2	3	0.643226	0.659277	0.651252	DOWN
I3LHY5	CCDC102A	Uncharacterized protein OS=Sus scrofa GN=CCDC102A PE=4 SV=1 - [I3LHY5_PIG]	0	1.09	1	1	1	1	0.611209	0.679044	0.645127	DOWN
F1RXT7	SCO2	Uncharacterized protein OS=Sus scrofa GN=SCO2 PE=1 SV=2 - [F1RXT7_PIG]	0	6.06	1	1	1	1	0.691523	0.643617	0.66757	DOWN
C3S7K5	S100A8	Protein S100 OS=Sus scrofa GN=S100A8 PE=1 SV=1 - [C3S7K5_PIG]	0	8.99	2	1	1	1	1.22809	1.24466	1.23637	UP
F1RX91	RWDD1	Uncharacterized protein OS=Sus scrofa GN=RWDD1 PE=1 SV=1 - [F1RX91_PIG]	0	3.7	1	1	1	1	0.707724	0.90167	0.804697	DOWN
F1S4J0	FAM114A1	Uncharacterized protein OS=Sus scrofa GN=FAM114A1 PE=1 SV=1 - [F1S4J0_PIG]	0	2.67	1	1	1	1	1.00343	1.62768	1.31556	UP
D0G780	NANS	N-acetylneuraminic acid synthase OS=Sus scrofa GN=NANS PE=2 SV=1 - [D0G780_PIG]	0	7.8	2	2	2	3	0.753822	0.828824	0.791323	DOWN
A0A0B8S081	GBP7	Guanylate binding protein 7 OS=Sus scrofa domesticus GN=GBP7 PE=4 SV=1 - [A0A0B8S081_PIG]	0	8.21	3	5	5	5	1.34926	1.33068	1.33997	UP
F1RUH6	KDM1B	Uncharacterized protein OS=Sus scrofa GN=KDM1B PE=4 SV=2 - [F1RUH6_PIG]	0	1.83	1	1	1	1	1.54191	1.71046	1.62619	UP
F1SBR6	OLFML3	Olfactomedin-like protein 3 OS=Sus scrofa GN=OLFML3 PE=1 SV=1 - [F1SBR6_PIG]	0	2.46	1	1	1	1	1.26681	2.47194	1.86937	UP
F1SF95	PPIH	Peptidyl-prolyl cis-trans isomerase OS=Sus scrofa GN=PPIH PE=1 SV=1 - [F1SF95_PIG]	0	9.04	3	1	2	4	1.23097	1.26865	1.24981	UP
I3L810	HNMT	Uncharacterized protein OS=Sus scrofa GN=HNMT PE=1 SV=1 - [I3L810_PIG]	0	2.74	1	1	1	1	1.35731	1.27079	1.31405	UP
B2LWF9	GLUT4	Insulin-responsive glucose transporter OS=Sus scrofa GN=GLUT4 PE=2 SV=1 - [B2LWF9_PIG]	0	1.96	2	1	1	1	0.679484	0.801633	0.740559	DOWN
A9YUB0	PHYH	Phytanoyl-CoA 2-hydroxylase transcript variant 2 OS=Sus scrofa PE=2 SV=1 - [A9YUB0_PIG]	0	7.17	2	2	2	3	1.26098	1.3997	1.33034	UP
I3LN54	ARL6IP1	ADP-ribosylation factor-like protein 6-interacting protein 1 OS=Sus scrofa GN=ARL6IP1 PE=1 SV=1 - [I3LN54_PIG]	0	6.9	1	1	2	2	1.08718	1.38277	1.23497	UP
F1S857	MFSD13A	Uncharacterized protein OS=Sus scrofa GN=TMEM180 PE=4 SV=1 - [F1S857_PIG]	0	1.35	1	1	1	1	0.827557	0.766092	0.796824	DOWN
F1S534	DR1	Uncharacterized protein OS=Sus scrofa GN=DR1 PE=1 SV=1 - [F1S534_PIG]	0	7.39	1	1	1	1	0.948098	0.638782	0.79344	DOWN
A5D9N3	AIF1	Allograft inflammatory factor 1 OS=Sus scrofa GN=AIF1 PE=1 SV=1 - [A5D9N3_PIG]	0	10.88	3	1	2	2	1.29438	1.16613	1.23025	UP
F1SD95	GADD45GIP1	Uncharacterized protein OS=Sus scrofa GN=GADD45GIP1 PE=1 SV=1 - [F1SD95_PIG]	0	4.5	1	1	1	1	0.77995	0.730283	0.755116	DOWN
F1S087	DYNC1I2	Uncharacterized protein OS=Sus scrofa GN=DYNC1I2 PE=1 SV=2 - [F1S087_PIG]	0	0.98	1	1	1	1	0.862802	0.794905	0.828854	DOWN
F1SIF5	PTPMT1	Uncharacterized protein OS=Sus scrofa GN=PTPMT1 PE=1 SV=2 - [F1SIF5_PIG]	0	12.44	1	2	2	2	0.789714	0.869878	0.829796	DOWN
F1SIU8	ILKAP	Uncharacterized protein OS=Sus scrofa GN=ILKAP PE=1 SV=1 - [F1SIU8_PIG]	0	5.87	2	2	2	2	1.27668	1.2017	1.23919	UP
F1RT67	IMPAD1	Inositol monophosphatase 3 OS=Sus scrofa GN=IMPAD1 PE=3 SV=1 - [IMPA3_PIG]	0	2.79	1	1	1	1	0.693745	0.822453	0.758099	DOWN
F1SPG1	H1FX	Uncharacterized protein OS=Sus scrofa GN=H1FX PE=1 SV=1 - [F1SPG1_PIG]	0	7.01	1	1	1	1	1.08218	1.33537	1.20878	UP
I3LDJ9	BNIP3	Uncharacterized protein OS=Sus scrofa GN=BNIP3 PE=1 SV=1 - [I3LDJ9_PIG]	0	2.32	1	1	1	1	1.52688	1.19256	1.35972	UP
K7GS03	LOC100514839	Uncharacterized protein (Fragment) OS=Sus scrofa GN=LOC100514839 PE=1 SV=1 - [K7GS03_PIG]	0	0.87	3	1	1	1	1.11601	1.45649	1.28625	UP
I3L8E1	GGA1	Uncharacterized protein OS=Sus scrofa GN=GGA1 PE=1 SV=1 - [I3L8E1_PIG]	0	1.77	3	1	1	1	0.794207	0.760488	0.777348	DOWN
F2Z5H8	BTF3	Transcription factor BTF3 (Fragment) OS=Sus scrofa GN=BTF3 PE=1 SV=2 - [F2Z5H8_PIG]	0	6.19	3	2	2	2	0.769877	0.81863	0.794254	DOWN
A3RG87	CstB	Cystatin B protein OS=Sus scrofa GN=CstB PE=2 SV=1 - [A3RG87_PIG]	0	55.1	4	1	5	6	1.40316	1.37593	1.38954	UP
F1S8S9	GBF1	Uncharacterized protein OS=Sus scrofa GN=GBF1 PE=1 SV=2 - [F1S8S9_PIG]	0	0.75	1	1	2	3	0.726048	0.704712	0.71538	DOWN
I3LKZ1	-	Uncharacterized protein OS=Sus scrofa GN=LOC100519252 PE=1 SV=1 - [I3LKZ1_PIG]	0	1.46	2	1	1	1	0.75254	0.740233	0.746387	DOWN
F1SMI8	C6	Uncharacterized protein OS=Sus scrofa GN=C6 PE=1 SV=2 - [F1SMI8_PIG]	0	1.7	2	1	1	1	0.741055	0.811043	0.776049	DOWN
A0A0B8RTR8	DOPEY2	Dopey family member 2 OS=Sus scrofa domesticus GN=DOPEY2 PE=4 SV=1 - [A0A0B8RTR8_PIG]	0	0.35	2	1	1	1	1.79831	1.25337	1.52584	UP
F1RS89	-	Uncharacterized protein OS=Sus scrofa GN=LRBA PE=1 SV=2 - [F1RS89_PIG]	0	1.52	2	1	1	1	0.78358	0.588826	0.686203	DOWN
F1RP25	CLYBL	Uncharacterized protein OS=Sus scrofa GN=CLYBL PE=1 SV=2 - [F1RP25_PIG]	0	6	1	2	2	2	1.32708	1.08609	1.20659	UP
I3LK74	TRIP12	Uncharacterized protein OS=Sus scrofa PE=1 SV=1 - [I3LK74_PIG]	0	0.75	2	1	1	1	0.736341	0.765118	0.75073	DOWN
F1SI69	SPATS2L	Uncharacterized protein OS=Sus scrofa GN=SPATS2L PE=1 SV=2 - [F1SI69_PIG]	0	1.1	2	1	1	1	1.32106	1.10852	1.21479	UP
I3LUJ3	LOC100518876	Sorting nexin OS=Sus scrofa GN=SNX18 PE=1 SV=1 - [I3LUJ3_PIG]	0	2.94	2	1	1	1	0.745631	0.869363	0.807497	DOWN
A0A0B8S055	LSP1	Lymphocyte-specific protein 1 OS=Sus scrofa domesticus GN=LSP1 PE=4 SV=1 - [A0A0B8S055_PIG]	0	3.68	1	1	1	1	1.92241	2.61635	2.26938	UP
I3LFV0	LOC100628239	Uncharacterized protein OS=Sus scrofa GN=ZFYVE20 PE=1 SV=1 - [I3LFV0_PIG]	0	1.54	1	1	1	1	2.03363	1.10556	1.5696	UP
F1SR60	-	Uncharacterized protein OS=Sus scrofa GN=LOC100622580 PE=3 SV=2 - [F1SR60_PIG]	0	2.27	2	1	1	1	0.770238	0.75238	0.761309	DOWN
I3L9C1	MTMR9	Uncharacterized protein OS=Sus scrofa GN=MTMR9 PE=1 SV=1 - [I3L9C1_PIG]	0	1.46	1	1	1	1	1.24972	1.55085	1.40028	UP
F1RS72	ARHGAP10	Uncharacterized protein OS=Sus scrofa GN=ARHGAP10 PE=4 SV=2 - [F1RS72_PIG]	0	2.02	1	1	1	1	1.65303	0.925544	1.28929	UP
I3L7Z6	S100A6	Protein S100 OS=Sus scrofa GN=S100A6 PE=1 SV=1 - [I3L7Z6_PIG]	0	8.89	2	1	1	1	1.15701	1.37028	1.26364	UP
F1S571	COL11A1	Uncharacterized protein (Fragment) OS=Sus scrofa GN=COL11A1 PE=4 SV=2 - [F1S571_PIG]	0	0.5	3	1	1	2	1.02165	1.64407	1.33286	UP
A1XQT5	HUMMLC2B	HUMMLC2B OS=Sus scrofa GN=HUMMLC2B PE=2 SV=1 - [A1XQT5_PIG]	0	13.02	3	1	1	2	1.19365	1.43912	1.31639	UP
F1RVK1	YME1L1	Uncharacterized protein OS=Sus scrofa GN=YME1L1 PE=1 SV=2 - [F1RVK1_PIG]	0	1.95	1	1	1	1	1.20649	1.32908	1.26779	UP
F1SSS0	CPS1	Uncharacterized protein OS=Sus scrofa GN=CPS1 PE=1 SV=2 - [F1SSS0_PIG]	0	1.71	1	2	2	2	0.548577	0.539978	0.544277	DOWN
F1RNW2	KIAA0825	Uncharacterized protein OS=Sus scrofa GN=KIAA0825 PE=4 SV=2 - [F1RNW2_PIG]	0	2.04	1	1	1	1	1.82766	1.50669	1.66717	UP
F1RWY0	RGN	Uncharacterized protein OS=Sus scrofa GN=LOC100523295 PE=1 SV=1 - [F1RWY0_PIG]	0	8.36	2	2	2	2	0.726672	0.736916	0.731794	DOWN
Q7YRZ3	POFUT1	Protein-O-fucosyltransferase (Fragment) OS=Sus scrofa GN=POFUT1 PE=2 SV=1 - [Q7YRZ3_PIG]	0	2.65	2	1	1	1	0.69379	0.665567	0.679678	DOWN
F1S9S9	FUBP1	Uncharacterized protein OS=Sus scrofa GN=FUBP1 PE=1 SV=2 - [F1S9S9_PIG]	0	5.51	4	2	4	5	1.44055	1.21309	1.32682	UP
I3LU39	ISG15	Uncharacterized protein (Fragment) OS=Sus scrofa GN=ISG15 PE=1 SV=1 - [I3LU39_PIG]	0	6.02	3	1	1	1	0.675025	0.802934	0.73898	DOWN
F1S9C0	-	Serum amyloid A protein (Fragment) OS=Sus scrofa GN=LOC100525856 PE=3 SV=2 - [F1S9C0_PIG]	0	19	4	2	2	2	0.329743	0.329022	0.329383	DOWN
F1S9D1	ACIN1	Uncharacterized protein OS=Sus scrofa GN=ACIN1 PE=1 SV=1 - [F1S9D1_PIG]	0	0.52	1	1	1	1	1.22749	1.32125	1.27437	UP
F2Z5I2	RBM39	Uncharacterized protein OS=Sus scrofa GN=RBM39 PE=1 SV=2 - [F2Z5I2_PIG]	0	4.76	1	2	2	2	1.07203	1.50923	1.29063	UP
I3LR17	CORO1A	Uncharacterized protein OS=Sus scrofa GN=CORO1A PE=1 SV=1 - [I3LR17_PIG]	0	2.54	2	1	1	1	1.61532	2.76667	2.19099	UP
F1RN71	-	Uncharacterized protein OS=Sus scrofa GN=BLMH PE=1 SV=2 - [F1RN71_PIG]	0	6.77	1	1	1	1	0.812292	0.756421	0.784356	DOWN
F1SNC2	GNG10	Guanine nucleotide-binding protein subunit gamma OS=Sus scrofa GN=GNG10 PE=1 SV=1 - [F1SNC2_PIG]	0	22.06	1	1	1	1	1.07609	1.3787	1.2274	UP
F1RH94	HNRNPA0	Uncharacterized protein (Fragment) OS=Sus scrofa GN=HNRNPA0 PE=1 SV=2 - [F1RH94_PIG]	0	7.3	3	1	2	9	1.4894	1.20287	1.34613	UP
I3LUY9	-	Uncharacterized protein (Fragment) OS=Sus scrofa GN=LOC100624348 PE=1 SV=1 - [I3LUY9_PIG]	0	0.78	1	1	1	1	0.620087	0.678899	0.649493	DOWN
I3LEV5	EHBP1L1	Uncharacterized protein (Fragment) OS=Sus scrofa PE=4 SV=1 - [I3LEV5_PIG]	0	0.43	3	1	1	2	1.43345	1.29034	1.36189	UP
F1RZY3	SKOR2	Uncharacterized protein OS=Sus scrofa GN=SKOR2 PE=4 SV=1 - [F1RZY3_PIG]	0	0.82	1	1	1	1	0.743558	0.793647	0.768603	DOWN
F1ST63	-	Uncharacterized protein (Fragment) OS=Sus scrofa GN=LOC102161009 PE=4 SV=2 - [F1ST63_PIG]	0	1.94	3	1	1	2	0.84637	0.769178	0.807774	DOWN
Q8SPB6	SLA-DRB	MHC class II antigen (Fragment) OS=Sus scrofa GN=SLA-DRB PE=2 SV=1 - [Q8SPB6_PIG]	0	9.51	136	1	3	5	1.90798	1.55285	1.73041	UP
J9JIL5	LOC100620367	Protein S100 (Fragment) OS=Sus scrofa GN=LOC100620367 PE=1 SV=1 - [J9JIL5_PIG]	0	11.22	2	1	1	1	1.42023	1.00104	1.21063	UP
F1RYA3	CARS	Uncharacterized protein (Fragment) OS=Sus scrofa GN=CARS PE=1 SV=2 - [F1RYA3_PIG]	0	2.29	1	2	2	2	1.19714	1.33055	1.26385	UP
F1SGN4	IPO4	Uncharacterized protein OS=Sus scrofa GN=IPO4 PE=1 SV=2 - [F1SGN4_PIG]	0	1.02	1	1	1	1	0.893358	0.638695	0.766026	DOWN
I3LS12	SNX2	Uncharacterized protein (Fragment) OS=Sus scrofa GN=SNX2 PE=1 SV=1 - [I3LS12_PIG]	0	4.22	2	2	2	4	0.785217	0.863989	0.824603	DOWN
Q29370	orf	Orf protein (Fragment) OS=Sus scrofa GN=orf PE=2 SV=1 - [Q29370_PIG]	0	8.99	3	1	1	1	1.021	1.70845	1.36472	UP
F1SAM0	DSC1	Uncharacterized protein (Fragment) OS=Sus scrofa GN=LOC100515669 PE=4 SV=1 - [F1SAM0_PIG]	0	1.56	2	1	2	3	5.01385	3.12137	4.06761	UP
F1S682	QSOX1	Sulfhydryl oxidase OS=Sus scrofa GN=QSOX1 PE=1 SV=2 - [F1S682_PIG]	0	2.43	1	1	1	1	0.839492	0.808119	0.823805	DOWN
K7GRP7	MAGED1	Melanoma-associated antigen D1 (Fragment) OS=Sus scrofa GN=MAGED1 PE=4 SV=1 - [K7GRP7_PIG]	0	3.74	2	1	1	1	0.376283	0.265943	0.321113	DOWN
F1S1T6	EXOSC9	Uncharacterized protein OS=Sus scrofa GN=EXOSC9 PE=4 SV=2 - [F1S1T6_PIG]	0	2.26	1	1	1	1	0.801997	0.709491	0.755744	DOWN
F1SMW8	SERPINB10	Uncharacterized protein OS=Sus scrofa GN=SERPINB10 PE=3 SV=1 - [F1SMW8_PIG]	0	3.78	1	1	1	1	1.72878	1.59688	1.66283	UP
I3LJL8	-	Uncharacterized protein OS=Sus scrofa GN=RFTN1 PE=4 SV=1 - [I3LJL8_PIG]	0	5.26	1	1	1	1	0.723641	0.676013	0.699827	DOWN
I3LJX2	-	Uncharacterized protein OS=Sus scrofa PE=1 SV=1 - [I3LJX2_PIG]	0	19	1	3	3	4	1.06901	3.30749	2.18825	UP
F1S7D2	-	Uncharacterized protein OS=Sus scrofa GN=LOC100511647 PE=1 SV=1 - [F1S7D2_PIG]	0	15.63	9	2	2	2	0.512076	0.502963	0.50752	DOWN
Q95282	-	ATP synthase subunit 9, mitochondrial (Fragment) OS=Sus scrofa PE=2 SV=1 - [Q95282_PIG]	0	7.45	8	1	1	2	1.24617	2.27172	1.75895	UP
H9A239	lias	Lipoic acid synthetase OS=Sus scrofa GN=lias PE=2 SV=1 - [H9A239_PIG]	0	2.96	2	1	1	1	0.700398	0.913962	0.80718	DOWN
I3LCM3	-	Uncharacterized protein OS=Sus scrofa PE=4 SV=1 - [I3LCM3_PIG]	0	4.2	2	1	1	1	0.771678	0.815437	0.793557	DOWN
K7GMN1	LOC100516480	Uncharacterized protein OS=Sus scrofa GN=LOC100516480 PE=4 SV=1 - [K7GMN1_PIG]	0	13.33	4	2	2	2	1.3886	1.07531	1.23196	UP
I3LTL9	FOLH1B	Glutamate carboxypeptidase 2 OS=Sus scrofa GN=FOLH1 PE=1 SV=1 - [I3LTL9_PIG]	0	1.2	2	1	1	1	0.771826	0.859739	0.815782	DOWN
I3LI44	COTL1	Uncharacterized protein (Fragment) OS=Sus scrofa GN=COTL1 PE=1 SV=1 - [I3LI44_PIG]	0	15.33	1	3	3	3	1.17918	1.86278	1.52098	UP
F1S399	FAF2	Uncharacterized protein (Fragment) OS=Sus scrofa GN=FAF2 PE=1 SV=2 - [F1S399_PIG]	0	6.07	1	2	2	2	0.810878	0.824671	0.817774	DOWN
F1S4R5	SRSF7	Uncharacterized protein (Fragment) OS=Sus scrofa GN=SRSF7 PE=1 SV=2 - [F1S4R5_PIG]	0	4.48	1	1	1	1	1.19354	1.24042	1.21698	UP
F1SN81	EGFLAM	Uncharacterized protein OS=Sus scrofa GN=EGFLAM PE=4 SV=2 - [F1SN81_PIG]	0	1.38	1	1	1	2	0.825204	0.831647	0.828425	DOWN
F2Z4X6	TOMM20	Uncharacterized protein (Fragment) OS=Sus scrofa GN=TOMM20 PE=1 SV=2 - [F2Z4X6_PIG]	0	8.9	1	1	1	1	1.30716	1.23168	1.26942	UP
F1SJU4	PARVB	Uncharacterized protein OS=Sus scrofa GN=PARVB PE=4 SV=2 - [F1SJU4_PIG]	0	7.61	1	1	2	3	0.876539	0.771643	0.824091	DOWN
I3LG67	MARCKS	Uncharacterized protein OS=Sus scrofa GN=MARCKS PE=1 SV=1 - [I3LG67_PIG]	0	10.5	1	1	1	1	1.23213	1.42593	1.32903	UP
I3L997	-	Uncharacterized protein OS=Sus scrofa PE=1 SV=1 - [I3L997_PIG]	0	7.5	1	1	1	1	0.743613	0.865706	0.804659	DOWN
B3VN86	-	SNF2L-like protein (Fragment) OS=Sus scrofa PE=2 SV=1 - [B3VN86_PIG]	0	3.03	6	1	1	1	1.22346	1.65928	1.44137	UP
B6DTX0	SLA-DQB	MHC class II antigen (Fragment) OS=Sus scrofa GN=SLA-DQB PE=4 SV=1 - [B6DTX0_PIG]	0	25.84	30	1	2	2	1.17392	1.65742	1.41567	UP
F1S451	LDHD	Uncharacterized protein OS=Sus scrofa GN=LDHD PE=1 SV=2 - [F1S451_PIG]	0	1.93	2	1	1	1	1.28178	1.30367	1.29273	UP
A5D9J1	PSMB9	Proteasome (Prosome, macropain) subunit, beta type, 9 (Large multifunctional protease 2) OS=Sus scrofa GN=PSMB9 PE=1 SV=1 - [A5D9J1_PIG]	0	5.14	2	1	1	1	1.41667	1.5498	1.48324	UP
F1RW28	HSD17B13	Uncharacterized protein OS=Sus scrofa GN=HSD17B13 PE=1 SV=2 - [F1RW28_PIG]	0	4	1	1	1	1	0.298901	0.239147	0.269024	DOWN
Q9XSM8	uatp	Galectin OS=Sus scrofa GN=uatp PE=2 SV=1 - [Q9XSM8_PIG]	0	4.1	5	1	1	1	0.739233	0.831467	0.78535	DOWN
G0KXR4	SLA-DQB	MHC class II antigen (Fragment) OS=Sus scrofa GN=SLA-DQB PE=4 SV=1 - [G0KXR4_PIG]	0	20.23	191	3	5	7	1.17902	1.61967	1.39935	UP
K7GKE4	CD44	Uncharacterized protein OS=Sus scrofa GN=CD44 PE=1 SV=1 - [K7GKE4_PIG]	0	13.64	8	1	1	2	1.31002	1.14425	1.22714	UP
A0A075B7I6	-	Uncharacterized protein OS=Sus scrofa PE=4 SV=1 - [A0A075B7I6_PIG]	0	26.09	1	3	3	3	0.665024	0.870419	0.767721	DOWN
A0A088CPQ8	SLA-DRB1	MHC class II antigen OS=Sus scrofa GN=SLA-DRB1 PE=2 SV=1 - [A0A088CPQ8_PIG]	0	9.4	102	1	3	5	0.293803	0.332982	0.313393	DOWN
K7GT21	XIAP	Uncharacterized protein (Fragment) OS=Sus scrofa GN=XIAP PE=1 SV=1 - [K7GT21_PIG]	0	6.09	2	1	1	1	0.535893	1.00614	0.771018	DOWN
A3QQZ0	CD14	CD14 antigen (Fragment) OS=Sus scrofa GN=CD14 PE=4 SV=1 - [A3QQZ0_PIG]	0	7.55	4	1	1	1	1.19502	1.2747	1.23486	UP
F1SMH6	C5orf51	Uncharacterized protein OS=Sus scrofa GN=C5orf51 PE=1 SV=1 - [F1SMH6_PIG]	0	4.78	1	1	1	1	1.80089	1.37631	1.5886	UP
Q9TTB3	-	Versican (Fragment) OS=Sus scrofa PE=2 SV=1 - [Q9TTB3_PIG]	0	18.45	10	2	2	2	1.24658	1.30593	1.27626	UP
Q2PT71	SLA-DRB1	MHC class II antigen OS=Sus scrofa GN=SLA-DRB1 PE=2 SV=1 - [Q2PT71_PIG]	0	9.4	29	2	3	5	0.946157	1.61997	1.28306	UP
K7GKQ1	RAB9A	Uncharacterized protein OS=Sus scrofa GN=RAB9A PE=1 SV=1 - [K7GKQ1_PIG]	0	7.91	2	1	1	2	0.726186	0.917051	0.821618	DOWN
I3LG98	AP2S1	Uncharacterized protein OS=Sus scrofa GN=AP2S1 PE=1 SV=1 - [I3LG98_PIG]	0	7.38	2	1	1	1	0.582271	0.795161	0.688716	DOWN
A0A0B8RSU5	HDGF	Hepatoma-derived growth factor OS=Sus scrofa domesticus GN=HDGF PE=4 SV=1 - [A0A0B8RSU5_PIG]	0	8.26	2	2	2	2	1.40062	1.30085	1.35074	UP
F1S0J1	C4BPA	Uncharacterized protein OS=Sus scrofa GN=C4BPA PE=4 SV=2 - [F1S0J1_PIG]	0	14.36	2	2	4	4	0.763653	0.878514	0.821083	DOWN
Q6W6X3	-	PSMC4 subunit (Fragment) OS=Sus scrofa PE=4 SV=1 - [Q6W6X3_PIG]	0	44.19	1	1	1	1	0.728518	0.694205	0.711362	DOWN
I3LC09	TIMM50	Uncharacterized protein (Fragment) OS=Sus scrofa GN=TIMM50 PE=1 SV=1 - [I3LC09_PIG]	0	3.58	1	1	1	1	0.904931	0.648635	0.776783	DOWN
F1STY9	CLNS1A	Uncharacterized protein OS=Sus scrofa GN=CLNS1A PE=1 SV=1 - [F1STY9_PIG]	0	5.37	1	1	1	2	1.30439	1.18396	1.24418	UP
P79313	-	Vacuolar ATP synthase subunit AC45 (Fragment) OS=Sus scrofa PE=2 SV=1 - [P79313_PIG]	0	6.14	2	1	1	1	0.713403	0.839714	0.776558	DOWN
A0A0G3Z6M0	SLA-DQA	MHC class II antigen OS=Sus scrofa GN=SLA-DQA PE=2 SV=1 - [A0A0G3Z6M0_PIG]	0	14.57	124	4	4	6	1.1923	1.42353	1.30791	UP
I3LCF9	AHSP	Uncharacterized protein OS=Sus scrofa GN=AHSP PE=1 SV=1 - [I3LCF9_PIG]	0	16.48	1	1	1	2	1.41613	1.14177	1.27895	UP
B5A562	-	Pentaxin OS=Sus scrofa PE=2 SV=1 - [B5A562_PIG]	0	12.61	3	3	3	3	0.565516	0.531199	0.548358	DOWN
I3LQ16	-	Uncharacterized protein OS=Sus scrofa GN=MOB1A PE=4 SV=1 - [I3LQ16_PIG]	0	16.67	2	1	1	1	1.22312	1.20972	1.21642	UP
F1RUL6	LOC100524373	C-X-C motif chemokine (Fragment) OS=Sus scrofa GN=LOC100520680 PE=3 SV=2 - [F1RUL6_PIG]	0	12.36	4	1	1	2	1.17959	1.38999	1.28479	UP
