# Supplementary material for: Comparative transcriptomic and proteomic analyses provide insights into the key genes involved in high-altitude adaptation in the Tibetan pig
Source: Sci Rep. 2017 Jun 16;7:3654. doi: 10.1038/s41598-017-03976-3 (PMC5473931; doi:10.1038/s41598-017-03976-3)
Supplement: Supplementary file 6 — Supplementary Table S8 [file 41598_2017_3976_MOESM6_ESM.xls]

## Sheet: Sheet1
Table S8. Overlapping proteins in the comparison groups
Comparsion groups	Overlap proteins
TH vs. YH, TL vs. YL, TH vs. TL and YH vs. YL	ATP8,ACE,OAT,NANS,DECR1,KIAA0825,C4BPA,MRPS26,COL1A2,KRT8,IPO4,PTPMT1,C6,HSPE1,LUM,MYL7,CPS1,SF3A3,BNIP3,TRIP12,NAPG,IGHG,APCS,HIST1H1D,ACTB,SLA-DRB,DCN
TH vs. YH and TL vs. YL	ND1,HSD17B12,TFRC,AmpT,HRC,EPHX2,DDT,GGT5,RWDD4,BPHL,TMEM177,ANXA6,FBP1,DPH5,ACOX2,SDR39U1,CLEC3B,C9orf89,ASPN,MFAP2,ATP6V0D1,GNG7,STIP1,ART3,S100A13,FABP4,GSN,AQP1,CFH,CMYA1,ENO3,F9,APOA2,GPC1,DNAJC13,HIST1H2BN,LAMTOR3,FH,ABCB1,AGT,A2M,EPHX1,ATP8,ACE,OAT,NANS,DECR1,KIAA0825,C4BPA,MRPS26,COL1A2,KRT8,IPO4,PTPMT1,C6,HSPE1,LUM,MYL7,CPS1,SF3A3,BNIP3,TRIP12,NAPG,IGHG,APCS,HIST1H1D,ACTB,SLA-DRB, DCN, O…
TH vs. TL and YH vs. YL	MYL4,RPL14,PGK2,H2AFX,ANO10,LSM5,PDK4,RAB8B,orf,OSTC,DPYSL4,CNN1,XPNPEP1,RPL34,COPZ1,SRP54,RPL10,Hsph1,COA6,XO,REPS1,RAMP2,AIF1,YME1L1,BLMH,CD44,CLNS1A,APOA1,HP,ACOT4,SLA-1, FABP, TMSB10, NIPSNAP3A,ZFYVE20,ARHGAP10,POFUT1,MAGED1,HSD17B13,SLA-DQB,XIAP,C5orf51,RAB9A,SLA-DQA, ATP8, ACE, OAT,NANS,DECR1,KIAA0825,C4BPA,MRPS26,COL1A2,KRT8,IPO4,PTPMT1,C6,HSPE1,LUM,MYL7,CPS1,SF3A3,BNIP3,TRIP12,NAPG,IGHG,A…
