# Supplementary material for: Comparative transcriptomic and proteomic analyses provide insights into the key genes involved in high-altitude adaptation in the Tibetan pig
Source: Sci Rep. 2017 Jun 16;7:3654. doi: 10.1038/s41598-017-03976-3 (PMC5473931; doi:10.1038/s41598-017-03976-3)
Supplement: Supplementary file 7 — Supplementary Table S9 [file 41598_2017_3976_MOESM7_ESM.xls]

## Sheet: Sheet2
Table S9. Gene Ontology (GO) functional analysis of differentially expressed proteins (DEPs)
	GO_term	Type	Genes	P-Value
TH vs. YH	inflammatory response	BP	TF, A2M, C9, APCS, AIMP1, S100A8, C6, EPHX2, ANXA1, C4BPA, AHSG, APOA2, TFRC, FCN2, CFH, KRT1, ITIH4, SERPINA1	0.000264
	mitochondrion	CC	CAV2, APOOL, NAPG, BNIP3, PPOX, TIMM50, BPHL, PTPMT1, HSPA1B, CKB, MRPL14, IDH2, HSPE1, SHC1, ATP8, SCO2, HMGCL, FH, NDUFA4, PABPN1, MRPS26, ND1, COX7A2, CREB1, NDUFA6, HCLS1, IDH3B, LYPLA1, CYB5A, DECR1, CPS1, PARK7, MMAB, SIRT3, TFRC, CTSB, OAT, DUT, MRPL44	0.000538
	glucose metabolic process	BP	PHKA2, AIMP1, PHKB, CRYAB, PGM1, FBP1, ENO3, PFKM, CPS1, GAPDH, PYGB	0.000942
	gas transport	BP	HBQ1, CA2, AQP1, HBB	0.00503
	positive regulation of immune system process	BP	MAPK1, CORO1A, C9, HPX, FCN2, C6, CFH, KRT1, FCER1G, C4BPA, CD74, THY1	0.00799
	oxidation reduction	BP	ACOX2, NDUFA4, XDH, ND1, HSD17B14, NDUFA6, HSD17B12, IDH3B, CYB5A, PPOX, DECR1, PHYH, DHRS7C, FTH1, GPD1L, KDM1B, IDH2, FASN, TXNRD1, ATP8, GAPDH, SCO2, RETSAT	0.00842
	blood circulation	BP	CAV2, ACE, RENBP, AGT, MYL1, COL1A2, EPHX2, ERAP1, STAT1, HBB	0.012
	regulation of blood pressure	BP	ACE, RENBP, AGT, COL1A2, EPHX2, ERAP1, HBB	0.0145
	NAD or NADH binding	MF	GPD1L, IDH2, IDH3B, GAPDH, SIRT3	0.0158
	response to oxygen levels	BP	TF, ACE, TFRC, BNIP3, SERPINA1, ATP8, UBE2B, VLDLR	0.0222
	iron ion homeostasis	BP	TF, TFRC, HPX, FTH1	0.0339
	oxygen and reactive oxygen species metabolic process	BP	CRYAB, AGT, EPHX2, BNIP3, PARK7	0.0437
TL vs. YL	acute inflammatory response	BP	A2M, APCS, C4A, C3, C6, CLU, EPHX2, C4BPA, C8B, APOA2, TFRC, SERPINF2, ITIH4, CFH	2.26e-10
	mitochondrion	CC	HSD17B10, NAPG, CLU, AASS, SFXN4, CHCHD2, BNIP3, OAS1, NIPSNAP3B, TIMM50, BPHL, PTPMT1, ACAT1, HADHA, MTHFD1, OXCT1, HSPE1, LACTB, ATP8, COX17, SCO2, FH, ND1, MRPS26, ATPAF2, HCLS1, OTC, AMACR, TOMM40, IDH3B, DECR1, MRPS7, LARS2, DARS2, CPS1, NDUFV3, CHCHD10, TFRC, FYN, MLYCD, ALDH2, MTFMT, OAT	2.37e-10
	oxidation reduction	BP	ACOX2, LDHB, ND1, HSD17B10, HSD17B13, HSD17B12, AASS, IDH3B, DECR1, PHYH, DHDH, HADHA, ALDH1A1, MTHFD1, NDUFV3, KDM1B, ALDH2, CP, ATP8, SCO2, RDH13, NQO2	4.34e-05
	innate immune response	BP	DDX58, C8B, CORO1A, C4A, C3, C6, CLU, CFH, C4BPA	0.000323
	positive regulation of immune response	BP	C8B, C4A, C3, HPX, FYN, C6, CLU, CFH, C4BPA	0.000451
	response to oxygen levels	BP	ACE, PYGM, TFRC, ALDH2, BNIP3, CAPN2, ATP8	0.0083
	regulation of immune effector process	BP	DDX58, APOA2, A2M, APOA1, C3, HPX	0.00846
	iron ion homeostasis	BP	TFRC, HPX, HP, CP	0.00995
	fatty acid binding	MF	ACOX2, AZGP1, FABP4, HADHA	0.0111
	muscle contraction	BP	MYL7, TCAP, AGT, MYL1, MYH6, MYOT, HRC	0.0121
	peroxisome	CC	ACOX2, MLYCD, AMACR, EPHX2, PHYH, ACOT4	0.0126
	NAD or NADH binding	MF	HSD17B10, LDHB, IDH3B, HADHA	0.0197
	blood circulation	BP	ACE, TCAP, AGT, MYL1, COL1A2, EPHX2, MYH6	0.0286
	muscle tissue morphogenesis	BP	TCAP, MYH6, COL11A1	0.0439
TH vs. TL	mitochondrion	CC	ACOX1, BNIP3, PPOX, NIPSNAP3B, CKB, GSR, FXN, CASP7, ACOT13, SHC1, ATP8, COX17, HMGCL, PABPN1, ACADM, NOL3, ND2, DECR1, DARS2, HAGH, DHRS4, YME1L1, CTSB, OAT, MRPL44, GLRX5, NAPG, CLU, SFXN4, CHCHD2, OAS1, PTPMT1, HSPA1B, VARS, HADHA, MRPL14, IDH2, HSPE1, FH, NDUFA4, MRPS26, NDUFA3, COX7A2, COX7A1, PSAP, BCKDHB, PDK4, TOMM40, LARS2, CPS1, ABCB6, MMAB, CHCHD10, MLYCD	1.44e-10
	ribosome	CC	ABCF1, MRPS26, RPL14, MRPL14, RPL34, SRP68, NPM1, RPL3, RPL10, RPL36, RPS9, FAU, GCN1L1, RPS8, EIF2AK4, MRPL44	1.69e-05
	glucose metabolic process	BP	TPI1, AIMP1, PYGM, CRYAB, PDK4, ENO2, ENO3, PGAM2, PFKM, PGK1, CPS1, GAPDH, PGK2	2.48e-05
	contractile fiber	CC	MYL7, MYL4, CRYAB, KRT8, PDLIM3, FHL2, ANKRD1, MYH6, FLNC, TPM3	0.000528
	actin binding	MF	MYL4, AIF1, ABLIM3, WASF2, TMSB10, MYH6, FLNC, TPM3, ACE, SMTN, MACF1, NRAP, CAPG, TMOD3, CNN1, LMOD2	0.0014
	muscle contraction	BP	PABPN1, MYL7, MYL4, SMTN, CRYAB, AGT, PGAM2, SMPX, MYH6, MB	0.00204
	inflammatory response	BP	ABCF1, A2M, APCS, AIMP1, C4A, AIF1, C6, CLU, ANXA1, C4BPA, AHSG, APOA2, CD44, FCN2, THBS1	0.00271
	response to oxygen levels	BP	ATP1B1, ACE, NOL3, PYGM, BNIP3, THBS1, ATP8, UBE2B, MB	0.00445
	energy derivation by oxidation of organic compounds	BP	NDUFA4, NDUFA3, PYGM, FXN, ND2, IDH2, CPS1, ATP8, FH	0.00505
	striated muscle contraction	BP	MYL4, PGAM2, SMPX, MYH6, MB	0.00984
	fatty acid beta-oxidation	BP	ACOX1, ACADM, DECR1, HADHA	0.0142
	humoral immune response mediated by circulating immunoglobulin	BP	C4A, C6, CLU, C4BPA	0.0187
	small GTPase mediated signal transduction	BP	ARL1, RAB31, APOA1, RAB9A, RAB8B, RASGRP4, WASF2, COL1A2, YWHAQ, MAPKAPK3, SHC1, ARL3	0.0252
	ATPase activity	MF	DDX58, ABCF1, MYL7, ATP1B1, ATP2A2, DDX23, SNRNP200, ABCB1, MYH6, ATP6V1B2, DDX5, ATP8, ABCB6	0.0257
	iron ion homeostasis	BP	FXN, HP, ABCB6, FTH1	0.0279
	oxygen and reactive oxygen species metabolic process	BP	CRYAB, PREX1, AGT, ND2, BNIP3	0.0344
	actin cytoskeleton	CC	MYL7, MYL4, SMTN, MACF1, AIF1, CRYAB, WASF2, CAPG, PDLIM3, MYH6, TPM3	0.0348
	oxidation reduction	BP	NDUFA4, ACOX1, NDUFA3, ACADM, ND2, HSD17B13, BCKDHB, PPOX, DECR1, HADHA, FTH1, GSR, DHRS4, IDH2, TSTA3, ATP8, GAPDH, RETSAT, NQO2	0.0469
	GTPase activity	MF	ARL1, RAB31, SRP54, RAB9A, RAB8B, ATL2, TUBB2B, GNAI1, EIF5	0.0482
YH vs. YL	actin binding	MF	MYL4, CNN3, AIF1, TMSB10, ARPC5, COTL1, TPM3, LSP1, CORO1A, ACE, TAGLN, CFL1, MYH11, MARCKS, CNN1, LCP1, PARVB	6.34e-06
	actin cytoskeleton	CC	LSP1, MYL7, CORO1A, MYL4, AIF1, MYL1, CFL1, MYH11, MARCKS, ARPC5, DYNC1I2, LCP1, TPM3	0.000282
	hemoglobin binding	MF	AHSP, HP, HBB	0.000513
	defense response	BP	APCS, S100A8, AIF1, TOLLIP, C6, BNIP3, HP, C4BPA, COTL1, CD74, AHSG, LSP1, CORO1A, CD44, FCN2, ITIH4, KRT1, CD14	0.0031
	contractile fiber part	CC	MYL7, MYL4, KRT8, MYL1, MYH11, HSPB1, TPM3	0.0042
	actin filament binding	MF	CORO1A, MYL4, AIF1, MARCKS, LCP1	0.00515
	mitochondrion	CC	CYB5R3, HSD17B10, NAPG, LDHD, BNIP3, TIMM50, OAS1, PTPMT1, CLYBL, CKB, ACOT9, HSPE1, LIAS, ATP8, HMGCL, SCO2, MRPS26, HCLS1, PDK4, IDH3B, DECR1, CPS1, ISOC2, TOMM20, YME1L1, OAT	0.00562
	actin cytoskeleton organization	BP	CORO1A, CNN3, AIF1, CFL1, MYH11, TMSB10, CNN1, ARPC5, LCP1	0.0101
	hemoglobin complex	CC	CYB5R3, AHSP, HBB	0.0109
	blood circulation	BP	CYB5R3, CLNS1A, ACE, MYL4, MYL1, COL1A2, STAT1, HBB	0.0116
	activation of plasma proteins involved in acute inflammatory response	BP	FCN2, C6, KRT1, C4BPA	0.0188
	oxidation reduction	BP	CYB5R3, HSD17B10, LDHB, HSD17B13, LDHD, IDH3B, DECR1, PHYH, KDM1B, G6PD, BLVRB, FASN, ATP8, QSOX1, SCO2	0.0427
	positive regulation of immune response	BP	HPX, FCN2, C6, KRT1, C4BPA, THY1	0.0427
